# Supplementary material for: Decoding regulatory landscape of somatic embryogenesis reveals differential regulatory networks between japonica and indica rice subspecies
Source: Sci Rep. 2016 Mar 14;6:23050. doi: 10.1038/srep23050 (PMC4789791; doi:10.1038/srep23050)
Supplement: Supplementary Table S2A-B [file srep23050-s2.xls]

## Sheet: Sheet1
Table S2A: FPKM based analysis of unique genes expressed in different stages of indica subspecies													Table S2B: FPKM based analysis of unique genes expressed in different stages of japonica subspecies
I1		I2		I3		I4		I5		I6			J1		J2		J3		J4		J5		J6
Gene ID	FPKM	Gene ID	FPKM	Gene ID	FPKM	Gene ID	FPKM	Gene ID	FPKM	Gene ID	FPKM		Gene ID	FPKM	Gene ID	FPKM	Gene ID	FPKM	Gene ID	FPKM	Gene ID	FPKM	Gene ID	FPKM
BGIOSGA002267	0.510169	BGIOSGA015902	0.952356	BGIOSGA000625	1.41229	BGIOSGA015902	0.660426	BGIOSGA015902	0.864716	BGIOSGA015902	0.941737		OS11G0635000	0.00581181	OS04G0341500	0.00684639	OS03G0421100	0.0134273	OS05G0232800	0.0115666	OS09G0535200	0.00762082	OS05G0232800	0.0116689
BGIOSGA008405	0.706587	BGIOSGA023798	1.00307	BGIOSGA032366	1.42858	BGIOSGA018411	1.0088	BGIOSGA006046	1.06897	BGIOSGA035622	1.03647		OS04G0191000	0.00645899	OS11G0233201	0.00729689	OS01G0379800	0.0138376	OS02G0263432	0.0178759	OS01G0793300	0.00971481	OS11G0500100	0.011673
BGIOSGA034379	0.707946	BGIOSGA032744	1.57865	BGIOSGA024387	1.45801	BGIOSGA032366	1.14337	BGIOSGA019585	1.4297	BGIOSGA012022	1.08967		OS03G0167600	0.00716518	OS06G0268500	0.01109	OS08G0190300	0.0144306	OS02G0829000	0.0204658	OS01G0186400	0.0111584	OS02G0513700	0.0125409
BGIOSGA024387	0.721126	BGIOSGA032366	1.64829	BGIOSGA014825	1.50983	BGIOSGA002836	1.17959	BGIOSGA011244	1.67935	BGIOSGA008723	1.30006		OS06G0595566	0.00986887	OS07G0121200	0.0111014	OS02G0642850	0.0147053	OS06G0595566	0.0208036	OS09G0368900	0.0117531	OS09G0330700	0.0167861
BGIOSGA014825	0.746736	BGIOSGA036854	1.67928	BGIOSGA011244	1.60089	BGIOSGA014825	1.2083	BGIOSGA014010	1.69765	BGIOSGA029845	1.32233		OS06G0595433	0.0121732	OS11G0474450	0.0112047	OS12G0537000	0.0147108	OS08G0120900	0.0225811	OS04G0354200	0.0119703	OS02G0269400	0.0170883
BGIOSGA020872	0.779975	BGIOSGA013089	1.76147	BGIOSGA014010	1.61831	BGIOSGA024222	1.21446	BGIOSGA021970	1.72586	BGIOSGA013078	1.70429		OS04G0457300	0.0122206	OS01G0793300	0.0118461	OS06G0658400	0.0148719	OS06G0204600	0.0236228	OS10G0174548	0.0122182	OS01G0868600	0.0189174
BGIOSGA012079	0.864243	BGIOSGA009500	1.76509	BGIOSGA021970	1.64518	BGIOSGA009500	1.22444	BGIOSGA016070	1.78314	BGIOSGA013089	1.74312		OS09G0505400	0.0142906	OS11G0428500	0.012693	OS09G0322500	0.015911	OS07G0139000	0.0246535	OS11G0681300	0.012459	OS11G0100800	0.0227675
BGIOSGA028714	0.889308	BGIOSGA011244	1.84664	BGIOSGA018701	1.73951	BGIOSGA033119	1.36395	BGIOSGA005131	1.81641	BGIOSGA014462	1.92055		OS03G0388300	0.0155367	OS01G0635600	0.0136473	OS03G0222100	0.0161457	OS06G0658400	0.0248808	OS11G0458500	0.0137067	OS03G0154300	0.0238658
BGIOSGA026645	0.94462	BGIOSGA010937	2.10955	BGIOSGA032483	1.94173	BGIOSGA012079	1.39833	BGIOSGA010937	1.91934	BGIOSGA027560	1.92927		OS12G0543800	0.0172427	OS01G0144900	0.0159443	OS01G0635600	0.0165597	OS08G0442600	0.0258189	OS01G0149200	0.0142441	OS03G0726300	0.0244542
BGIOSGA032483	0.960077	BGIOSGA032483	2.23869	BGIOSGA015525	2.17784	BGIOSGA020871	1.4855	BGIOSGA027342	2.12628	BGIOSGA005131	1.97643		OS03G0352700	0.0180353	OS03G0366350	0.0165283	OS02G0684150	0.0167285	OS04G0211900	0.0266158	OS11G0175300	0.0149913	OS01G0111500	0.0250317
BGIOSGA032148	1.10246	BGIOSGA030672	2.39798	BGIOSGA032148	2.23011	BGIOSGA018950	1.752	BGIOSGA036612	2.16769	BGIOSGA030115	2.01632		OS11G0649000	0.0183855	OS11G0458500	0.0166896	OS01G0964400	0.0173243	OS03G0212300	0.0270552	OS01G0549300	0.0156082	OS06G0595433	0.0257895
BGIOSGA015014	1.10577	BGIOSGA019316	2.44575	BGIOSGA030139	2.26063	BGIOSGA026265	1.85557	BGIOSGA000782	2.22338	BGIOSGA032483	2.21633		OS09G0339601	0.0200025	OS12G0493900	0.0174235	OS05G0590100	0.018281	OS08G0235600	0.0307632	OS07G0242000	0.0159648	OS01G0635600	0.0279399
BGIOSGA030139	1.11753	BGIOSGA010827	2.45624	BGIOSGA018089	2.4267	BGIOSGA016655	1.90312	BGIOSGA019316	2.22655	BGIOSGA035626	2.27514		OS02G0451501	0.0205105	OS06G0286900	0.017747	OS11G0681300	0.0184177	OS04G0472200	0.0326318	OS08G0128700	0.0161591	OS02G0140800	0.0297099
BGIOSGA026265	1.14796	BGIOSGA032148	2.5701	BGIOSGA013568	2.70632	BGIOSGA005013	1.90922	BGIOSGA001474	2.4859	BGIOSGA027342	2.31292		OS08G0114000	0.0207272	OS01G0219500	0.0178445	OS01G0149200	0.0210898	OS11G0475000	0.0332176	OS03G0375200	0.0166141	OS01G0242400	0.030445
BGIOSGA001186	1.15434	BGIOSGA030139	2.60516	BGIOSGA031163	2.72971	BGIOSGA018089	1.94031	BGIOSGA031271	2.56362	BGIOSGA010827	2.43218		OS02G0594166	0.0207422	OS08G0357100	0.0181883	OS12G0435200	0.0218499	OS12G0299650	0.0354946	OS01G0684301	0.0166829	OS02G0699824	0.0316033
BGIOSGA031812	1.21534	BGIOSGA027559	2.64525	BGIOSGA015537	2.96372	BGIOSGA031271	1.95304	BGIOSGA018411	2.6435	BGIOSGA014441	2.53002		OS12G0545400	0.0207972	OS10G0336300	0.0194932	OS08G0357100	0.0220642	OS08G0190300	0.0362079	OS04G0295500	0.0169644	OS12G0234800	0.0319375
BGIOSGA013328	1.242	BGIOSGA012082	2.75994	BGIOSGA012558	2.96964	BGIOSGA022675	2.0576	BGIOSGA032832	2.6782	BGIOSGA030139	2.57999		OS07G0272900	0.0210046	OS10G0550500	0.0195518	OS02G0515150	0.0236753	OS01G0219500	0.0363264	OS04G0651500	0.0178037	OS10G0548100	0.0334487
BGIOSGA011115	1.28989	BGIOSGA012965	2.93929	BGIOSGA002508	3.0444	BGIOSGA009386	2.14271	BGIOSGA035387	2.74908	BGIOSGA009162	2.61576		OS01G0884200	0.0220385	OS04G0471000	0.0195754	OS08G0128700	0.0238615	OS02G0724100	0.0386784	OS01G0244400	0.0179872	OS02G0662300	0.0352087
BGIOSGA004381	1.29443	BGIOSGA007099	2.95953	BGIOSGA030116	3.13895	BGIOSGA033412	2.14657	BGIOSGA012439	2.7785	BGIOSGA004375	2.6279		OS01G0163450	0.0223423	OS10G0105700	0.0211973	OS03G0375200	0.0245301	OS06G0169900	0.0446915	OS07G0218200	0.0180852	OS06G0658400	0.037637
BGIOSGA008558	1.30698	BGIOSGA012439	3.04878	BGIOSGA028544	3.23456	BGIOSGA012961	2.15823	BGIOSGA000625	2.96271	BGIOSGA015528	2.6861		OS06G0204600	0.0223843	OS10G0474300	0.021435	OS01G0640100	0.0251085	OS06G0169001	0.0459446	OS03G0421100	0.0181481	OS02G0724100	0.0385749
BGIOSGA008559	1.30698	BGIOSGA012961	3.10945	BGIOSGA029972	3.3437	BGIOSGA035622	2.17934	BGIOSGA024387	3.05868	BGIOSGA023844	2.81991		OS06G0671075	0.0248673	OS12G0204000	0.0217652	OS09G0244400	0.0256649	OS12G0139800	0.0489755	OS07G0102500	0.0181718	OS07G0244250	0.039028
BGIOSGA027229	1.32234	BGIOSGA018247	3.21411	BGIOSGA024659	3.46045	BGIOSGA032744	2.19005	BGIOSGA002779	3.08067	BGIOSGA034886	2.89688		OS04G0502100	0.0273614	OS06G0271500	0.0222712	OS06G0474300	0.0257991	OS03G0643100	0.0496056	OS06G0271500	0.0182604	OS02G0515150	0.0399503
BGIOSGA009386	1.32472	BGIOSGA016647	3.34549	BGIOSGA005131	3.46281	BGIOSGA033576	2.194	BGIOSGA015537	3.11144	BGIOSGA007099	2.93189		OS05G0312500	0.0276984	OS07G0138400	0.022788	OS04G0422900	0.0260206	OS06G0107600	0.049865	OS07G0183700	0.0186964	OS08G0373400	0.0426338
BGIOSGA031163	1.349	BGIOSGA022665	3.44611	BGIOSGA015402	3.5345	BGIOSGA025789	2.21028	BGIOSGA014825	3.16751	BGIOSGA022675	2.93697		OS06G0294950	0.0288174	OS05G0232800	0.0228026	OS11G0198900	0.0261069	OS04G0513100	0.0546714	OS12G0618000	0.018896	OS05G0387750	0.0441887
BGIOSGA015327	1.35646	BGIOSGA013891	3.57513	BGIOSGA032194	3.55139	BGIOSGA029337	2.23097	BGIOSGA009500	3.20993	BGIOSGA011115	2.97817		OS09G0438500	0.028897	OS09G0444100	0.0231122	OS07G0102500	0.0268177	OS03G0184400	0.0547323	OS11G0194100	0.0189906	OS03G0421100	0.045307
BGIOSGA010937	1.35692	BGIOSGA026383	3.62796	BGIOSGA031774	3.57702	BGIOSGA036854	2.33138	BGIOSGA027282	3.38157	BGIOSGA019585	3.11243		OS01G0564600	0.0299733	OS06G0136201	0.0244765	OS04G0453500	0.026882	OS03G0258900	0.0571503	OS03G0373100	0.0190042	OS11G0275800	0.0454321
BGIOSGA029337	1.37935	BGIOSGA023356	3.83862	BGIOSGA020871	3.71368	BGIOSGA006818	2.36376	BGIOSGA015399	3.83053	BGIOSGA025789	3.15525		OS10G0395100	0.0307676	OS03G0149300	0.0248251	OS05G0384300	0.0271879	OS08G0518300	0.0573288	OS02G0642850	0.0198806	OS01G0232200	0.0464583
BGIOSGA025858	1.42199	BGIOSGA023390	3.84721	BGIOSGA020868	3.75787	BGIOSGA012558	2.37318	BGIOSGA008228	4.28338	BGIOSGA029512	3.1977		OS12G0517800	0.0320888	OS06G0109300	0.0255473	OS05G0116600	0.0272066	OS06G0115000	0.0577837	OS03G0643100	0.0199915	OS01G0157200	0.0480368
BGIOSGA030525	1.43867	BGIOSGA009375	3.9534	BGIOSGA037482	3.84536	BGIOSGA009250	2.39224	BGIOSGA036209	4.34143	BGIOSGA000625	3.22473		OS03G0357500	0.03252	OS08G0176633	0.0255651	OS07G0183700	0.0275877	OS12G0406732	0.0581941	OS10G0141500	0.0200519	OS01G0891033	0.0487809
BGIOSGA002779	1.45001	BGIOSGA002658	3.96252	BGIOSGA008260	3.97917	BGIOSGA007229	2.40673	BGIOSGA005475	4.45484	BGIOSGA024653	3.2272		OS03G0635000	0.0330345	OS09G0272900	0.0263376	OS07G0138400	0.0276652	OS02G0614600	0.0591269	OS10G0484800	0.020422	OS01G0350500	0.0498794
BGIOSGA015537	1.46443	BGIOSGA002269	4.15406	BGIOSGA027093	3.97917	BGIOSGA013089	2.44387	BGIOSGA023557	4.45484	BGIOSGA032366	3.2619		OS01G0219500	0.034506	OS04G0448700	0.0277274	OS08G0220400	0.0277041	OS11G0620800	0.0596623	OS11G0464700	0.0205485	OS03G0191700	0.0506031
BGIOSGA036843	1.5064	BGIOSGA009824	4.18439	BGIOSGA001149	4.03314	BGIOSGA011244	2.56211	BGIOSGA036340	4.58597	BGIOSGA025858	3.28336		OS08G0357100	0.0351543	OS10G0504500	0.0277985	OS01G0132400	0.0279201	OS04G0520800	0.0627466	OS11G0428500	0.0208239	OS06G0727900	0.0532646
BGIOSGA013089	1.51033	BGIOSGA017588	4.18826	BGIOSGA019585	4.08926	BGIOSGA027282	2.57306	BGIOSGA013653	4.66842	BGIOSGA026266	3.34151		OS04G0234600	0.0360164	OS05G0114950	0.0292007	OS02G0605000	0.0279399	OS06G0574900	0.0627466	OS12G0450300	0.0211037	OS10G0163130	0.0543197
BGIOSGA013891	1.53467	BGIOSGA036082	4.24642	BGIOSGA023760	4.09326	BGIOSGA014010	2.58996	BGIOSGA035665	4.68246	BGIOSGA014887	3.42923		OS04G0381500	0.036915	OS08G0281500	0.0295425	OS09G0444100	0.0280593	OS10G0328700	0.0635945	OS11G0257800	0.021549	OS08G0549600	0.0558112
BGIOSGA011244	1.58345	BGIOSGA001882	4.27813	BGIOSGA030606	4.09326	BGIOSGA035485	2.64457	BGIOSGA019561	4.82755	BGIOSGA014825	3.44731		OS11G0179400	0.0372656	OS01G0242400	0.0297046	OS06G0204600	0.0280993	OS08G0158200	0.0642881	OS04G0429400	0.0220136	OS05G0217900	0.0572538
BGIOSGA025647	1.59107	BGIOSGA020871	4.28217	BGIOSGA019316	4.24377	BGIOSGA027560	2.70461	BGIOSGA030142	5.04646	BGIOSGA022405	3.53635		OS04G0429400	0.0387757	OS02G0813200	0.0305422	OS01G0273900	0.0284237	OS01G0660500	0.0646201	OS07G0418100	0.0223478	OS04G0419400	0.0594035
BGIOSGA021970	1.62721	BGIOSGA018804	4.35399	BGIOSGA026266	4.39303	BGIOSGA016070	2.72004	BGIOSGA007204	5.12954	BGIOSGA015909	3.67408		OS02G0161500	0.0407835	OS07G0528400	0.03186	OS07G0587000	0.0284442	OS10G0339182	0.0673175	OS06G0470500	0.0224036	OS08G0207800	0.0606548
BGIOSGA029972	1.65178	BGIOSGA017076	4.45389	BGIOSGA035665	4.4563	BGIOSGA012023	2.74497	BGIOSGA013937	5.32229	BGIOSGA017651	3.70615		OS12G0227500	0.0423494	OS07G0589200	0.0320934	OS08G0442600	0.0306816	OS02G0229900	0.0699819	OS01G0964400	0.0234335	OS03G0182000	0.0656917
BGIOSGA030327	1.71331	BGIOSGA033030	4.45558	BGIOSGA003459	4.48318	BGIOSGA024659	2.76408	BGIOSGA032771	5.46747	BGIOSGA021970	3.75613		OS06G0534500	0.0424066	OS09G0306232	0.0329588	OS10G0133800	0.0306816	OS02G0568700	0.0710734	OS04G0331650	0.0243336	OS10G0474300	0.0658653
BGIOSGA018701	1.72041	BGIOSGA000300	4.51408	BGIOSGA018502	4.51605	BGIOSGA013609	2.78345	BGIOSGA006012	5.47183	BGIOSGA015319	3.83159		OS01G0549000	0.044323	OS05G0552400	0.0330258	OS11G0257800	0.0317702	OS02G0320600	0.0727791	OS02G0261400	0.0247648	OS03G0283750	0.065882
BGIOSGA035801	1.74582	BGIOSGA027093	4.57415	BGIOSGA012072	4.52411	BGIOSGA002659	2.79652	BGIOSGA005259	5.60975	BGIOSGA016070	3.88059		OS05G0480800	0.0450871	OS04G0461900	0.0331747	OS04G0107700	0.0320285	OS06G0107100	0.076255	OS03G0193400	0.0253077	OS08G0431200	0.0712274
BGIOSGA019553	1.74772	BGIOSGA013568	4.68433	BGIOSGA013089	4.58068	BGIOSGA032194	2.83646	BGIOSGA024862	5.71259	BGIOSGA012023	3.92004		OS12G0144200	0.0456113	OS12G0509600	0.033468	OS05G0196700	0.0322911	OS08G0176633	0.0776928	OS11G0659700	0.0256996	OS01G0230800	0.0760026
BGIOSGA031774	1.76678	BGIOSGA014068	4.7282	BGIOSGA011551	4.60826	BGIOSGA018804	3.02362	BGIOSGA031163	5.73074	BGIOSGA009374	4.09795		OS03G0589100	0.045878	OS02G0103300	0.0345352	OS01G0245901	0.0333292	OS02G0736900	0.0789117	OS09G0257000	0.0260016	OS06G0496601	0.0761768
BGIOSGA001222	1.78825	BGIOSGA015671	4.8313	BGIOSGA031271	4.8853	BGIOSGA032483	3.10657	BGIOSGA005981	5.8411	BGIOSGA020871	4.23901		OS08G0504200	0.0462158	OS11G0111900	0.0348314	OS08G0518300	0.0340199	OS11G0166450	0.0804613	OS07G0512000	0.0261295	OS01G0778100	0.0768318
BGIOSGA025110	1.81919	BGIOSGA030203	4.84492	BGIOSGA037707	5.01224	BGIOSGA016023	3.16835	BGIOSGA018247	5.86008	BGIOSGA006849	4.49012		OS03G0782400	0.0462738	OS08G0125300	0.0348787	OS10G0406900	0.0342864	OS03G0342400	0.0829827	OS01G0123800	0.0263892	OS12G0150500	0.0781192
BGIOSGA028752	1.8653	BGIOSGA001434	4.88624	BGIOSGA027560	5.07021	BGIOSGA027093	3.1768	BGIOSGA013178	5.88523	BGIOSGA027093	4.53812		OS04G0568300	0.0479856	OS06G0123000	0.0354392	OS02G0781966	0.0344663	OS01G0515300	0.0844801	OS05G0267800	0.0265741	OS12G0640500	0.0784245
BGIOSGA008260	1.9649	BGIOSGA022151	4.88624	BGIOSGA013094	5.09819	BGIOSGA034208	3.23722	BGIOSGA032687	5.93003	BGIOSGA001149	4.59958		OS06G0360500	0.0488446	OS07G0553800	0.0355945	OS04G0255525	0.034725	OS03G0131900	0.0869823	OS02G0286700	0.0271446	OS11G0155350	0.0788608
BGIOSGA027093	1.9649	BGIOSGA015525	5.02009	BGIOSGA016070	5.09919	BGIOSGA023760	3.25452	BGIOSGA027544	5.97552	BGIOSGA034208	4.62463		OS10G0203100	0.0493261	OS12G0435200	0.0360054	OS03G0819300	0.0348937	OS08G0246100	0.0885932	OS04G0453500	0.0272501	OS04G0457400	0.0809748
BGIOSGA007403	2.0158	BGIOSGA002508	5.26822	BGIOSGA012965	5.10332	BGIOSGA030606	3.25452	BGIOSGA018355	6.04507	BGIOSGA013568	4.63467		OS10G0399901	0.0504693	OS07G0566800	0.0363511	OS08G0281500	0.0358789	OS12G0204000	0.0887947	OS05G0148800	0.028033	OS01G0829600	0.0812139
BGIOSGA034659	2.02435	BGIOSGA010096	5.29248	BGIOSGA029725	5.1334	BGIOSGA006605	3.25491	BGIOSGA026266	6.14919	BGIOSGA036884	4.66273		OS12G0281600	0.0510728	OS07G0556800	0.0364327	OS01G0846400	0.0361207	OS10G0144700	0.0895224	OS06G0236600	0.0283321	OS07G0173601	0.0821764
BGIOSGA025954	2.04948	BGIOSGA013929	5.34182	BGIOSGA005259	5.33609	BGIOSGA010001	3.35575	BGIOSGA035537	6.28564	BGIOSGA026487	4.74083		OS04G0428500	0.0525948	OS07G0550750	0.0367209	OS01G0891033	0.0385474	OS01G0172900	0.0902445	OS12G0543800	0.0294313	OS08G0125300	0.0856437
BGIOSGA033396	2.0641	BGIOSGA007204	5.60303	BGIOSGA037253	5.40201	BGIOSGA023545	3.36523	BGIOSGA009285	6.58133	BGIOSGA005754	4.78087		OS05G0198100	0.0532329	OS11G0698567	0.0382783	OS01G0278100	0.0397126	OS03G0167600	0.0903925	OS08G0442900	0.0300644	OS04G0371100	0.0906417
BGIOSGA023557	2.09346	BGIOSGA021352	5.65837	BGIOSGA006879	5.45354	BGIOSGA000625	3.39105	BGIOSGA003566	6.7667	BGIOSGA030203	4.80794		OS01G0144500	0.0533671	OS06G0481800	0.038414	OS01G0731100	0.0401579	OS06G0118900	0.0926687	OS06G0658400	0.0301596	OS01G0661700	0.0906639
BGIOSGA026266	2.17073	BGIOSGA004119	5.67706	BGIOSGA024599	5.45354	BGIOSGA014023	3.46304	BGIOSGA023356	7.00646	BGIOSGA025226	4.83533		OS03G0222500	0.0533671	OS10G0191100	0.0386885	OS01G0100200	0.0401989	OS01G0702900	0.0932146	OS03G0721700	0.03064	OS02G0492800	0.0927235
BGIOSGA011517	2.21974	BGIOSGA021970	5.69282	BGIOSGA013178	5.59728	BGIOSGA036340	3.48329	BGIOSGA027545	7.02656	BGIOSGA011232	4.94804		OS07G0143900	0.0539224	OS01G0731600	0.0387346	OS07G0293000	0.0404465	OS04G0513400	0.0943947	OS06G0652600	0.0306931	OS04G0584500	0.0928267
BGIOSGA013334	2.24685	BGIOSGA025785	5.71481	BGIOSGA032482	5.59728	BGIOSGA009498	3.55607	BGIOSGA032768	7.28957	BGIOSGA014023	4.94804		OS02G0737401	0.0564381	OS05G0258000	0.0387346	OS12G0406000	0.0408103	OS04G0307900	0.09524	OS11G0199000	0.0307642	OS03G0558400	0.0948534
BGIOSGA034824	2.24999	BGIOSGA016754	5.81142	BGIOSGA024653	5.65678	BGIOSGA008659	3.64305	BGIOSGA037732	7.32384	BGIOSGA001622	5.04816		OS03G0179700	0.0578279	OS10G0474000	0.0387346	OS01G0719900	0.0408237	OS04G0370900	0.0961735	OS06G0696500	0.0328544	OS01G0374000	0.0954314
BGIOSGA034826	2.24999	BGIOSGA005131	5.99044	BGIOSGA001341	5.79361	BGIOSGA002508	3.65455	BGIOSGA033854	7.40613	BGIOSGA013076	5.04816		OS01G0210400	0.0579872	OS05G0213150	0.0392493	OS10G0181100	0.0413377	OS02G0515150	0.0993509	OS11G0188100	0.0335604	OS09G0415300	0.0963984
BGIOSGA006929	2.26383	BGIOSGA016824	6.01479	BGIOSGA003367	5.84045	BGIOSGA015501	3.66547	BGIOSGA032463	7.46419	BGIOSGA011737	5.06004		OS08G0270900	0.058693	OS02G0314300	0.039388	OS08G0125300	0.0423064	OS10G0130200	0.101851	OS06G0595566	0.0335642	OS02G0157900	0.0974995
BGIOSGA034626	2.26762	BGIOSGA033652	6.05719	BGIOSGA024888	5.9561	BGIOSGA023638	3.74614	BGIOSGA021224	7.57303	BGIOSGA014190	5.06613		OS03G0141100	0.0588131	OS04G0534600	0.040522	OS09G0537700	0.042589	OS01G0778100	0.102149	OS11G0329399	0.0337134	OS01G0210400	0.0982759
BGIOSGA027559	2.26952	BGIOSGA022327	6.06227	BGIOSGA014887	6.01133	BGIOSGA033965	3.80017	BGIOSGA018089	7.64057	BGIOSGA032148	5.09038		OS12G0544600	0.0591818	OS01G0640100	0.0413689	OS11G0691100	0.0430544	OS11G0466300	0.102488	OS06G0518100	0.0344703	OS08G0422500	0.0993002
BGIOSGA022878	2.28878	BGIOSGA037253	6.14898	BGIOSGA000330	6.17891	BGIOSGA034351	3.81818	BGIOSGA037502	7.6851	BGIOSGA026693	5.15847		OS01G0640100	0.0600057	OS12G0276300	0.0415055	OS01G0365300	0.043291	OS04G0227000	0.103334	OS02G0451501	0.0350673	OS04G0591232	0.0995485
BGIOSGA035667	2.28878	BGIOSGA019585	6.2915	BGIOSGA004490	6.28338	BGIOSGA028226	3.88035	BGIOSGA036272	7.76167	BGIOSGA023144	5.43937		OS12G0412400	0.0614073	OS11G0415450	0.0415276	OS05G0131500	0.0434109	OS01G0229700	0.103766	OS05G0213900	0.0351137	OS08G0250100	0.0998915
BGIOSGA037825	2.3031	BGIOSGA013913	6.34801	BGIOSGA011116	6.30452	BGIOSGA021352	3.93157	BGIOSGA034261	7.80054	BGIOSGA036351	5.50996		OS08G0216600	0.0640385	OS01G0594500	0.0416118	OS03G0352700	0.0452813	OS01G0879000	0.106698	OS11G0198900	0.0353753	OS10G0130200	0.101781
BGIOSGA023495	2.31033	BGIOSGA005981	6.37154	BGIOSGA027282	6.4411	BGIOSGA032445	3.93157	BGIOSGA001882	7.81477	BGIOSGA018089	5.53866		OS06G0507200	0.0645655	OS08G0263400	0.04188	OS02G0724100	0.0457016	OS03G0729000	0.108081	OS12G0479100	0.0354418	OS10G0450400	0.10335
BGIOSGA006925	2.33567	BGIOSGA009002	6.51649	BGIOSGA032768	6.92757	BGIOSGA004119	3.94459	BGIOSGA020868	7.89396	BGIOSGA017487	5.63802		OS05G0163300	0.0649055	OS03G0808400	0.0428747	OS08G0383800	0.0474635	OS02G0482400	0.115127	OS09G0492800	0.0354892	OS04G0354200	0.104513
BGIOSGA007204	2.40863	BGIOSGA003367	6.73361	BGIOSGA037732	6.96	BGIOSGA017487	3.94459	BGIOSGA010580	8.13168	BGIOSGA032788	5.63802		OS05G0429500	0.0658589	OS06G0264800	0.0431022	OS04G0248050	0.0475789	OS10G0191000	0.116873	OS01G0179901	0.0358243	OS12G0236800	0.107488
BGIOSGA032445	2.43251	BGIOSGA035537	6.89221	BGIOSGA026265	6.97728	BGIOSGA032788	3.94459	BGIOSGA016203	8.16862	BGIOSGA001084	5.6568		OS02G0515150	0.0660101	OS06G0548500	0.0432168	OS07G0190600	0.0477329	OS08G0457901	0.121185	OS10G0508900	0.0358727	OS05G0516475	0.111246
BGIOSGA017487	2.44058	BGIOSGA036209	7.15402	BGIOSGA034223	7.02579	BGIOSGA021970	3.94933	BGIOSGA011855	8.21168	BGIOSGA025785	5.67571		OS02G0125500	0.0668848	OS06G0698812	0.0439178	OS02G0721100	0.0482187	OS09G0375500	0.123928	OS01G0726700	0.0360083	OS02G0629101	0.111731
BGIOSGA032788	2.44058	BGIOSGA009285	7.16879	BGIOSGA027141	7.23084	BGIOSGA025785	3.97088	BGIOSGA005955	8.29916	BGIOSGA018762	5.69474		OS07G0631050	0.0669758	OS06G0171500	0.044302	OS10G0574400	0.0482187	OS02G0198366	0.12487	OS07G0614400	0.0360476	OS08G0176633	0.113356
BGIOSGA025785	2.45687	BGIOSGA018480	7.2291	BGIOSGA032798	7.23084	BGIOSGA016754	4.03817	BGIOSGA005022	8.43394	BGIOSGA013937	5.77217		OS02G0736700	0.0675502	OS07G0531200	0.0447649	OS06G0298100	0.0486354	OS02G0131000	0.125976	OS12G0131900	0.036848	OS01G0943900	0.113485
BGIOSGA014255	2.49395	BGIOSGA026558	7.2291	BGIOSGA028682	7.5236	BGIOSGA028243	4.06573	BGIOSGA030538	8.43394	BGIOSGA013094	5.81168		OS06G0286900	0.0686347	OS04G0642300	0.0448267	OS11G0501000	0.0490907	OS02G0709000	0.126619	OS03G0191800	0.036869	OS12G0406732	0.116547
BGIOSGA007671	2.51566	BGIOSGA029512	7.27691	BGIOSGA032610	7.5236	BGIOSGA000584	4.07965	BGIOSGA013568	8.51567	BGIOSGA006012	5.93352		OS01G0135600	0.0695858	OS01G0158400	0.0448882	OS08G0373400	0.0505059	OS03G0149300	0.126797	OS06G0169001	0.036869	OS01G0339851	0.119776
BGIOSGA016070	2.52166	BGIOSGA020434	7.29655	BGIOSGA018804	7.57317	BGIOSGA006026	4.07965	BGIOSGA030203	8.85903	BGIOSGA020278	5.95433		OS07G0491900	0.0699701	OS01G0884200	0.045576	OS07G0203500	0.0521092	OS09G0128750	0.126952	OS04G0475250	0.0376532	OS06G0294950	0.122116
BGIOSGA025554	2.52429	BGIOSGA010453	7.3528	BGIOSGA019573	7.84108	BGIOSGA007099	4.1081	BGIOSGA027560	8.86499	BGIOSGA012079	5.98501		OS01G0828200	0.0724162	OS11G0500100	0.0456213	OS09G0272900	0.0525136	OS02G0451501	0.131037	OS09G0444100	0.0380357	OS08G0170400	0.122758
BGIOSGA032753	2.55941	BGIOSGA036550	7.51351	BGIOSGA022899	7.88266	BGIOSGA032753	4.13631	BGIOSGA021329	9.12554	BGIOSGA033652	6.01763		OS01G0535100	0.0736626	OS11G0471300	0.0461292	OS10G0556500	0.0530698	OS07G0292100	0.131356	OS01G0374501	0.0382499	OS06G0640201	0.128205
BGIOSGA004330	2.6047	BGIOSGA005553	7.61335	BGIOSGA015889	8.00116	BGIOSGA015232	4.15072	BGIOSGA001622	9.34448	BGIOSGA017368	6.45204		OS05G0212900	0.0760223	OS06G0204600	0.0462902	OS07G0190150	0.0533801	OS04G0419550	0.133347	OS01G0157200	0.0385884	OS09G0239450	0.129732
BGIOSGA000600	2.61395	BGIOSGA027560	7.79703	BGIOSGA012961	8.09988	BGIOSGA019406	4.15828	BGIOSGA002396	9.42154	BGIOSGA034130	6.47665		OS09G0368900	0.0761401	OS01G0571500	0.047101	OS05G0480300	0.0539652	OS09G0306232	0.13524	OS10G0174624	0.0388709	OS02G0103100	0.129892
BGIOSGA005259	2.63265	BGIOSGA033854	8.11205	BGIOSGA034208	8.1103	BGIOSGA018701	4.17539	BGIOSGA002508	9.58043	BGIOSGA018355	6.55161		OS07G0253100	0.0767014	OS02G0666600	0.047101	OS01G0698800	0.0547146	OS03G0248500	0.136184	OS01G0571500	0.0390371	OS01G0581800	0.131992
BGIOSGA012961	2.66866	BGIOSGA032194	8.16989	BGIOSGA022693	8.23186	BGIOSGA010323	4.25447	BGIOSGA027559	9.63609	BGIOSGA002508	6.95106		OS06G0721800	0.0784499	OS02G0293300	0.047139	OS07G0524200	0.0550202	OS11G0237300	0.137325	OS08G0504200	0.0395606	OS01G0154000	0.13214
BGIOSGA006879	2.6904	BGIOSGA000324	8.39418	BGIOSGA014068	8.2777	BGIOSGA010721	4.30054	BGIOSGA035908	9.75369	BGIOSGA015283	7.34508		OS04G0507100	0.0832421	OS08G0504200	0.0477237	OS10G0486300	0.0552517	OS05G0515500	0.137432	OS08G0235651	0.0397436	OS12G0545400	0.132167
BGIOSGA035622	2.69397	BGIOSGA028752	8.68598	BGIOSGA018088	8.32405	BGIOSGA013568	4.33233	BGIOSGA004911	9.754	BGIOSGA022782	7.56082		OS11G0241100	0.0841177	OS01G0210400	0.0479644	OS03G0151000	0.0557206	OS10G0181100	0.139708	OS01G0543800	0.0398032	OS12G0281600	0.13305
BGIOSGA019585	2.69688	BGIOSGA001149	9.27168	BGIOSGA034130	8.52431	BGIOSGA010937	4.39081	BGIOSGA013891	9.78371	BGIOSGA005553	7.57442		OS07G0446800	0.0848759	OS04G0422300	0.048142	OS06G0116900	0.0562778	OS07G0132700	0.140307	OS11G0475000	0.0403002	OS07G0272900	0.133557
BGIOSGA015326	2.71293	BGIOSGA031163	9.43072	BGIOSGA003566	8.59798	BGIOSGA004070	4.41202	BGIOSGA003547	10.0045	BGIOSGA029893	7.60836		OS02G0497400	0.085836	OS02G0455900	0.0482194	OS01G0340600	0.0563583	OS04G0475250	0.140795	OS04G0649000	0.0406876	OS01G0248000	0.134096
BGIOSGA033539	2.72297	BGIOSGA034790	9.6151	BGIOSGA019560	8.61343	BGIOSGA013913	4.41202	BGIOSGA008713	10.0692	BGIOSGA023356	7.61165		OS05G0486600	0.0865206	OS03G0643100	0.0485738	OS04G0128700	0.0563997	OS08G0179400	0.140858	OS07G0600000	0.0415146	OS02G0827400	0.13443
BGIOSGA013913	2.73032	BGIOSGA034923	9.68653	BGIOSGA028429	8.63691	BGIOSGA034336	4.54671	BGIOSGA006284	10.1347	BGIOSGA010565	7.76834		OS08G0552666	0.086912	OS01G0912850	0.0486527	OS01G0374000	0.05652	OS02G0605000	0.140924	OS05G0153132	0.0418687	OS06G0698812	0.135187
BGIOSGA020871	2.75446	BGIOSGA034130	9.77473	BGIOSGA021329	8.66363	BGIOSGA036980	4.58168	BGIOSGA007610	10.2683	BGIOSGA002658	7.85821		OS03G0309300	0.0885211	OS05G0198100	0.048955	OS05G0480800	0.0566012	OS08G0148566	0.141431	OS10G0207700	0.0418687	OS04G0570600	0.137919
BGIOSGA013178	2.76105	BGIOSGA021329	9.89179	BGIOSGA014175	9.1316	BGIOSGA003367	4.67204	BGIOSGA004119	10.396	BGIOSGA006035	7.88371		OS08G0216300	0.0906954	OS04G0234600	0.0496499	OS03G0821350	0.0568462	OS09G0251450	0.142396	OS03G0128600	0.0426077	OS04G0136802	0.138276
BGIOSGA032482	2.76105	BGIOSGA001622	10.1249	BGIOSGA027467	9.14321	BGIOSGA015537	4.73692	BGIOSGA017487	10.396	BGIOSGA014018	7.92805		OS12G0204000	0.0947169	OS04G0340300	0.0497113	OS06G0553800	0.0568462	OS05G0514400	0.143391	OS04G0144300	0.0426824	OS03G0127100	0.141893
BGIOSGA024653	2.79537	BGIOSGA035908	10.3711	BGIOSGA003924	9.31509	BGIOSGA035537	4.78447	BGIOSGA005418	10.5463	BGIOSGA031514	8.07892		OS01G0385000	0.0988354	OS11G0170900	0.0502236	OS12G0472300	0.0568462	OS04G0326300	0.143999	OS06G0134200	0.0427449	OS07G0631050	0.142285
BGIOSGA027544	2.80312	BGIOSGA030754	10.4958	BGIOSGA002071	9.37383	BGIOSGA014887	4.80376	BGIOSGA037733	10.6182	BGIOSGA035634	8.07892		OS06G0236600	0.0996246	OS10G0185400	0.0502322	OS05G0148400	0.0575101	OS07G0574600	0.144595	OS12G0281600	0.0433018	OS06G0116900	0.142533
BGIOSGA036383	2.80312	BGIOSGA004911	10.5603	BGIOSGA008713	9.55456	BGIOSGA013335	4.84238	BGIOSGA016978	10.6911	BGIOSGA027141	8.23564		OS01G0879000	0.0997781	OS07G0568800	0.050388	OS07G0104750	0.0582757	OS01G0284900	0.144977	OS12G0483450	0.0433026	OS01G0660000	0.144041
BGIOSGA010518	2.85754	BGIOSGA032771	11.0386	BGIOSGA029512	9.80034	BGIOSGA023265	4.85267	BGIOSGA002658	10.8513	BGIOSGA032798	8.23564		OS01G0350500	0.102047	OS05G0380200	0.0504663	OS01G0235500	0.0588855	OS12G0169300	0.145767	OS07G0253100	0.0434007	OS03G0589100	0.145871
BGIOSGA037801	2.85754	BGIOSGA037614	11.3917	BGIOSGA023356	10.0086	BGIOSGA027342	4.86272	BGIOSGA033652	11.0996	BGIOSGA037502	8.31631		OS10G0174800	0.103218	OS10G0207700	0.0504663	OS01G0644900	0.0588855	OS04G0607600	0.146931	OS11G0644700	0.0434443	OS01G0203400	0.150952
BGIOSGA025293	2.94915	BGIOSGA013937	11.6228	BGIOSGA006474	10.0724	BGIOSGA000330	4.92241	BGIOSGA028657	11.15	BGIOSGA034261	8.44031		OS02G0751600	0.103229	OS08G0442600	0.0505382	OS01G0731150	0.0589736	OS03G0312100	0.147215	OS03G0839400	0.0435869	OS03G0180600	0.153633
BGIOSGA025109	3.00945	BGIOSGA027342	11.6803	BGIOSGA013937	10.1269	BGIOSGA016597	4.92241	BGIOSGA021647	11.3119	BGIOSGA018340	8.61152		OS02G0813200	0.103425	OS04G0369000	0.0514179	OS11G0699532	0.0589736	OS09G0109150	0.147905	OS04G0299500	0.0437305	OS02G0736900	0.154783
BGIOSGA002508	3.01139	BGIOSGA027362	11.9495	BGIOSGA027342	10.1322	BGIOSGA036209	4.96402	BGIOSGA025110	11.6057	BGIOSGA018804	8.63765		OS11G0474500	0.104609	OS06G0591400	0.0516701	OS10G0452500	0.0591507	OS08G0504200	0.148001	OS07G0446050	0.0443884	OS01G0879000	0.15864
BGIOSGA036209	3.06837	BGIOSGA027364	11.9495	BGIOSGA008353	10.4254	BGIOSGA009285	4.98418	BGIOSGA029930	12.1968	BGIOSGA016849	8.69976		OS12G0612625	0.105617	OS05G0381900	0.0519939	OS07G0405700	0.0600524	OS07G0104750	0.148672	OS01G0635600	0.0447917	OS02G0314300	0.161353
BGIOSGA025993	3.08514	BGIOSGA013579	12.2106	BGIOSGA004330	10.5585	BGIOSGA021150	5.01638	BGIOSGA009836	12.293	BGIOSGA012965	8.73536		OS05G0480300	0.107469	OS12G0483450	0.0521678	OS05G0153132	0.0613619	OS07G0244900	0.14935	OS07G0515200	0.0448038	OS07G0582700	0.163537
BGIOSGA030116	3.10168	BGIOSGA006879	12.5112	BGIOSGA030228	10.5736	BGIOSGA021152	5.01638	BGIOSGA011095	12.293	BGIOSGA017838	8.78052		OS02G0525501	0.10779	OS04G0300100	0.0522517	OS10G0207700	0.0613619	OS05G0168200	0.153806	OS11G0158000	0.0449901	OS01G0873000	0.165581
BGIOSGA020434	3.15683	BGIOSGA004070	12.696	BGIOSGA033854	10.5783	BGIOSGA029512	5.04599	BGIOSGA020781	12.293	BGIOSGA019573	8.92847		OS10G0499700	0.108581	OS09G0322500	0.052452	OS01G0879000	0.06263	OS01G0957600	0.158454	OS01G0144500	0.0457656	OS06G0721800	0.166316
BGIOSGA007626	3.23944	BGIOSGA025110	12.7079	BGIOSGA000600	10.5961	BGIOSGA029176	5.04753	BGIOSGA024183	12.293	BGIOSGA027585	8.97566		OS08G0546300	0.111797	OS07G0253100	0.0529004	OS10G0536500	0.0628298	OS12G0566600	0.159012	OS03G0222500	0.0457656	OS06G0726900	0.166907
BGIOSGA027137	3.26297	BGIOSGA036417	12.83	BGIOSGA028351	10.9633	BGIOSGA011827	5.09114	BGIOSGA000994	12.4775	BGIOSGA000381	9.01355		OS03G0259400	0.112768	OS01G0159200	0.054078	OS03G0196100	0.0633348	OS10G0104300	0.159417	OS08G0518300	0.0461707	OS01G0553901	0.167366
BGIOSGA022782	3.27417	BGIOSGA018355	13.1829	BGIOSGA004070	11.0695	BGIOSGA019068	5.17918	BGIOSGA021199	12.4898	BGIOSGA002622	9.21931		OS10G0158400	0.114848	OS09G0449650	0.0542586	OS12G0483450	0.0634368	OS09G0255200	0.161637	OS05G0217900	0.0463245	OS06G0718400	0.167949
BGIOSGA005057	3.39858	BGIOSGA019603	13.1857	BGIOSGA032771	11.2975	BGIOSGA022505	5.24761	BGIOSGA002847	12.5592	BGIOSGA020557	9.4307		OS02G0764500	0.1154	OS03G0648250	0.0548078	OS05G0130400	0.0634386	OS05G0493400	0.168793	OS01G0660000	0.0463318	OS06G0637400	0.170451
BGIOSGA018458	3.41435	BGIOSGA009836	13.2451	BGIOSGA002190	11.3826	BGIOSGA027137	5.27083	BGIOSGA022665	12.5713	BGIOSGA036209	9.44466		OS02G0589000	0.115945	OS08G0441300	0.0548078	OS03G0415700	0.0640557	OS08G0413200	0.171686	OS01G0931600	0.0473151	OS08G0550850	0.171739
BGIOSGA014018	3.43026	BGIOSGA021075	13.5582	BGIOSGA001806	11.4704	BGIOSGA027545	5.31788	BGIOSGA012211	12.6931	BGIOSGA018088	9.47655		OS01G0261000	0.117018	OS11G0298200	0.0549933	OS01G0281301	0.0659869	OS11G0420200	0.172601	OS03G0415600	0.0477404	OS10G0343951	0.174723
BGIOSGA037732	3.43026	BGIOSGA027482	13.7225	BGIOSGA027559	11.4777	BGIOSGA019585	5.45508	BGIOSGA001395	12.7973	BGIOSGA013447	9.58352		OS01G0343400	0.117094	OS07G0619400	0.0554627	OS01G0966200	0.0663202	OS03G0819300	0.176463	OS01G0844700	0.0479993	OS01G0391600	0.177388
BGIOSGA025953	3.45264	BGIOSGA015889	13.7959	BGIOSGA018355	11.4976	BGIOSGA009375	5.48994	BGIOSGA032238	12.7973	BGIOSGA015671	9.58874		OS03G0643100	0.11745	OS10G0162856	0.0561738	OS10G0186200	0.0673405	OS05G0544750	0.178467	OS01G0846400	0.0488067	OS07G0580200	0.1776
BGIOSGA031514	3.49543	BGIOSGA003650	14.0867	BGIOSGA032554	11.5595	BGIOSGA014018	5.54044	BGIOSGA034923	13.227	BGIOSGA012947	9.80485		OS01G0898600	0.119153	OS08G0476650	0.0562305	OS10G0392900	0.0673405	OS10G0399901	0.179023	OS09G0425200	0.0492457	OS11G0243600	0.182451
BGIOSGA032463	3.49543	BGIOSGA015991	14.1143	BGIOSGA004331	11.65	BGIOSGA021153	5.5764	BGIOSGA013073	13.2314	BGIOSGA022128	9.97768		OS03G0643611	0.120248	OS03G0739700	0.0564176	OS10G0504500	0.0675151	OS07G0113000	0.180114	OS08G0103100	0.0492567	OS04G0586400	0.18267
BGIOSGA005699	3.51211	BGIOSGA028314	14.1143	BGIOSGA011095	11.65	BGIOSGA026916	5.61883	BGIOSGA017588	13.3368	BGIOSGA032071	10.1398		OS01G0587500	0.120922	OS10G0362700	0.0564258	OS05G0217900	0.0678041	OS12G0110475	0.180448	OS07G0253000	0.0493372	OS02G0181700	0.182693
BGIOSGA034382	3.55788	BGIOSGA004490	14.3976	BGIOSGA021075	11.9302	BGIOSGA031284	5.61883	BGIOSGA027273	13.3446	BGIOSGA022665	10.2463		OS08G0125300	0.121331	OS08G0473650	0.0564667	OS05G0480350	0.0682742	OS06G0698812	0.181238	OS04G0326366	0.0496137	OS07G0617600	0.182951
BGIOSGA001710	3.58046	BGIOSGA025566	14.4704	BGIOSGA022665	11.9742	BGIOSGA035457	5.61883	BGIOSGA012965	13.391	BGIOSGA035537	10.2463		OS05G0546400	0.122105	OS04G0289600	0.056524	OS03G0415600	0.0698477	OS03G0764550	0.18575	OS07G0466500	0.0497947	OS04G0563350	0.183096
BGIOSGA009824	3.59396	BGIOSGA033873	14.7056	BGIOSGA035537	11.9742	BGIOSGA028681	5.64545	BGIOSGA003650	13.4116	BGIOSGA035908	10.4392		OS09G0239450	0.122423	OS01G0844700	0.0577291	OS03G0812300	0.0700963	OS08G0422500	0.185874	OS06G0136201	0.0500661	OS08G0536200	0.184931
BGIOSGA036272	3.6335	BGIOSGA012896	15.0631	BGIOSGA012211	12.0266	BGIOSGA031514	5.64545	BGIOSGA011232	13.6774	BGIOSGA019603	10.4469		OS10G0128502	0.124768	OS02G0515150	0.0585224	OS08G0108700	0.0702212	OS04G0653300	0.188169	OS09G0111700	0.0501763	OS11G0649000	0.184944
BGIOSGA036082	3.64739	BGIOSGA010754	15.2391	BGIOSGA027273	12.6393	BGIOSGA033178	5.67233	BGIOSGA014023	13.6774	BGIOSGA010316	10.4698		OS03G0196100	0.126126	OS08G0128700	0.0589748	OS10G0197700	0.0704111	OS12G0159100	0.191536	OS05G0198100	0.05019	OS04G0475900	0.188427
BGIOSGA001344	3.66556	BGIOSGA018805	15.2391	BGIOSGA036550	13.1214	BGIOSGA024025	5.72686	BGIOSGA012926	13.9406	BGIOSGA027559	10.4792		OS01G0661700	0.128409	OS04G0331650	0.0590314	OS04G0625200	0.070982	OS01G0133799	0.192667	OS08G0300501	0.050519	OS01G0248800	0.189141
BGIOSGA027771	3.82221	BGIOSGA035665	15.3573	BGIOSGA010754	13.4379	BGIOSGA032798	5.75452	BGIOSGA033736	13.9406	BGIOSGA033460	10.7274		OS06G0118900	0.130391	OS10G0460766	0.0592467	OS09G0425200	0.0720184	OS11G0467966	0.196742	OS10G0478500	0.0508577	OS11G0213733	0.192185
BGIOSGA003367	3.85035	BGIOSGA031497	15.3752	BGIOSGA008892	13.5307	BGIOSGA000324	5.83913	BGIOSGA010754	14.1941	BGIOSGA036417	10.8832		OS12G0161100	0.133656	OS04G0326366	0.0596364	OS06G0294950	0.0723508	OS08G0335500	0.197393	OS06G0162550	0.0509257	OS11G0687200	0.196083
BGIOSGA005022	3.94514	BGIOSGA027965	15.5138	BGIOSGA031497	13.5602	BGIOSGA026266	5.85135	BGIOSGA031497	14.3244	BGIOSGA028000	11.0849		OS03G0655500	0.136597	OS08G0208200	0.0598561	OS08G0176633	0.0723615	OS09G0366800	0.199436	OS01G0740000	0.0510444	OS03G0558600	0.198859
BGIOSGA033150	3.94514	BGIOSGA031122	15.7985	BGIOSGA019603	13.7308	BGIOSGA008272	5.86789	BGIOSGA027965	14.457	BGIOSGA003291	11.1578		OS11G0697600	0.14072	OS01G0246601	0.0599666	OS03G0764550	0.0724155	OS11G0699532	0.200657	OS05G0149000	0.0517406	OS02G0229900	0.206662
BGIOSGA027342	4.00761	BGIOSGA006064	15.9448	BGIOSGA002658	13.7777	BGIOSGA022650	5.86789	BGIOSGA004177	14.5922	BGIOSGA014144	11.2315		OS06G0635500	0.141518	OS06G0650300	0.0607419	OS04G0445900	0.0725489	OS07G0575366	0.200762	OS08G0298800	0.0518202	OS04G0353600	0.20684
BGIOSGA006286	4.0538	BGIOSGA037502	16.7068	BGIOSGA010096	13.8248	BGIOSGA036272	5.86789	BGIOSGA031122	14.7298	BGIOSGA005418	11.3821		OS03G0646032	0.141591	OS01G0149200	0.0608489	OS04G0310200	0.0726827	OS10G0158000	0.201358	OS03G0675600	0.0519431	OS08G0267450	0.207083
BGIOSGA018088	4.09896	BGIOSGA003291	16.7677	BGIOSGA006064	14.0726	BGIOSGA034261	5.89693	BGIOSGA031924	15.1587	BGIOSGA028035	11.4948		OS02G0459001	0.145815	OS01G0740000	0.0613247	OS09G0111700	0.0733594	OS03G0245200	0.201725	OS04G0208900	0.0520449	OS02G0192300	0.210988
BGIOSGA018247	4.13804	BGIOSGA036272	16.8708	BGIOSGA009975	14.2068	BGIOSGA001882	5.94168	BGIOSGA037614	15.6462	BGIOSGA031640	11.5367		OS12G0210601	0.146391	OS09G0541100	0.0616739	OS02G0813200	0.0741901	OS04G0568300	0.202718	OS05G0506500	0.05256	OS05G0533301	0.212195
BGIOSGA034790	4.14513	BGIOSGA017487	17.0312	BGIOSGA031924	14.3436	BGIOSGA013071	5.95589	BGIOSGA029512	16.147	BGIOSGA014355	11.5693		OS05G0516475	0.147042	OS06G0162550	0.0619351	OS08G0122400	0.0744688	OS07G0221300	0.203748	OS06G0160800	0.0527663	OS10G0153900	0.212531
BGIOSGA010001	4.15148	BGIOSGA036152	17.1229	BGIOSGA024025	14.3917	BGIOSGA005310	5.98581	BGIOSGA010018	16.2634	BGIOSGA004010	11.8589		OS09G0128750	0.147737	OS05G0149000	0.0621458	OS05G0506500	0.0767913	OS02G0542450	0.208279	OS11G0609500	0.0529891	OS05G0140000	0.21446
BGIOSGA015671	4.15148	BGIOSGA014887	17.2999	BGIOSGA030142	14.4053	BGIOSGA028682	5.98581	BGIOSGA027482	16.7198	BGIOSGA027362	12.058		OS01G0722550	0.14866	OS09G0316000	0.0631012	OS08G0544700	0.0789456	OS02G0614800	0.209646	OS03G0808500	0.0531917	OS09G0443700	0.215137
BGIOSGA000625	4.19123	BGIOSGA001255	17.394	BGIOSGA034261	14.8222	BGIOSGA024508	6.00154	BGIOSGA015889	16.81	BGIOSGA027364	12.058		OS11G0123066	0.149849	OS10G0429200	0.0637199	OS10G0394700	0.0789456	OS02G0724850	0.210598	OS05G0496100	0.0535133	OS04G0545250	0.215684
BGIOSGA019560	4.24067	BGIOSGA003580	17.596	BGIOSGA025785	14.936	BGIOSGA013328	6.02707	BGIOSGA019603	16.8112	BGIOSGA033854	12.0665		OS02G0458100	0.150201	OS10G0457301	0.0644893	OS05G0516475	0.0791069	OS06G0248600	0.211299	OS03G0414900	0.0538388	OS04G0432300	0.216747
BGIOSGA021329	4.26525	BGIOSGA032071	17.712	BGIOSGA003208	15.0472	BGIOSGA012042	6.04724	BGIOSGA001149	16.9471	BGIOSGA013579	12.1996		OS01G0622800	0.150384	OS01G0546000	0.0650777	OS10G0193100	0.08056	OS11G0177301	0.213198	OS01G0635800	0.0539906	OS01G0319000	0.217396
BGIOSGA034975	4.29011	BGIOSGA019573	17.9265	BGIOSGA020793	15.0689	BGIOSGA037482	6.14074	BGIOSGA023237	16.9696	BGIOSGA003566	12.2663		OS09G0543400	0.150745	OS06G0705400	0.0675741	OS12G0510750	0.0820704	OS11G0669200	0.214149	OS06G0476200	0.0541006	OS10G0458900	0.21774
BGIOSGA029116	4.33488	BGIOSGA010721	18.5641	BGIOSGA010364	15.2116	BGIOSGA019573	6.23646	BGIOSGA034208	17.0398	BGIOSGA003580	12.4461		OS03G0730200	0.15082	OS08G0140600	0.0678563	OS01G0722550	0.0829381	OS09G0330700	0.216778	OS01G0196133	0.0548395	OS04G0197100	0.218209
BGIOSGA037122	4.34072	BGIOSGA034208	18.6439	BGIOSGA010018	15.3799	BGIOSGA001149	6.43944	BGIOSGA015930	17.5405	BGIOSGA024508	12.8584		OS01G0899100	0.151303	OS09G0271100	0.0682005	OS01G0884200	0.0829955	OS06G0108900	0.218135	OS07G0679100	0.055878	OS06G0262501	0.219201
BGIOSGA001517	4.36647	BGIOSGA018088	19.0174	BGIOSGA016203	15.5184	BGIOSGA010974	6.48363	BGIOSGA032071	18.1975	BGIOSGA017783	13.1431		OS02G0191600	0.151703	OS04G0587200	0.068428	OS01G0364450	0.0831092	OS02G0461300	0.218209	OS07G0571800	0.0560069	OS04G0531200	0.221002
BGIOSGA035537	4.43745	BGIOSGA013936	19.4478	BGIOSGA011855	15.5999	BGIOSGA018088	6.61749	BGIOSGA003580	18.3096	BGIOSGA032554	13.1431		OS06G0570900	0.153933	OS07G0147500	0.068428	OS03G0643433	0.0840435	OS01G0913900	0.218436	OS10G0181100	0.0561846	OS05G0453100	0.22391
BGIOSGA016829	4.4456	BGIOSGA019560	19.6704	BGIOSGA008601	15.7039	BGIOSGA008855	6.69183	BGIOSGA000398	19.2675	BGIOSGA011095	13.2455		OS02G0303000	0.155333	OS10G0547200	0.0694394	OS08G0454500	0.084267	OS02G0779650	0.222127	OS11G0224040	0.0564889	OS01G0185000	0.226506
BGIOSGA014887	4.45536	BGIOSGA026132	20.3697	BGIOSGA036417	15.8891	BGIOSGA013447	6.69183	BGIOSGA002933	19.2675	BGIOSGA020781	13.2455		OS05G0143000	0.155806	OS12G0232700	0.0695881	OS12G0135850	0.0852677	OS02G0453100	0.22245	OS01G0965700	0.0565925	OS01G0682700	0.227052
BGIOSGA027467	4.49997	BGIOSGA007752	20.4959	BGIOSGA015341	16.1069	BGIOSGA034790	6.69183	BGIOSGA035096	19.2675	BGIOSGA000994	13.5205		OS01G0823400	0.157138	OS05G0152600	0.0696337	OS10G0569500	0.0860124	OS04G0529600	0.223903	OS01G0364450	0.0569567	OS07G0695700	0.227059
BGIOSGA010096	4.54925	BGIOSGA002396	20.599	BGIOSGA010721	16.1825	BGIOSGA015671	6.7115	BGIOSGA033651	19.508	BGIOSGA021075	13.5625		OS05G0338900	0.157257	OS04G0128700	0.0696835	OS02G0733900	0.0865794	OS08G0512200	0.228135	OS06G0204600	0.0571353	OS02G0489500	0.229519
BGIOSGA036052	4.55568	BGIOSGA012144	21.5181	BGIOSGA024460	16.2163	BGIOSGA003661	6.88518	BGIOSGA036052	19.508	BGIOSGA012211	13.6716		OS07G0620600	0.1586	OS12G0134700	0.0703879	OS03G0836400	0.0866772	OS09G0369500	0.230734	OS06G0108751	0.0587198	OS09G0480532	0.231229
BGIOSGA008495	4.58406	BGIOSGA010246	22.0681	BGIOSGA030203	16.8647	BGIOSGA021329	6.88518	BGIOSGA029957	19.7532	BGIOSGA022556	13.6716		OS03G0648500	0.159122	OS08G0359050	0.0705068	OS12G0151750	0.0881288	OS03G0596200	0.235022	OS01G0923950	0.0611537	OS08G0298800	0.236658
BGIOSGA013568	4.6852	BGIOSGA017420	22.0698	BGIOSGA010565	17.0248	BGIOSGA023735	6.88518	BGIOSGA036417	20.0013	BGIOSGA031321	13.8951		OS06G0162700	0.160629	OS10G0352500	0.0707969	OS11G0241000	0.0893277	OS12G0170800	0.237968	OS02G0126200	0.0611537	OS11G0435400	0.241666
BGIOSGA007610	4.79303	BGIOSGA021925	22.3475	BGIOSGA011120	17.1484	BGIOSGA005131	6.92661	BGIOSGA030742	20.6728	BGIOSGA021577	13.9653		OS05G0514800	0.163658	OS02G0181700	0.0712671	OS01G0341300	0.0896354	OS03G0429900	0.239185	OS02G0204200	0.0612949	OS12G0269100	0.242381
BGIOSGA028000	4.79303	BGIOSGA020990	22.9474	BGIOSGA019458	17.1484	BGIOSGA026509	7.09004	BGIOSGA010246	20.8013	BGIOSGA003650	14.2599		OS08G0328050	0.164705	OS01G0164300	0.073873	OS11G0199000	0.0908774	OS01G0553901	0.240219	OS09G0481650	0.0617222	OS11G0709000	0.2432
BGIOSGA033394	4.79303	BGIOSGA004147	23.5732	BGIOSGA025166	17.3477	BGIOSGA035665	7.11213	BGIOSGA018315	21.0807	BGIOSGA027273	14.3646		OS01G0154000	0.166257	OS06G0469800	0.0740274	OS06G0710500	0.0916157	OS03G0621600	0.243197	OS12G0479150	0.062025	OS01G0621500	0.249424
BGIOSGA023010	4.82444	BGIOSGA004943	23.899	BGIOSGA036476	17.3477	BGIOSGA016692	7.13249	BGIOSGA018805	21.2912	BGIOSGA034923	14.387		OS11G0132100	0.166452	OS01G0230800	0.0741118	OS12G0278101	0.0916877	OS02G0721100	0.245087	OS08G0176633	0.0628345	OS11G0117500	0.250681
BGIOSGA023356	4.94425	BGIOSGA030228	24.0793	BGIOSGA036340	17.4589	BGIOSGA004818	7.26293	BGIOSGA012232	21.3676	BGIOSGA033873	14.6269		OS03G0415600	0.166913	OS11G0192400	0.0746463	OS01G0747750	0.0924727	OS02G0155300	0.24573	OS08G0125300	0.0628365	OS04G0552700	0.251215
BGIOSGA023390	4.95535	BGIOSGA036119	24.2338	BGIOSGA001622	17.7408	BGIOSGA027467	7.26293	BGIOSGA028993	21.7623	BGIOSGA027282	14.6963		OS06G0139400	0.1679	OS11G0464700	0.0748756	OS10G0368200	0.0928026	OS02G0780536	0.246845	OS05G0167600	0.0631106	OS09G0463232	0.252151
BGIOSGA000491	4.98791	BGIOSGA007178	24.7996	BGIOSGA029606	17.7606	BGIOSGA027559	7.34273	BGIOSGA014018	21.9715	BGIOSGA012926	14.9979		OS04G0128700	0.168483	OS07G0230600	0.0754162	OS07G0515200	0.0928203	OS09G0279900	0.250139	OS12G0640500	0.0632062	OS04G0523000	0.252171
BGIOSGA018419	4.98791	BGIOSGA035184	25.6712	BGIOSGA000398	18.1934	BGIOSGA004911	7.35257	BGIOSGA030228	22.3001	BGIOSGA002396	15.3357		OS02G0498633	0.168639	OS08G0101900	0.0759449	OS08G0537200	0.0931284	OS03G0356900	0.251383	OS01G0218500	0.0634327	OS04G0568300	0.254147
BGIOSGA034886	5.01883	BGIOSGA008940	26.0573	BGIOSGA000510	18.4178	BGIOSGA036052	7.35257	BGIOSGA013058	22.5966	BGIOSGA035200	15.4053		OS01G0333600	0.170478	OS04G0381500	0.0761229	OS01G0925600	0.0934631	OS10G0577100	0.254863	OS11G0185100	0.0634929	OS12G0289833	0.25501
BGIOSGA016356	5.02193	BGIOSGA029930	26.2877	BGIOSGA037361	18.4178	BGIOSGA011551	7.35356	BGIOSGA017635	22.5966	BGIOSGA034172	15.4944		OS08G0250100	0.172958	OS04G0545400	0.0763016	OS04G0513400	0.0938543	OS04G0445100	0.2556	OS05G0352750	0.0645186	OS01G0218500	0.259145
BGIOSGA013094	5.03133	BGIOSGA032554	26.2877	BGIOSGA036082	18.4626	BGIOSGA008495	7.39822	BGIOSGA037194	22.5966	BGIOSGA027965	15.546		OS05G0293600	0.17354	OS10G0390900	0.0771931	OS04G0500600	0.0939087	OS04G0563350	0.256806	OS07G0190600	0.0645471	OS02G0780536	0.259544
BGIOSGA012965	5.04463	BGIOSGA018022	26.4551	BGIOSGA001882	18.6013	BGIOSGA025298	7.39822	BGIOSGA023030	22.9259	BGIOSGA028429	15.7747		OS03G0730000	0.173617	OS08G0561950	0.0777624	OS10G0104300	0.0941331	OS08G0298800	0.256984	OS02G0314300	0.0647546	OS12G0634500	0.260713
BGIOSGA007099	5.07945	BGIOSGA004331	26.4901	BGIOSGA008495	18.6302	BGIOSGA022405	7.43033	BGIOSGA033860	23.3001	BGIOSGA032768	15.7824		OS04G0310200	0.173687	OS03G0651900	0.0779489	OS04G0211900	0.0948518	OS04G0395800	0.259651	OS06G0114900	0.0655293	OS12G0479100	0.263582
BGIOSGA008353	5.12686	BGIOSGA001579	27.2876	BGIOSGA029957	18.6477	BGIOSGA010626	7.44445	BGIOSGA015718	23.4755	BGIOSGA006064	15.984		OS09G0518750	0.176264	OS03G0625966	0.0794584	OS06G0114900	0.095383	OS10G0460500	0.260345	OS10G0574400	0.0656277	OS03G0306700	0.264044
BGIOSGA008990	5.19928	BGIOSGA028429	27.8906	BGIOSGA034923	18.908	BGIOSGA026645	7.63656	BGIOSGA003208	23.7585	BGIOSGA009975	16.1355		OS01G0634900	0.176698	OS07G0173601	0.0798647	OS04G0419100	0.0953866	OS03G0361500	0.260733	OS07G0672600	0.0668672	OS08G0413100	0.271763
BGIOSGA027362	5.2037	BGIOSGA027592	28.6379	BGIOSGA032071	18.9696	BGIOSGA022603	7.78494	BGIOSGA010285	23.9731	BGIOSGA015893	16.7713		OS08G0190500	0.177259	OS02G0303000	0.0800615	OS05G0460900	0.0963157	OS07G0659600	0.263896	OS01G0344620	0.0669141	OS02G0453100	0.275356
BGIOSGA027364	5.2037	BGIOSGA025348	28.9408	BGIOSGA033873	19.2571	BGIOSGA028674	7.78494	BGIOSGA008906	24.0025	BGIOSGA036272	16.7971		OS05G0382900	0.177467	OS03G0119400	0.0802592	OS08G0506850	0.0963157	OS07G0582700	0.264404	OS01G0640100	0.0680314	OS05G0206100	0.275356
BGIOSGA015399	5.40413	BGIOSGA032898	29.1176	BGIOSGA017420	19.3579	BGIOSGA022782	7.94215	BGIOSGA037850	24.9148	BGIOSGA000919	16.8025		OS04G0435000	0.178179	OS06G0348800	0.0812377	OS03G0625966	0.0965556	OS01G0230800	0.266657	OS02G0150250	0.069471	OS01G0590300	0.276271
BGIOSGA005981	5.48098	BGIOSGA035836	29.1176	BGIOSGA030393	19.4863	BGIOSGA018762	7.96832	BGIOSGA018022	25.1185	BGIOSGA004802	17.1083		OS11G0245466	0.178296	OS01G0829266	0.0823186	OS12G0579450	0.0989815	OS07G0272900	0.268515	OS02G0301650	0.0705072	OS03G0561283	0.276755
BGIOSGA035960	5.51059	BGIOSGA028993	29.8524	BGIOSGA010246	19.6274	BGIOSGA006474	7.99384	BGIOSGA014760	25.5945	BGIOSGA022941	17.223		OS01G0230800	0.179323	OS01G0164075	0.0829216	OS09G0391800	0.0998186	OS10G0457301	0.269014	OS08G0422500	0.0707077	OS06G0481850	0.277199
BGIOSGA025406	5.55214	BGIOSGA024862	31.1646	BGIOSGA003580	19.6293	BGIOSGA023356	7.99544	BGIOSGA013936	26.9039	BGIOSGA014026	17.459		OS03G0421250	0.183634	OS04G0458800	0.0829216	OS02G0549401	0.100236	OS04G0422300	0.270375	OS04G0593500	0.0709554	OS10G0154500	0.280106
BGIOSGA018804	5.61011	BGIOSGA011551	31.7549	BGIOSGA004119	19.7822	BGIOSGA014355	8.02873	BGIOSGA033873	27.0099	BGIOSGA022859	18.0127		OS01G0142600	0.184608	OS07G0645300	0.084194	OS01G0280600	0.100327	OS04G0115650	0.275162	OS04G0419550	0.0713599	OS01G0812600	0.280443
BGIOSGA029930	5.68064	BGIOSGA002960	32.3647	BGIOSGA023309	19.8573	BGIOSGA010364	8.04782	BGIOSGA028429	27.1827	BGIOSGA035529	18.0127		OS05G0561400	0.185435	OS12G0184300	0.0842109	OS12G0276300	0.100882	OS05G0387750	0.276905	OS04G0101700	0.071816	OS12G0509200	0.280481
BGIOSGA032554	5.68064	BGIOSGA034989	32.9762	BGIOSGA028626	20.1564	BGIOSGA020926	8.04782	BGIOSGA019560	27.2172	BGIOSGA007051	18.2011		OS01G0128100	0.186932	OS06G0573500	0.0842449	OS01G0744700	0.101527	OS01G0812850	0.277476	OS02G0269650	0.0719158	OS09G0268800	0.280583
BGIOSGA004331	5.7248	BGIOSGA010502	33.1048	BGIOSGA000357	20.4317	BGIOSGA002658	8.25393	BGIOSGA010565	28.6047	BGIOSGA010721	18.4451		OS05G0387750	0.187804	OS12G0634500	0.0844297	OS02G0258000	0.101532	OS12G0189700	0.278231	OS04G0570700	0.0719158	OS04G0528200	0.281897
BGIOSGA008280	5.7248	BGIOSGA010565	33.2976	BGIOSGA004147	21.0052	BGIOSGA033483	8.27123	BGIOSGA004818	28.9001	BGIOSGA026681	18.5286		OS08G0467300	0.188252	OS03G0844850	0.084743	OS04G0395800	0.102059	OS03G0635000	0.278851	OS01G0200200	0.0721109	OS04G0665900	0.282106
BGIOSGA022299	5.7248	BGIOSGA014026	34.7879	BGIOSGA014023	21.6962	BGIOSGA037454	8.32904	BGIOSGA010096	29.0553	BGIOSGA024862	18.5796		OS01G0364900	0.18903	OS06G0636800	0.0848706	OS12G0184300	0.102585	OS03G0199200	0.27982	OS01G0248000	0.0721353	OS05G0130400	0.285451
BGIOSGA024183	5.7248	BGIOSGA014023	34.8982	BGIOSGA033645	21.9265	BGIOSGA010564	8.38765	BGIOSGA011551	29.0553	BGIOSGA020350	18.6024		OS02G0226400	0.189792	OS01G0965800	0.0862044	OS01G0895000	0.102852	OS01G0159200	0.280442	OS02G0724850	0.0726677	OS02G0320600	0.286231
BGIOSGA032912	5.72652	BGIOSGA013196	35.844	BGIOSGA025406	22.5924	BGIOSGA033854	8.44904	BGIOSGA014902	29.4148	BGIOSGA028748	18.6024		OS06G0698812	0.191347	OS04G0401900	0.0862743	OS03G0844850	0.102992	OS04G0110100	0.28182	OS09G0425300	0.0736357	OS12G0544600	0.286528
BGIOSGA021199	5.81521	BGIOSGA015914	35.8743	BGIOSGA008906	22.8016	BGIOSGA020432	8.47932	BGIOSGA031940	29.85	BGIOSGA003678	18.9531		OS04G0545300	0.192128	OS08G0106300	0.08678	OS04G0593500	0.103122	OS06G0685200	0.282775	OS03G0342400	0.0745605	OS03G0821350	0.287948
BGIOSGA024279	5.81521	BGIOSGA015283	36.9219	BGIOSGA020781	23.3	BGIOSGA009863	8.50738	BGIOSGA017420	30.6032	BGIOSGA022640	18.9667		OS04G0400700	0.193702	OS06G0684500	0.0868895	OS07G0685650	0.103122	OS01G0569200	0.283066	OS07G0221300	0.0747456	OS06G0554100	0.288189
BGIOSGA027560	5.85046	BGIOSGA008631	38.2634	BGIOSGA018022	23.6576	BGIOSGA024862	8.66362	BGIOSGA014625	31.0118	BGIOSGA012184	19.0173		OS04G0138432	0.193854	OS09G0449700	0.0874122	OS10G0343951	0.103392	OS11G0465200	0.283862	OS08G0273000	0.0747898	OS03G0375200	0.289756
BGIOSGA002658	5.95499	BGIOSGA016252	38.8159	BGIOSGA006166	24.0363	BGIOSGA022313	8.69351	BGIOSGA032072	31.5627	BGIOSGA008631	19.2317		OS03G0558400	0.194098	OS04G0138432	0.08909	OS02G0724850	0.107052	OS12G0117200	0.287368	OS03G0431600	0.0772892	OS02G0272350	0.29015
BGIOSGA014760	5.9563	BGIOSGA030393	39.9275	BGIOSGA015991	24.8565	BGIOSGA033645	8.69351	BGIOSGA035420	31.6262	BGIOSGA013936	19.3858		OS07G0679100	0.194899	OS09G0518750	0.0907984	OS01G0553901	0.109129	OS05G0511050	0.288156	OS07G0528200	0.0774737	OS01G0839400	0.290217
BGIOSGA021824	5.97007	BGIOSGA005328	40.6021	BGIOSGA013196	25.0277	BGIOSGA033860	8.75737	BGIOSGA035010	32.2645	BGIOSGA035380	19.6097		OS02G0482400	0.196415	OS01G0834800	0.0915658	OS05G0419301	0.109726	OS09G0272900	0.294126	OS08G0216300	0.0776178	OS11G0164900	0.293825
BGIOSGA018089	5.99746	BGIOSGA016328	41.4465	BGIOSGA003650	25.2475	BGIOSGA005981	8.85683	BGIOSGA015914	33.5747	BGIOSGA007770	19.9048		OS02G0779650	0.196961	OS01G0146801	0.0926094	OS07G0221300	0.110413	OS01G0722550	0.30052	OS01G0207300	0.0780409	OS09G0109150	0.295231
BGIOSGA013072	6.00486	BGIOSGA003208	43.0215	BGIOSGA017588	25.4242	BGIOSGA002190	9.02245	BGIOSGA015283	33.9093	BGIOSGA013707	20.1397		OS04G0160600	0.197276	OS01G0596600	0.0934719	OS08G0300501	0.1116	OS02G0687550	0.300578	OS08G0178900	0.0780409	OS12G0624100	0.296142
BGIOSGA034208	6.00697	BGIOSGA008906	43.4566	BGIOSGA006491	25.6783	BGIOSGA022474	9.02245	BGIOSGA023309	34.8187	BGIOSGA029606	20.1397		OS03G0157450	0.198619	OS03G0821350	0.0935242	OS03G0206800	0.111907	OS08G0557200	0.301131	OS08G0462900	0.0788542	OS08G0510900	0.301469
BGIOSGA006605	6.03984	BGIOSGA013082	44.8849	BGIOSGA022848	25.6783	BGIOSGA029930	9.16108	BGIOSGA030393	36.3522	BGIOSGA000398	20.6263		OS09G0515550	0.199973	OS01G0253400	0.0936515	OS02G0514150	0.114508	OS01G0595600	0.303664	OS09G0283850	0.0812902	OS02G0543200	0.304199
BGIOSGA021577	6.04361	BGIOSGA016588	46.5293	BGIOSGA033970	25.6783	BGIOSGA004331	9.232	BGIOSGA012129	40.3328	BGIOSGA025109	20.8622		OS08G0462900	0.200376	OS06G0518100	0.0946109	OS09G0316000	0.114966	OS11G0435400	0.306218	OS03G0775000	0.0817682	OS03G0199200	0.306147
BGIOSGA017364	6.05421	BGIOSGA009975	48.2814	BGIOSGA013082	26.1274	BGIOSGA005628	9.232	BGIOSGA030144	41.3548	BGIOSGA023244	20.8784		OS11G0113150	0.20152	OS01G0891033	0.0952918	OS05G0469900	0.115056	OS12G0111400	0.309683	OS09G0369500	0.0826415	OS05G0168200	0.306818
BGIOSGA025312	6.05421	BGIOSGA016269	48.3194	BGIOSGA002779	26.4102	BGIOSGA009836	9.232	BGIOSGA036550	41.4123	BGIOSGA016649	21.1367		OS07G0586600	0.203184	OS08G0324600	0.0955877	OS05G0189425	0.115357	OS01G0569800	0.313833	OS05G0368400	0.083692	OS08G0416033	0.308216
BGIOSGA009203	6.07306	BGIOSGA030055	48.3194	BGIOSGA008324	26.5845	BGIOSGA011095	9.232	BGIOSGA027093	41.7995	BGIOSGA001882	21.2164		OS08G0214233	0.203477	OS07G0150901	0.0967438	OS08G0462900	0.116095	OS01G0167750	0.315596	OS10G0570800	0.0839563	OS09G0391800	0.308857
BGIOSGA014068	6.11438	BGIOSGA013928	48.7002	BGIOSGA026132	26.771	BGIOSGA020781	9.232	BGIOSGA010564	44.6002	BGIOSGA002465	21.3343		OS03G0199200	0.204721	OS11G0699532	0.0970148	OS04G0115900	0.116196	OS07G0687100	0.317051	OS01G0682700	0.0840627	OS11G0620300	0.310183
BGIOSGA003631	6.15539	BGIOSGA005689	51.0617	BGIOSGA010276	27.0614	BGIOSGA000994	9.45421	BGIOSGA033477	44.7351	BGIOSGA013196	21.3877		OS01G0895000	0.204807	OS09G0538000	0.0992785	OS01G0152951	0.117233	OS06G0316000	0.3217	OS09G0268800	0.0847252	OS08G0101700	0.311708
BGIOSGA035664	6.15775	BGIOSGA014902	52.3577	BGIOSGA012896	27.0614	BGIOSGA036278	9.52983	BGIOSGA036119	45.8519	BGIOSGA012144	21.6728		OS06G0108900	0.204884	OS11G0461000	0.0993872	OS09G0279400	0.117363	OS01G0652700	0.323018	OS05G0512301	0.0850789	OS01G0907900	0.314049
BGIOSGA016836	6.20726	BGIOSGA029932	52.5459	BGIOSGA032072	29.5011	BGIOSGA007051	9.55587	BGIOSGA027776	45.8796	BGIOSGA010502	22.0261		OS06G0518300	0.204903	OS01G0314600	0.0997112	OS03G0643100	0.11795	OS09G0447900	0.324177	OS10G0399901	0.0855639	OS03G0831000	0.315865
BGIOSGA025245	6.30239	BGIOSGA012211	54.6637	BGIOSGA035010	30.314	BGIOSGA022665	9.56894	BGIOSGA001510	45.9798	BGIOSGA017420	22.0261		OS01G0391600	0.205568	OS04G0208450	0.100327	OS05G0401100	0.120106	OS02G0164400	0.329116	OS02G0594232	0.0860312	OS06G0236600	0.316659
BGIOSGA012439	6.54119	BGIOSGA017061	58.3724	BGIOSGA014026	30.7597	BGIOSGA015889	9.58149	BGIOSGA022650	46.57	BGIOSGA036550	22.4232		OS10G0199500	0.206633	OS08G0256300	0.100759	OS02G0537000	0.120288	OS08G0207300	0.331368	OS12G0620100	0.0864117	OS10G0460500	0.317975
BGIOSGA001622	6.54971	BGIOSGA037850	58.4938	BGIOSGA014902	31.5108	BGIOSGA003926	9.68168	BGIOSGA001933	47.2913	BGIOSGA037614	22.6272		OS11G0265800	0.206726	OS04G0273100	0.102301	OS10G0570800	0.121572	OS12G0570400	0.335437	OS03G0697466	0.0867552	OS06G0350700	0.319303
BGIOSGA018805	6.59627	BGIOSGA010256	61.3655	BGIOSGA017533	32.2425	BGIOSGA004490	10.0102	BGIOSGA016269	47.2913	BGIOSGA015715	23.4069		OS06G0293583	0.207372	OS01G0682700	0.102345	OS04G0208450	0.122326	OS03G0597400	0.338043	OS02G0110650	0.0872633	OS01G0823951	0.324678
BGIOSGA020005	6.7165	BGIOSGA027776	65.2919	BGIOSGA027776	33.5436	BGIOSGA020434	10.1773	BGIOSGA014026	48.7901	BGIOSGA001497	24.1161		OS04G0531200	0.207784	OS03G0722000	0.102408	OS02G0171700	0.122707	OS06G0325700	0.342096	OS07G0159600	0.08775	OS11G0642900	0.325316
BGIOSGA027965	6.7165	BGIOSGA015900	65.7111	BGIOSGA013936	34.059	BGIOSGA032677	10.2092	BGIOSGA036416	51.6783	BGIOSGA037194	24.1161		OS04G0115650	0.210821	OS01G0622800	0.103505	OS01G0652700	0.123476	OS07G0695700	0.344188	OS11G0198951	0.0886287	OS10G0574400	0.325611
BGIOSGA004177	6.77828	BGIOSGA027514	69.9072	BGIOSGA034149	34.4229	BGIOSGA036550	10.4492	BGIOSGA034966	52.7522	BGIOSGA031390	24.4602		OS02G0303500	0.21414	OS10G0399901	0.104454	OS03G0626000	0.123881	OS03G0143900	0.344299	OS05G0206100	0.0890747	OS04G0115650	0.325815
BGIOSGA032771	6.87979	BGIOSGA037194	71.6969	BGIOSGA029930	34.6785	BGIOSGA027129	10.5368	BGIOSGA030178	53.3123	BGIOSGA036119	24.4602		OS04G0664300	0.216197	OS10G0157300	0.104856	OS01G0385000	0.124077	OS11G0438600	0.345202	OS09G0109150	0.0891835	OS05G0493400	0.329261
BGIOSGA013929	6.88775	BGIOSGA007880	73.3932	BGIOSGA030438	36.906	BGIOSGA010754	10.6307	BGIOSGA008631	53.8284	BGIOSGA027422	24.8142		OS08G0413100	0.219371	OS08G0566600	0.105693	OS12G0290200	0.125042	OS01G0139900	0.354106	OS11G0152025	0.089614	OS02G0724850	0.331252
BGIOSGA017807	6.89266	BGIOSGA029931	74.765	BGIOSGA016649	37.2954	BGIOSGA034789	10.6307	BGIOSGA013082	54.9728	BGIOSGA030552	25.5534		OS12G0406732	0.220033	OS09G0535400	0.105937	OS12G0620100	0.125042	OS02G0665250	0.35495	OS10G0557700	0.0908102	OS03G0687900	0.33185
BGIOSGA033012	6.90528	BGIOSGA021277	75.1626	BGIOSGA012926	39.5989	BGIOSGA031497	10.7262	BGIOSGA024845	55.0434	BGIOSGA022711	25.8346		OS02G0527950	0.220521	OS06G0474300	0.106264	OS01G0622800	0.12586	OS11G0111900	0.357657	OS04G0615550	0.0908408	OS05G0197200	0.337402
BGIOSGA035244	6.90528	BGIOSGA035411	76.2652	BGIOSGA037614	39.6964	BGIOSGA031122	11.0235	BGIOSGA016305	57.8026	BGIOSGA008906	25.9662		OS04G0473800	0.220611	OS12G0111500	0.106318	OS06G0199700	0.128297	OS08G0198800	0.358481	OS02G0629101	0.0914623	OS12G0540000	0.338394
BGIOSGA006426	6.95782	BGIOSGA033179	79.4828	BGIOSGA018315	39.7768	BGIOSGA033449	11.3447	BGIOSGA028351	57.8182	BGIOSGA037616	26.7471		OS04G0645500	0.222563	OS01G0553901	0.106321	OS04G0456100	0.129374	OS03G0697466	0.35962	OS12G0612625	0.0917778	OS06G0162700	0.340264
BGIOSGA009975	6.97057	BGIOSGA034966	83.1708	BGIOSGA018805	40.3136	BGIOSGA011149	11.6213	BGIOSGA006041	58.5221	BGIOSGA006380	27.1697		OS06G0183600	0.226891	OS04G0456100	0.106385	OS01G0546000	0.131669	OS06G0676500	0.36008	OS05G0384300	0.09212	OS05G0283000	0.341513
BGIOSGA034130	7.0078	BGIOSGA020476	86.5474	BGIOSGA024862	43.4689	BGIOSGA001581	11.6701	BGIOSGA013196	59.232	BGIOSGA017156	27.1697		OS06G0706700	0.230265	OS05G0143000	0.106925	OS06G0117101	0.131974	OS10G0460766	0.364033	OS06G0141800	0.0923414	OS08G0506350	0.342738
BGIOSGA027283	7.03712	BGIOSGA028351	87.3349	BGIOSGA027482	43.7708	BGIOSGA003566	12.034	BGIOSGA009975	60.0521	BGIOSGA027482	27.2287		OS07G0291400	0.230987	OS06G0325700	0.106925	OS09G0449650	0.131974	OS05G0386400	0.368024	OS03G0211850	0.0937169	OS07G0549600	0.348526
BGIOSGA035798	7.03712	BGIOSGA016570	99.502	BGIOSGA035084	45.1777	BGIOSGA008906	12.0931	BGIOSGA016328	61.6126	BGIOSGA034966	28.0554		OS04G0545250	0.232676	OS12G0155400	0.107633	OS06G0128000	0.132642	OS04G0639300	0.373857	OS01G0545100	0.0958255	OS12G0116700	0.349632
BGIOSGA033420	7.10494	BGIOSGA030113	102.066	BGIOSGA001255	46.1396	BGIOSGA010018	12.1449	BGIOSGA007178	62.7482	BGIOSGA017241	28.5198		OS12G0507700	0.232681	OS07G0221300	0.109165	OS06G0635500	0.13324	OS07G0528900	0.374424	OS03G0812300	0.0958255	OS01G0364450	0.350985
BGIOSGA015873	7.17407	BGIOSGA006041	103.711	BGIOSGA024796	46.9152	BGIOSGA010580	12.1449	BGIOSGA022462	70.733	BGIOSGA032898	29.4952		OS01G0152951	0.233433	OS07G0470300	0.110185	OS01G0391600	0.133803	OS04G0470500	0.374492	OS10G0104300	0.0960671	OS04G0401900	0.353673
BGIOSGA018631	7.2186	BGIOSGA036204	118.776	BGIOSGA029932	48.35	BGIOSGA013094	12.1972	BGIOSGA021310	76.776	BGIOSGA008324	30.0076		OS12G0423313	0.235227	OS06G0658400	0.110315	OS03G0222500	0.133994	OS01G0883850	0.375277	OS02G0515150	0.096194	OS09G0131150	0.358272
BGIOSGA000324	7.23129	BGIOSGA010276	120.505	BGIOSGA010502	48.3948	BGIOSGA003580	12.2101	BGIOSGA005328	78.7148	BGIOSGA007178	30.022		OS02G0581100	0.235676	OS08G0413200	0.111864	OS01G0220700	0.134222	OS02G0709350	0.375892	OS05G0358900	0.0966979	OS02G0601000	0.358561
BGIOSGA004119	7.32174	BGIOSGA001593	123.048	BGIOSGA028993	49.2422	BGIOSGA011855	12.408	BGIOSGA036261	80.1525	BGIOSGA031497	30.8106		OS06G0726900	0.23631	OS10G0450400	0.112202	OS07G0470300	0.13442	OS09G0266100	0.375969	OS01G0339851	0.0982108	OS09G0494500	0.35874
BGIOSGA001255	7.54084	BGIOSGA023781	126.881	BGIOSGA016328	49.6142	BGIOSGA015914	12.527	BGIOSGA032898	83.2898	BGIOSGA036052	31.6043		OS01G0833000	0.236712	OS08G0457901	0.113255	OS03G0211850	0.135343	OS04G0396500	0.384625	OS02G0245301	0.098309	OS02G0498633	0.358839
BGIOSGA029851	7.54084	BGIOSGA036118	136.205	BGIOSGA017241	50.4951	BGIOSGA004330	12.6281	BGIOSGA008324	84.7735	BGIOSGA031122	31.6706		OS12G0236800	0.236715	OS10G0368200	0.114565	OS10G0499700	0.136312	OS06G0579201	0.386351	OS11G0291900	0.0985743	OS01G0922700	0.359851
BGIOSGA016203	7.64441	BGIOSGA027225	138.714	BGIOSGA037502	51.1131	BGIOSGA005022	12.7397	BGIOSGA029931	86.7736	BGIOSGA003924	31.8016		OS06G0327400	0.237716	OS12G0513800	0.115261	OS10G0399901	0.136452	OS12G0568100	0.387881	OS08G0170400	0.0994132	OS11G0215300	0.361933
BGIOSGA005955	7.7654	BGIOSGA027523	158.966	BGIOSGA024845	51.4784	BGIOSGA015341	12.8081	BGIOSGA005641	96.7046	BGIOSGA023545	33.6556		OS02G0110900	0.23908	OS01G0302900	0.11629	OS02G0234700	0.136785	OS05G0197200	0.38824	OS01G0246601	0.0997868	OS12G0169300	0.363786
BGIOSGA033652	7.8141	BGIOSGA032842	164.258	BGIOSGA035096	54.5802	BGIOSGA033460	13.1538	BGIOSGA015593	96.7046	BGIOSGA036152	34.1002		OS06G0608000	0.240152	OS11G0215300	0.116918	OS05G0122500	0.137075	OS09G0449650	0.393967	OS08G0250100	0.0999666	OS05G0249100	0.36495
BGIOSGA015889	7.9018	BGIOSGA026021	164.867	BGIOSGA012144	57.3753	BGIOSGA005504	13.2199	BGIOSGA016588	96.8843	BGIOSGA035010	34.1438		OS06G0574000	0.242463	OS04G0248050	0.117594	OS12G0406732	0.138107	OS01G0631400	0.394734	OS06G0518300	0.100543	OS07G0407350	0.371068
BGIOSGA015341	7.93281	BGIOSGA024845	167.315	BGIOSGA037850	57.6205	BGIOSGA018356	13.3677	BGIOSGA001370	113.553	BGIOSGA037850	34.7984		OS02G0595200	0.245691	OS08G0413100	0.117849	OS08G0178900	0.13831	OS06G0608000	0.400152	OS03G0109800	0.100716	OS11G0221000	0.374852
BGIOSGA037253	7.96773	BGIOSGA020899	194.662	BGIOSGA035420	59.4402	BGIOSGA030203	13.4609	BGIOSGA026021	137.246	BGIOSGA037518	34.9898		OS02G0499300	0.24819	OS12G0269100	0.117974	OS06G0293583	0.138837	OS02G0689066	0.405303	OS03G0296600	0.102089	OS07G0440900	0.375814
BGIOSGA005504	8.21217	BGIOSGA025106	220.18	BGIOSGA032676	60.124	BGIOSGA034130	13.5883	BGIOSGA035411	140.969	BGIOSGA027514	35.5356		OS08G0422500	0.250071	OS06G0612001	0.118033	OS07G0187000	0.139277	OS04G0508150	0.407704	OS09G0541100	0.102681	OS08G0175700	0.37888
BGIOSGA031060	8.22147	BGIOSGA001370	243.826	BGIOSGA001944	61.2045	BGIOSGA025166	13.6735	BGIOSGA033484	141.466	BGIOSGA015914	36.0254		OS04G0668000	0.250167	OS04G0310200	0.119492	OS09G0271000	0.139849	OS10G0389300	0.408451	OS07G0292100	0.103555	OS05G0552000	0.379879
BGIOSGA013447	8.29026	BGIOSGA000011	280.012	BGIOSGA016588	61.264	BGIOSGA030443	13.6735	BGIOSGA010773	145.17	BGIOSGA029931	37.0482		OS01G0965800	0.25038	OS03G0801000	0.119933	OS06G0481800	0.140029	OS01G0132050	0.409518	OS12G0110475	0.103868	OS08G0352100	0.386854
BGIOSGA017126	8.43275	BGIOSGA005641	284.458	BGIOSGA007178	62.1806	BGIOSGA029606	13.9934	BGIOSGA030113	147.278	BGIOSGA013082	37.2082		OS01G0686700	0.250386	OS06G0518300	0.120825	OS11G0435301	0.141154	OS11G0501000	0.412147	OS09G0271000	0.103972	OS05G0167600	0.392633
BGIOSGA036476	8.4956	BGIOSGA031244	306.455	BGIOSGA015283	64.4688	BGIOSGA002779	14.0709	BGIOSGA023781	152.726	BGIOSGA014760	41.3473		OS06G0685200	0.251872	OS04G0136802	0.120924	OS02G0198366	0.142172	OS01G0350500	0.412889	OS01G0841450	0.104294	OS03G0857301	0.394495
BGIOSGA005980	8.53946	BGIOSGA037625	344.509	BGIOSGA032677	65.3093	BGIOSGA001622	14.0962	BGIOSGA021277	158.664	BGIOSGA006041	41.7569		OS01G0553901	0.252906	OS02G0732400	0.122165	OS11G0582801	0.143251	OS04G0117300	0.420551	OS05G0546400	0.104375	OS04G0617500	0.396322
BGIOSGA035665	8.79934	BGIOSGA027026	394.202	BGIOSGA022462	66.085	BGIOSGA024026	14.159	BGIOSGA030296	160.305	BGIOSGA027776	42.0343		OS06G0329900	0.255044	OS02G0208500	0.123114	OS06G0612001	0.143427	OS12G0220800	0.423961	OS03G0184201	0.104499	OS09G0241550	0.39871
BGIOSGA022665	8.87489	BGIOSGA026992	569.165	BGIOSGA033484	66.085	BGIOSGA002396	14.3097	BGIOSGA013928	171.676	BGIOSGA028327	42.3905		OS10G0547200	0.25571	OS10G0418900	0.124048	OS12G0242800	0.144127	OS03G0386600	0.435383	OS04G0622400	0.104941	OS08G0198800	0.40154
BGIOSGA000398	8.90514	BGIOSGA020649	1626.57	BGIOSGA025114	68.7963	BGIOSGA035908	14.5022	BGIOSGA020476	175.501	BGIOSGA030325	45.6542		OS07G0102500	0.256361	OS10G0501401	0.124048	OS04G0514150	0.144837	OS05G0305000	0.435806	OS05G0516475	0.107197	OS02G0226400	0.402475
BGIOSGA000510	9.01372	BGIOSGA001968	6416.87	BGIOSGA021277	72.1595	BGIOSGA011449	15.2406	BGIOSGA036204	176.498	BGIOSGA019917	46.8502		OS02G0131000	0.263939	OS02G0258000	0.125317	OS06G0207950	0.145907	OS06G0713400	0.443684	OS06G0169900	0.107618	OS02G0639300	0.404822
BGIOSGA012797	9.01372	BGIOSGA001554	15502.9	BGIOSGA005328	73.812	BGIOSGA030142	15.3218	BGIOSGA024570	180.031	BGIOSGA028993	47.3188		OS04G0401900	0.264301	OS03G0184201	0.125492	OS10G0339182	0.147267	OS12G0610800	0.443716	OS07G0571000	0.109906	OS09G0426100	0.407399
BGIOSGA030754	9.05531			BGIOSGA020899	79.1978	BGIOSGA033873	15.3375	BGIOSGA032842	205.084	BGIOSGA022691	48.9204		OS06G0713400	0.265564	OS04G0395800	0.125965	OS10G0173800	0.147485	OS04G0115800	0.444791	OS04G0138432	0.109934	OS03G0770100	0.407914
BGIOSGA004911	9.11136			BGIOSGA026021	81.0814	BGIOSGA010246	15.437	BGIOSGA027026	211.588	BGIOSGA016269	49.4274		OS12G0540000	0.26626	OS01G0558700	0.125978	OS01G0661700	0.150446	OS10G0436850	0.447093	OS07G0143900	0.110086	OS03G0106550	0.408245
BGIOSGA001882	9.18678			BGIOSGA016269	88.5474	BGIOSGA030305	15.437	BGIOSGA031244	230.805	BGIOSGA017588	49.7504		OS01G0272700	0.267437	OS09G0239450	0.126455	OS01G0712500	0.150935	OS12G0172400	0.449887	OS12G0406000	0.110321	OS09G0292400	0.411068
BGIOSGA020464	9.23894			BGIOSGA029931	91.5105	BGIOSGA007204	15.5721	BGIOSGA025106	368.223	BGIOSGA033860	50.2412		OS04G0591232	0.269226	OS01G0841050	0.12671	OS01G0344620	0.152031	OS06G0551800	0.457959	OS02G0294000	0.111896	OS08G0457000	0.41183
BGIOSGA010563	9.35578			BGIOSGA013928	99.2997	BGIOSGA037614	15.8308	BGIOSGA020649	3109.16	BGIOSGA003208	51.4084		OS05G0380700	0.269542	OS01G0157400	0.126715	OS08G0263400	0.152692	OS11G0583300	0.459318	OS11G0476333	0.113068	OS11G0474500	0.418601
BGIOSGA012144	9.35578			BGIOSGA034966	99.3228	BGIOSGA032071	15.8381	BGIOSGA001554	5406.29	BGIOSGA037526	51.8789		OS04G0590100	0.270983	OS09G0345500	0.128215	OS10G0465175	0.154184	OS03G0731025	0.462375	OS07G0516400	0.114191	OS04G0415800	0.420109
BGIOSGA013346	9.46281			BGIOSGA032898	104.495	BGIOSGA005418	15.8811	BGIOSGA001968	11263.4	BGIOSGA013662	52.284		OS04G0136802	0.271501	OS06G0352200	0.128575	OS02G0451501	0.154489	OS02G0272350	0.464631	OS01G0563700	0.114519	OS08G0552700	0.42278
BGIOSGA017420	9.52404			BGIOSGA021712	105.987	BGIOSGA017588	15.9818			BGIOSGA024796	52.284		OS02G0269600	0.271716	OS04G0419550	0.129307	OS05G0594500	0.155018	OS05G0501200	0.465081	OS05G0442000	0.11475	OS07G0504500	0.423557
BGIOSGA022640	9.58357			BGIOSGA037194	106.52	BGIOSGA013937	16.1527			BGIOSGA001255	52.3769		OS10G0406900	0.273127	OS02G0226400	0.130533	OS02G0689600	0.156325	OS03G0283750	0.467893	OS12G0232700	0.114923	OS08G0435725	0.425346
BGIOSGA025747	9.64889			BGIOSGA030113	108.189	BGIOSGA037518	16.3186			BGIOSGA029932	53.8308		OS06G0477400	0.274298	OS01G0280600	0.137697	OS04G0419550	0.157159	OS08G0334300	0.467954	OS02G0256800	0.117197	OS10G0374700	0.427205
BGIOSGA030742	9.64889			BGIOSGA036204	110.009	BGIOSGA012965	16.3198			BGIOSGA015590	55.4648		OS03G0746000	0.274944	OS01G0281600	0.140076	OS01G0179901	0.157789	OS04G0681500	0.470028	OS07G0631050	0.117197	OS01G0340600	0.428212
BGIOSGA029512	9.69919			BGIOSGA004216	121.256	BGIOSGA017838	16.4041			BGIOSGA035836	58.9903		OS03G0232800	0.275991	OS07G0148900	0.143189	OS08G0250100	0.157899	OS04G0665666	0.470192	OS10G0509700	0.117366	OS06G0108900	0.430203
BGIOSGA003580	9.7041			BGIOSGA023781	128.335	BGIOSGA036417	16.5293			BGIOSGA016328	61.7142		OS06G0313440	0.277072	OS10G0516100	0.143593	OS06G0726900	0.158212	OS11G0596200	0.470192	OS07G0578050	0.117595	OS01G0722550	0.431445
BGIOSGA006390	9.71255			BGIOSGA036119	129.669	BGIOSGA028429	16.5853			BGIOSGA030393	61.7779		OS01G0354175	0.278918	OS05G0338900	0.144435	OS04G0675700	0.160039	OS11G0604500	0.473383	OS04G0563350	0.117987	OS02G0155300	0.433695
BGIOSGA023309	9.7889			BGIOSGA003616	133.386	BGIOSGA014608	16.7292			BGIOSGA014902	63.9007		OS04G0690451	0.279273	OS01G0688700	0.145032	OS06G0108900	0.160214	OS12G0602200	0.474485	OS02G0736700	0.118234	OS08G0336200	0.437833
BGIOSGA021925	9.83643			BGIOSGA027225	135.571	BGIOSGA005754	16.7316			BGIOSGA015900	67.5498		OS03G0432666	0.287245	OS03G0129850	0.145032	OS07G0571000	0.160464	OS02G0226400	0.476642	OS03G0819300	0.118412	OS12G0204600	0.442731
BGIOSGA037707	9.89356			BGIOSGA006041	147.342	BGIOSGA034923	16.8034			BGIOSGA032842	68.2199		OS04G0115800	0.290422	OS01G0634900	0.146058	OS07G0253100	0.160471	OS03G0807600	0.477671	OS04G0539701	0.120362	OS03G0643433	0.443161
BGIOSGA002201	9.98677			BGIOSGA032842	188.526	BGIOSGA028478	17.0497			BGIOSGA022462	72.7057		OS03G0825900	0.290582	OS03G0585600	0.146333	OS06G0121000	0.16112	OS04G0200400	0.478074	OS11G0213733	0.121033	OS03G0254200	0.44368
BGIOSGA022635	10.1129			BGIOSGA031244	192.865	BGIOSGA025189	17.4588			BGIOSGA021277	75.1939		OS04G0429300	0.295576	OS12G0502600	0.146745	OS05G0227100	0.161782	OS04G0372201	0.47951	OS04G0568300	0.122532	OS04G0554900	0.443943
BGIOSGA016762	10.1232			BGIOSGA001370	201.568	BGIOSGA036082	17.6927			BGIOSGA020973	75.5574		OS06G0348800	0.296882	OS12G0540000	0.14687	OS04G0138432	0.162232	OS04G0632200	0.493053	OS07G0405700	0.122893	OS06G0169900	0.444594
BGIOSGA014953	10.206			BGIOSGA035411	210.2	BGIOSGA025406	17.9094			BGIOSGA025106	75.5574		OS09G0541100	0.29885	OS05G0380250	0.146993	OS02G0191600	0.163237	OS03G0643433	0.49326	OS03G0129850	0.123701	OS08G0178900	0.447326
BGIOSGA004147	10.2634			BGIOSGA027523	224.583	BGIOSGA019603	18.3004			BGIOSGA035411	76.1041		OS12G0182100	0.299826	OS07G0405700	0.148177	OS01G0737100	0.163463	OS05G0449100	0.495123	OS11G0611100	0.124041	OS02G0720100	0.45035
BGIOSGA010564	10.3986			BGIOSGA036118	254.241	BGIOSGA032554	18.3222			BGIOSGA021563	80.8139		OS06G0360300	0.300585	OS11G0209000	0.148329	OS06G0481850	0.164261	OS12G0110200	0.496773	OS11G0646450	0.125462	OS05G0417900	0.450817
BGIOSGA013058	10.4074			BGIOSGA024570	336.41	BGIOSGA018355	18.3267			BGIOSGA016588	81.3096		OS04G0357700	0.30268	OS04G0568300	0.148837	OS06G0588450	0.167633	OS11G0655700	0.500221	OS08G0537200	0.127903	OS10G0485800	0.452776
BGIOSGA026805	10.9479			BGIOSGA027026	395.634	BGIOSGA001579	19.1237			BGIOSGA027523	81.9014		OS01G0546000	0.304179	OS04G0606601	0.15038	OS02G0312750	0.167908	OS11G0215300	0.501384	OS11G0166450	0.128212	OS06G0268500	0.453998
BGIOSGA028429	11.1048			BGIOSGA001554	7253.21	BGIOSGA034382	19.1844			BGIOSGA033179	81.9014		OS03G0664650	0.304668	OS05G0463100	0.150483	OS02G0256800	0.168214	OS02G0191600	0.508241	OS01G0622800	0.128857	OS01G0162001	0.454895
BGIOSGA023172	11.1277			BGIOSGA001968	9850.37	BGIOSGA036424	19.7502			BGIOSGA005328	82.7984		OS09G0116000	0.305376	OS02G0614800	0.151279	OS08G0274775	0.168214	OS02G0110900	0.513777	OS04G0300100	0.13012	OS10G0524000	0.459236
BGIOSGA035548	11.1918					BGIOSGA025348	20.1824			BGIOSGA024413	85.4408		OS09G0485201	0.30897	OS12G0414500	0.152081	OS01G0563700	0.169626	OS11G0672200	0.514019	OS04G0457400	0.131708	OS11G0637300	0.462323
BGIOSGA037526	11.1918					BGIOSGA035836	20.4184			BGIOSGA030113	87.0119		OS04G0456100	0.309163	OS11G0155350	0.153323	OS01G0584100	0.170048	OS12G0493900	0.514193	OS09G0278000	0.131708	OS07G0659300	0.46303
BGIOSGA019603	11.3127					BGIOSGA008324	20.7693			BGIOSGA017061	87.6685		OS03G0808500	0.309458	OS08G0198800	0.156913	OS02G0499300	0.173089	OS08G0290700	0.516864	OS03G0196250	0.132036	OS03G0692100	0.472304
BGIOSGA015607	11.3613					BGIOSGA013082	20.8072			BGIOSGA023781	91.0254		OS11G0604500	0.3107	OS01G0888800	0.157008	OS05G0367900	0.173164	OS04G0578300	0.518475	OS02G0527650	0.133271	OS04G0275950	0.475002
BGIOSGA008940	11.3629					BGIOSGA008892	21.1323			BGIOSGA024845	114.386		OS02G0527650	0.312569	OS06G0139400	0.157753	OS09G0400900	0.173799	OS08G0259100	0.521663	OS01G0553901	0.133995	OS07G0586600	0.478532
BGIOSGA011551	11.3731					BGIOSGA018805	21.2614			BGIOSGA013928	129.263		OS11G0495400	0.314792	OS03G0196250	0.15779	OS09G0373100	0.173923	OS04G0495300	0.5234	OS09G0449650	0.1352	OS12G0161100	0.481393
BGIOSGA032659	11.6304					BGIOSGA026132	21.2701			BGIOSGA021344	134.863		OS05G0140000	0.314952	OS08G0506850	0.158174	OS06G0158800	0.174314	OS04G0127500	0.526699	OS12G0509600	0.138123	OS09G0518600	0.485341
BGIOSGA021075	11.723					BGIOSGA006470	22.047			BGIOSGA027225	143.381		OS11G0631900	0.315903	OS05G0387750	0.158362	OS05G0338900	0.175478	OS07G0162100	0.528353	OS04G0387000	0.139098	OS05G0511050	0.490592
BGIOSGA012211	11.817					BGIOSGA010096	22.0607			BGIOSGA013513	151.115		OS01G0850050	0.316582	OS02G0110650	0.158906	OS03G0129850	0.177262	OS08G0372166	0.533259	OS09G0239450	0.139532	OS04G0204200	0.491837
BGIOSGA001579	11.9084					BGIOSGA032072	22.366			BGIOSGA031244	160.726		OS07G0408400	0.316611	OS02G0453100	0.160895	OS10G0460500	0.177357	OS03G0432666	0.533935	OS10G0499700	0.139705	OS11G0582000	0.492851
BGIOSGA034966	12.1018					BGIOSGA030116	22.5725			BGIOSGA030703	163.408		OS09G0447900	0.318217	OS02G0114800	0.163342	OS01G0100300	0.178255	OS03G0639233	0.534506	OS06G0187700	0.140466	OS12G0295600	0.492992
BGIOSGA033854	12.1918					BGIOSGA003559	22.6752			BGIOSGA001370	167.938		OS05G0552400	0.319571	OS04G0566300	0.164168	OS01G0181033	0.179677	OS04G0351933	0.535281	OS07G0685650	0.141911	OS04G0368800	0.494037
BGIOSGA009285	12.3406					BGIOSGA035420	23.1489			BGIOSGA021511	181.366		OS03G0229801	0.321215	OS02G0549401	0.164583	OS02G0234750	0.181323	OS11G0462100	0.537143	OS10G0343951	0.142291	OS02G0552550	0.49414
BGIOSGA034923	12.464					BGIOSGA014026	24.2897			BGIOSGA015593	195.745		OS07G0516400	0.326546	OS04G0115650	0.165063	OS09G0255200	0.181323	OS03G0589100	0.538616	OS05G0425600	0.143506	OS01G0152951	0.495402
BGIOSGA030203	12.4897					BGIOSGA010565	24.4792			BGIOSGA036118	210.126		OS09G0241200	0.326806	OS01G0660000	0.168667	OS11G0209000	0.181323	OS10G0374700	0.54	OS08G0106300	0.143685	OS04G0545300	0.497711
BGIOSGA022848	12.5077					BGIOSGA021511	25.0521			BGIOSGA004216	239.006		OS02G0724850	0.326898	OS11G0448700	0.168692	OS05G0168200	0.181752	OS05G0552000	0.541944	OS11G0241100	0.145406	OS11G0199000	0.49838
BGIOSGA013936	12.5771					BGIOSGA014902	25.1686			BGIOSGA001933	296.564		OS04G0681500	0.3269	OS02G0451501	0.169486	OS04G0591232	0.182387	OS12G0111500	0.54602	OS09G0322300	0.147253	OS04G0529600	0.499131
BGIOSGA033873	12.659					BGIOSGA016068	25.576			BGIOSGA027026	407.283		OS01G0706800	0.332823	OS10G0343951	0.169741	OS05G0463100	0.183225	OS02G0326700	0.563293	OS01G0737100	0.148507	OS01G0848300	0.503646
BGIOSGA016412	12.7527					BGIOSGA031549	27.2737			BGIOSGA020649	2445.57		OS01G0569800	0.335188	OS02G0286933	0.169929	OS03G0275800	0.183234	OS06G0292301	0.567575	OS03G0764550	0.148564	OS11G0549620	0.50971
BGIOSGA036340	12.9285					BGIOSGA016232	27.2826			BGIOSGA001554	3197.94		OS03G0360300	0.341589	OS04G0467000	0.170375	OS02G0614800	0.183505	OS05G0437401	0.574148	OS02G0725900	0.149763	OS08G0364100	0.510315
BGIOSGA037636	12.9412					BGIOSGA010263	27.6632			BGIOSGA001968	4427.97		OS01G0268000	0.341885	OS12G0406732	0.170586	OS04G0438200	0.183514	OS01G0943400	0.57654	OS08G0198800	0.150184	OS07G0145250	0.510849
BGIOSGA012926	12.9605					BGIOSGA032676	27.9395						OS07G0484900	0.341885	OS11G0113032	0.170633	OS04G0648750	0.186044	OS08G0216300	0.580641	OS02G0130700	0.150779	OS07G0578050	0.510978
BGIOSGA012896	13.1691					BGIOSGA027216	28.3181						OS02G0666600	0.342085	OS06G0236600	0.171582	OS04G0136802	0.189817	OS03G0852400	0.585706	OS11G0172133	0.150779	OS04G0612100	0.514991
BGIOSGA031150	13.1691					BGIOSGA021075	28.3545						OS08G0335200	0.344065	OS03G0415600	0.172269	OS03G0651900	0.189847	OS11G0481150	0.588986	OS06G0635500	0.151006	OS04G0225001	0.516248
BGIOSGA026132	13.1776					BGIOSGA030438	28.5473						OS06G0262501	0.345003	OS04G0213100	0.174962	OS03G0587250	0.190498	OS04G0273100	0.595029	OS04G0487400	0.151041	OS06G0268050	0.519773
BGIOSGA010721	13.3061					BGIOSGA012211	28.581						OS06G0307500	0.345586	OS06G0541600	0.176044	OS08G0203350	0.190766	OS01G0248350	0.596709	OS01G0760900	0.151846	OS06G0292301	0.521461
BGIOSGA032071	13.3804					BGIOSGA000398	28.6572						OS05G0304800	0.349269	OS11G0582801	0.17664	OS07G0173601	0.194533	OS09G0322500	0.599167	OS04G0477100	0.152063	OS10G0509700	0.525382
BGIOSGA024862	13.403					BGIOSGA036152	29.7794						OS04G0666800	0.350897	OS04G0433300	0.177108	OS03G0337000	0.195499	OS12G0236225	0.599294	OS04G0128700	0.152909	OS12G0566600	0.525453
BGIOSGA024067	13.6494					BGIOSGA003208	29.929						OS09G0549425	0.356004	OS01G0365300	0.178168	OS03G0639233	0.198591	OS03G0779300	0.606244	OS01G0272700	0.153133	OS10G0557700	0.526002
BGIOSGA032768	13.6574					BGIOSGA017061	30.5319						OS02G0590400	0.357114	OS02G0531300	0.178425	OS12G0182366	0.198961	OS10G0420800	0.60661	OS02G0433900	0.153206	OS11G0270201	0.531336
BGIOSGA006470	13.6824					BGIOSGA018315	31.277						OS09G0108450	0.364595	OS08G0103100	0.179752	OS04G0482900	0.199296	OS08G0163600	0.610015	OS01G0340600	0.153664	OS04G0589800	0.532726
BGIOSGA006064	13.8106					BGIOSGA012926	31.3337						OS07G0516700	0.364874	OS04G0428500	0.181148	OS05G0541301	0.199457	OS01G0252400	0.612868	OS03G0801300	0.153805	OS10G0483700	0.533563
BGIOSGA037834	13.8106					BGIOSGA020899	31.3337						OS02G0542450	0.365491	OS10G0486300	0.181815	OS04G0566300	0.199963	OS07G0150901	0.615726	OS03G0799300	0.15432	OS09G0429100	0.534897
BGIOSGA032072	14.0523					BGIOSGA021925	31.4449						OS01G0807266	0.365641	OS10G0557700	0.18319	OS09G0427125	0.202367	OS06G0360500	0.619167	OS05G0160300	0.15432	OS08G0467300	0.539552
BGIOSGA037502	14.3919					BGIOSGA028972	31.4449						OS07G0108100	0.367764	OS12G0484100	0.185022	OS04G0227000	0.205972	OS06G0232400	0.62295	OS02G0166501	0.154619	OS03G0775000	0.541723
BGIOSGA005754	14.4893					BGIOSGA016306	32.2588						OS12G0634500	0.368652	OS12G0177200	0.187286	OS05G0293600	0.206763	OS10G0580400	0.627198	OS04G0664300	0.154917	OS09G0376400	0.543214
BGIOSGA034261	14.6061					BGIOSGA037850	32.4905						OS04G0177500	0.37087	OS02G0542450	0.187419	OS04G0674500	0.207017	OS04G0445150	0.633157	OS03G0587250	0.155249	OS12G0599400	0.544037
BGIOSGA006778	14.7198					BGIOSGA030055	34.0115						OS10G0191100	0.374479	OS03G0587250	0.188207	OS02G0301650	0.207067	OS01G0800900	0.633239	OS06G0640201	0.155829	OS01G0360150	0.544275
BGIOSGA028877	14.7198					BGIOSGA028351	34.774						OS08G0100200	0.375156	OS06G0325602	0.189604	OS03G0646032	0.209105	OS04G0550300	0.634331	OS04G0254300	0.156598	OS04G0507950	0.545601
BGIOSGA035010	14.7198					BGIOSGA028993	35.2224						OS01G0253400	0.377551	OS12G0189400	0.190817	OS12G0217800	0.209172	OS09G0345400	0.634758	OS12G0265800	0.157004	OS04G0545400	0.549418
BGIOSGA036152	14.7525					BGIOSGA015283	35.9418						OS04G0563350	0.380174	OS10G0505000	0.191567	OS05G0387750	0.209552	OS06G0246400	0.634908	OS03G0182000	0.15824	OS10G0406900	0.549741
BGIOSGA008906	14.9777					BGIOSGA016444	37.0024						OS02G0543200	0.382954	OS03G0283750	0.192323	OS04G0231266	0.211274	OS04G0645200	0.63521	OS11G0500100	0.158986	OS09G0266100	0.550622
BGIOSGA013937	14.9915					BGIOSGA030393	38.0959						OS12G0172400	0.384574	OS02G0689600	0.192703	OS03G0154300	0.212184	OS08G0473650	0.635621	OS01G0644900	0.160636	OS06G0325700	0.55125
BGIOSGA010018	15.0817					BGIOSGA014760	38.4149						OS09G0562400	0.385168	OS11G0626700	0.193761	OS03G0111000	0.21293	OS08G0438801	0.640546	OS10G0394700	0.162174	OS11G0456000	0.554458
BGIOSGA037518	15.1458					BGIOSGA017420	38.4226						OS01G0603700	0.390652	OS03G0248500	0.1958	OS01G0812850	0.213507	OS02G0629332	0.645274	OS11G0192400	0.16388	OS08G0302100	0.556015
BGIOSGA015914	15.5588					BGIOSGA010256	43.244						OS04G0665666	0.391032	OS08G0213200	0.196194	OS02G0531300	0.216606	OS04G0512300	0.64762	OS12G0406732	0.164022	OS10G0104300	0.556192
BGIOSGA022859	15.5588					BGIOSGA027482	44.4752						OS06G0515400	0.391642	OS11G0631825	0.196658	OS05G0167600	0.217138	OS11G0182100	0.647912	OS09G0376400	0.165201	OS06G0293583	0.556526
BGIOSGA036417	15.7161					BGIOSGA036118	48.0085						OS01G0386500	0.394937	OS07G0515200	0.196733	OS07G0582700	0.218055	OS02G0517750	0.651541	OS06G0121000	0.165544	OS07G0539200	0.558789
BGIOSGA027482	15.7192					BGIOSGA007178	49.7194						OS02G0272350	0.39895	OS12G0438400	0.196755	OS01G0878101	0.220083	OS01G0603700	0.651623	OS11G0596200	0.167475	OS03G0429900	0.563073
BGIOSGA009863	15.8213					BGIOSGA025114	51.7519						OS09G0109150	0.400542	OS04G0396500	0.19792	OS03G0644700	0.222258	OS10G0197700	0.652889	OS09G0468650	0.167667	OS12G0172400	0.570518
BGIOSGA015283	15.8921					BGIOSGA023309	52.7083						OS04G0565750	0.400935	OS04G0115800	0.200249	OS11G0604500	0.222882	OS07G0626800	0.6547	OS11G0631825	0.168462	OS04G0128700	0.571075
BGIOSGA033860	16.288					BGIOSGA008631	53.4709						OS08G0274775	0.401855	OS02G0768400	0.200924	OS05G0480200	0.222883	OS05G0465000	0.661671	OS04G0435325	0.168628	OS09G0538450	0.573526
BGIOSGA018355	17.0131					BGIOSGA010502	53.7917						OS01G0744200	0.403049	OS11G0631900	0.201123	OS02G0564600	0.222985	OS11G0474500	0.662655	OS01G0652700	0.170606	OS12G0568100	0.574502
BGIOSGA031591	17.043					BGIOSGA028100	53.8279						OS09G0463232	0.404798	OS01G0344620	0.201649	OS01G0230800	0.225113	OS01G0386500	0.669933	OS05G0493400	0.17282	OS02G0303000	0.576661
BGIOSGA014023	17.1376					BGIOSGA013196	54.826						OS07G0582700	0.405316	OS11G0501000	0.20221	OS06G0640201	0.227711	OS06G0271400	0.669981	OS05G0514400	0.173396	OS10G0362700	0.579529
BGIOSGA009836	17.1744					BGIOSGA027776	56.0881						OS02G0621400	0.405495	OS01G0256300	0.202395	OS04G0583000	0.229353	OS04G0268700	0.672855	OS04G0690451	0.174062	OS12G0110200	0.58582
BGIOSGA011095	17.1744					BGIOSGA016588	56.7178						OS11G0614800	0.411761	OS03G0626000	0.203764	OS08G0298800	0.229487	OS05G0443850	0.672902	OS01G0304400	0.174348	OS01G0288200	0.586845
BGIOSGA035096	17.8103					BGIOSGA016328	57.5845						OS02G0780536	0.411785	OS02G0724850	0.205676	OS06G0139400	0.229932	OS11G0640000	0.67919	OS11G0234001	0.174524	OS08G0392500	0.588986
BGIOSGA014199	17.8416					BGIOSGA034966	58.2959						OS11G0461200	0.414177	OS03G0196100	0.208337	OS10G0520900	0.231461	OS09G0409000	0.68334	OS03G0438900	0.175105	OS03G0361500	0.589283
BGIOSGA001149	17.9234					BGIOSGA032898	61.2551						OS11G0199000	0.41627	OS01G0823400	0.208901	OS04G0622400	0.23265	OS01G0710250	0.68978	OS12G0169300	0.175808	OS11G0479400	0.589575
BGIOSGA012129	18.2683					BGIOSGA021277	61.9256						OS05G0459200	0.41784	OS08G0298800	0.210054	OS06G0676500	0.232897	OS02G0497600	0.698529	OS02G0779650	0.178927	OS01G0888800	0.591086
BGIOSGA030790	18.2683					BGIOSGA023836	62.0174						OS04G0288100	0.4184	OS09G0272401	0.210163	OS03G0283750	0.234023	OS11G0649600	0.701176	OS10G0119100	0.178929	OS06G0360500	0.595006
BGIOSGA032677	19.0813					BGIOSGA010276	63.3968						OS08G0108700	0.419514	OS10G0360100	0.211413	OS02G0455900	0.23449	OS06G0610300	0.705848	OS12G0204000	0.179023	OS04G0119200	0.599774
BGIOSGA010246	19.1969					BGIOSGA001510	66.2266						OS11G0501000	0.420396	OS10G0569500	0.21198	OS04G0403600	0.234969	OS01G0895000	0.711826	OS12G0234800	0.179897	OS04G0106500	0.605755
BGIOSGA013082	19.3208					BGIOSGA015593	66.903						OS07G0251301	0.420515	OS06G0652600	0.214144	OS10G0457301	0.235422	OS01G0360150	0.713641	OS04G0188500	0.180143	OS04G0598500	0.605825
BGIOSGA018315	19.4491					BGIOSGA016269	68.023						OS08G0265000	0.421378	OS11G0429000	0.215212	OS07G0663000	0.237289	OS06G0350700	0.714081	OS04G0660000	0.180143	OS12G0242800	0.608285
BGIOSGA030325	19.6729					BGIOSGA029931	68.4133						OS03G0251000	0.426263	OS09G0109150	0.215933	OS05G0198100	0.237591	OS06G0706500	0.718491	OS08G0549600	0.180572	OS03G0168700	0.613043
BGIOSGA017588	19.7558					BGIOSGA006041	72.5111						OS04G0351933	0.426565	OS03G0278366	0.216048	OS03G0187550	0.238881	OS01G0937900	0.724191	OS09G0391800	0.1806	OS03G0163400	0.619793
BGIOSGA010754	19.7888					BGIOSGA029932	74.0048						OS06G0343900	0.429641	OS01G0680650	0.217072	OS08G0473650	0.240005	OS12G0209000	0.725103	OS09G0426100	0.180684	OS10G0158000	0.626082
BGIOSGA002396	19.9176					BGIOSGA036416	74.0048						OS03G0438900	0.430158	OS01G0871400	0.218997	OS01G0386500	0.241837	OS06G0552900	0.731014	OS09G0463232	0.181853	OS01G0760900	0.629075
BGIOSGA031497	19.9675					BGIOSGA035411	75.8666						OS05G0147300	0.431604	OS08G0267450	0.219103	OS01G0964333	0.243143	OS03G0415750	0.740801	OS02G0614800	0.182617	OS04G0115800	0.63381
BGIOSGA031122	20.5236					BGIOSGA030178	76.2235						OS12G0511600	0.43189	OS04G0591232	0.221103	OS01G0727840	0.244176	OS04G0550600	0.741884	OS05G0470600	0.183946	OS02G0699836	0.634692
BGIOSGA004943	20.8148					BGIOSGA005576	79.4057						OS07G0293000	0.434964	OS09G0463232	0.221717	OS01G0192550	0.244907	OS01G0250200	0.742905	OS04G0531200	0.184629	OS01G0672166	0.637671
BGIOSGA037194	20.8148					BGIOSGA021408	82.068						OS05G0463100	0.437831	OS10G0505500	0.223653	OS07G0296800	0.246578	OS08G0105700	0.744033	OS06G0706500	0.184629	OS11G0481150	0.639926
BGIOSGA001933	21.2969					BGIOSGA037194	83.6459						OS11G0633600	0.439876	OS04G0622400	0.223659	OS08G0202500	0.247241	OS07G0663200	0.754776	OS07G0482433	0.184629	OS04G0208900	0.642264
BGIOSGA025189	21.7289					BGIOSGA036204	83.6896						OS11G0501500	0.440973	OS06G0710001	0.225203	OS10G0453000	0.248508	OS01G0248300	0.759028	OS10G0191000	0.18483	OS08G0371608	0.652165
BGIOSGA021053	22.2086					BGIOSGA036119	84.8279						OS06G0554100	0.441995	OS12G0410050	0.225312	OS12G0566600	0.248937	OS06G0262501	0.760646	OS09G0111300	0.185799	OS12G0457500	0.654112
BGIOSGA024796	22.5271					BGIOSGA005328	85.6418						OS01G0652700	0.442545	OS11G0604500	0.229193	OS05G0470600	0.249051	OS11G0602750	0.762068	OS11G0134166	0.187344	OS09G0322300	0.665089
BGIOSGA028993	24.3374					BGIOSGA026021	89.5669						OS06G0702200	0.443324	OS03G0187550	0.229644	OS04G0580001	0.250529	OS08G0302100	0.764162	OS08G0474800	0.18872	OS02G0145200	0.67387
BGIOSGA013196	24.6811					BGIOSGA013928	90.3273						OS03G0643433	0.44355	OS10G0197700	0.231912	OS12G0198200	0.255477	OS11G0158350	0.76585	OS01G0661700	0.189121	OS06G0713400	0.678291
BGIOSGA032898	25.4417					BGIOSGA003616	91.6578						OS02G0190100	0.443935	OS05G0358900	0.232569	OS02G0110650	0.257274	OS04G0293600	0.7681	OS11G0633600	0.189572	OS08G0216900	0.682723
BGIOSGA032024	25.4868					BGIOSGA010773	97.8866						OS03G0206800	0.445663	OS11G0291900	0.232998	OS05G0397100	0.261704	OS12G0540100	0.770307	OS01G0939800	0.19106	OS07G0194950	0.693532
BGIOSGA036550	25.8743					BGIOSGA027514	98.1939						OS10G0509900	0.446448	OS12G0616150	0.232998	OS08G0503300	0.262624	OS05G0166450	0.770666	OS07G0617600	0.193075	OS01G0730100	0.698553
BGIOSGA027451	26.0302					BGIOSGA001933	102.034						OS06G0531751	0.44728	OS07G0554400	0.235164	OS09G0445600	0.263506	OS02G0438900	0.771425	OS10G0460766	0.195385	OS01G0135600	0.700126
BGIOSGA029931	26.2553					BGIOSGA025106	103.504						OS03G0400700	0.448263	OS05G0189425	0.237225	OS11G0564800	0.264319	OS05G0459200	0.777733	OS08G0203350	0.196588	OS07G0690800	0.702164
BGIOSGA013579	26.3688					BGIOSGA024845	117.854						OS10G0390900	0.448305	OS07G0546200	0.239866	OS03G0770000	0.264386	OS08G0392500	0.781073	OS09G0449700	0.197725	OS06G0161400	0.703881
BGIOSGA016305	26.7154					BGIOSGA001370	148.83						OS06G0491566	0.449184	OS03G0305550	0.2429	OS08G0549600	0.264391	OS12G0540000	0.785044	OS11G0215300	0.197881	OS03G0675600	0.705128
BGIOSGA016328	26.7175					BGIOSGA021344	184.142						OS10G0374700	0.450673	OS09G0345400	0.243918	OS05G0380700	0.264795	OS01G0604550	0.791021	OS01G0274300	0.198054	OS10G0436850	0.705861
BGIOSGA016649	27.3749					BGIOSGA030113	187.553						OS06G0107600	0.45805	OS02G0779650	0.244334	OS04G0550300	0.266901	OS10G0128502	0.805388	OS07G0504500	0.198962	OS07G0440700	0.710232
BGIOSGA029957	27.3749					BGIOSGA023781	189.896						OS04G0612100	0.461866	OS09G0415300	0.244748	OS03G0432666	0.270445	OS04G0225001	0.807483	OS10G0556500	0.203404	OS04G0384800	0.713386
BGIOSGA003616	28.3802					BGIOSGA032842	196.721						OS02G0155300	0.462214	OS03G0296600	0.245299	OS03G0310701	0.270685	OS01G0155800	0.811047	OS02G0260900	0.204178	OS07G0609100	0.725311
BGIOSGA020781	28.624					BGIOSGA000011	197.978						OS12G0171500	0.465901	OS03G0643611	0.246072	OS02G0201800	0.272526	OS10G0518400	0.815767	OS11G0527700	0.204506	OS09G0365450	0.725545
BGIOSGA035420	28.8744					BGIOSGA031244	203.546						OS06G0200500	0.467341	OS01G0587500	0.249538	OS09G0480532	0.273501	OS08G0214233	0.820153	OS12G0289833	0.205199	OS08G0299300	0.72758
BGIOSGA021212	29.1125					BGIOSGA026992	404.533						OS05G0142100	0.469338	OS04G0612100	0.251323	OS06G0573500	0.275923	OS02G0552550	0.821193	OS01G0391600	0.206917	OS01G0854000	0.73404
BGIOSGA004216	29.4396					BGIOSGA027026	417.432						OS03G0858200	0.470472	OS01G0943400	0.251649	OS04G0475900	0.278998	OS07G0194950	0.82259	OS05G0338900	0.208796	OS08G0413850	0.734862
BGIOSGA016588	30.1316					BGIOSGA020649	3861.29						OS11G0134166	0.471032	OS03G0644700	0.251727	OS09G0306232	0.280248	OS07G0663000	0.826137	OS05G0499100	0.210006	OS06G0273100	0.74387
BGIOSGA021887	30.1887					BGIOSGA001968	11834.1						OS10G0520900	0.479387	OS04G0580001	0.251733	OS03G0558400	0.28113	OS04G0659000	0.828154	OS12G0423313	0.210036	OS01G0337700	0.745009
BGIOSGA022564	30.1887					BGIOSGA001554	17071.2						OS09G0430701	0.482718	OS01G0878101	0.253607	OS01G0132050	0.283015	OS02G0595200	0.8339	OS02G0768400	0.210116	OS05G0546300	0.746779
BGIOSGA036118	30.1887												OS09G0474501	0.482781	OS03G0808500	0.255423	OS01G0339851	0.283322	OS02G0512000	0.834729	OS01G0230800	0.214334	OS08G0335200	0.750939
BGIOSGA033050	31.0363												OS03G0836600	0.483629	OS06G0108900	0.257219	OS08G0267450	0.286363	OS01G0495701	0.837668	OS08G0372166	0.214525	OS01G0834800	0.754416
BGIOSGA023836	31.2184												OS06G0350700	0.486982	OS01G0879000	0.257531	OS01G0682700	0.289824	OS02G0725900	0.839957	OS11G0113032	0.214586	OS07G0525100	0.760695
BGIOSGA025348	31.3												OS02G0665250	0.490257	OS09G0322400	0.257531	OS01G0202601	0.290626	OS11G0619000	0.840205	OS09G0550500	0.21658	OS01G0530100	0.76455
BGIOSGA030113	31.3776												OS02G0259850	0.490333	OS01G0154000	0.257588	OS02G0576400	0.291379	OS07G0539200	0.846113	OS11G0245466	0.218293	OS03G0321100	0.767305
BGIOSGA020973	32.5723												OS10G0197101	0.490975	OS09G0415400	0.257915	OS07G0504500	0.292743	OS04G0668000	0.84962	OS03G0415700	0.218652	OS12G0250700	0.770095
BGIOSGA027776	33.0695												OS09G0306232	0.494328	OS04G0227000	0.260312	OS03G0804000	0.295091	OS08G0127800	0.858013	OS11G0237300	0.219358	OS04G0480802	0.781349
BGIOSGA036073	33.3379												OS08G0506350	0.497054	OS05G0147300	0.262102	OS02G0779650	0.296699	OS02G0269600	0.858042	OS08G0466600	0.222368	OS01G0963800	0.792
BGIOSGA003208	33.3603												OS12G0169300	0.497849	OS12G0230266	0.263567	OS12G0484100	0.300144	OS01G0898600	0.861719	OS02G0453100	0.222687	OS11G0270000	0.792456
BGIOSGA033442	34.0859												OS12G0486800	0.498461	OS12G0624100	0.264977	OS08G0422500	0.30083	OS06G0157900	0.883293	OS09G0260900	0.22321	OS03G0746000	0.81568
BGIOSGA016572	36.8504												OS09G0345400	0.502306	OS05G0107801	0.264992	OS04G0568300	0.301186	OS03G0597800	0.887036	OS05G0387750	0.224012	OS03G0338100	0.815828
BGIOSGA024413	36.8504												OS08G0130100	0.504021	OS06G0160600	0.266145	OS02G0166501	0.301292	OS01G0607000	0.9015	OS08G0173300	0.224013	OS07G0521400	0.816275
BGIOSGA017241	36.9044												OS06G0487380	0.504111	OS04G0326300	0.266361	OS03G0199200	0.302342	OS03G0558600	0.901578	OS07G0132700	0.225694	OS10G0520900	0.820552
BGIOSGA006491	37.5232												OS09G0375500	0.505873	OS04G0648750	0.267948	OS01G0596600	0.302747	OS05G0594500	0.907706	OS03G0646032	0.226437	OS09G0363200	0.822602
BGIOSGA027592	37.5232												OS02G0190950	0.507695	OS08G0536200	0.269385	OS09G0447900	0.30304	OS01G0686500	0.912939	OS04G0326300	0.226446	OS10G0427100	0.824204
BGIOSGA017061	37.8819												OS08G0559800	0.508077	OS04G0119000	0.269495	OS09G0109150	0.306064	OS12G0282000	0.91614	OS08G0179400	0.226908	OS01G0243600	0.831649
BGIOSGA029885	37.9176												OS08G0537001	0.512339	OS01G0444100	0.269942	OS09G0239450	0.30737	OS02G0648900	0.919223	OS02G0312750	0.227285	OS04G0582900	0.84047
BGIOSGA012202	38.8236												OS02G0100600	0.517709	OS01G0132050	0.272202	OS09G0282701	0.310188	OS06G0574950	0.919492	OS03G0648250	0.227651	OS03G0431600	0.841861
BGIOSGA028972	39.3457												OS08G0169100	0.518724	OS01G0563000	0.273469	OS03G0399800	0.310681	OS08G0489300	0.920518	OS09G0108450	0.227835	OS04G0578300	0.843142
BGIOSGA005576	39.3697												OS11G0655700	0.52107	OS08G0100200	0.273488	OS05G0239350	0.310681	OS05G0142000	0.922614	OS04G0475900	0.228184	OS10G0106550	0.84451
BGIOSGA010276	39.5074												OS04G0674025	0.521736	OS07G0523000	0.274359	OS04G0570700	0.313467	OS07G0173601	0.923613	OS05G0305000	0.228383	OS04G0396500	0.847521
BGIOSGA022650	39.9684												OS03G0306700	0.523457	OS02G0256800	0.275365	OS03G0313800	0.317692	OS05G0132800	0.925575	OS01G0386500	0.229297	OS01G0942200	0.85754
BGIOSGA028092	40.2996												OS09G0322300	0.524722	OS06G0180100	0.275365	OS02G0190950	0.318664	OS10G0357850	0.93526	OS08G0457000	0.230004	OS01G0144800	0.863236
BGIOSGA032676	40.7671												OS05G0449100	0.529215	OS07G0631050	0.275365	OS04G0690451	0.318724	OS06G0115600	0.935584	OS12G0230266	0.231008	OS04G0208800	0.863759
BGIOSGA007178	41.3753												OS08G0178900	0.53254	OS03G0222500	0.275433	OS11G0245466	0.319759	OS03G0163400	0.9496	OS01G0967700	0.231054	OS04G0598600	0.867451
BGIOSGA008631	41.5227												OS01G0146200	0.534474	OS09G0322300	0.279156	OS02G0299600	0.32224	OS10G0437700	0.953654	OS06G0541600	0.232614	OS06G0202600	0.86948
BGIOSGA010565	42.0496												OS11G0596200	0.537669	OS05G0470600	0.279807	OS12G0230266	0.323949	OS01G0730600	0.956338	OS01G0444100	0.236882	OS11G0136300	0.876057
BGIOSGA005641	42.2458												OS08G0298800	0.538284	OS03G0154300	0.279817	OS04G0326300	0.32535	OS11G0147700	0.962735	OS03G0596200	0.237049	OS07G0297200	0.878678
BGIOSGA026123	42.2458												OS03G0157600	0.540047	OS12G0289833	0.279879	OS05G0404500	0.329208	OS04G0552300	0.963626	OS01G0308700	0.237364	OS06G0115600	0.879014
BGIOSGA032135	42.2458												OS04G0166000	0.540387	OS05G0592000	0.284756	OS09G0260900	0.330033	OS05G0550700	0.967818	OS10G0202900	0.242272	OS12G0506700	0.879366
BGIOSGA030393	43.8861												OS09G0438100	0.542392	OS10G0209700	0.285063	OS10G0194400	0.330797	OS07G0649200	0.969402	OS09G0241200	0.242673	OS01G0766300	0.889339
BGIOSGA014026	45.2451												OS01G0215500	0.542551	OS12G0282000	0.285381	OS04G0654500	0.332603	OS01G0281600	0.970973	OS04G0395800	0.243223	OS06G0352200	0.889679
BGIOSGA027514	45.9555												OS09G0279800	0.544328	OS04G0563350	0.285695	OS01G0807266	0.333845	OS03G0746000	0.972827	OS02G0674233	0.243966	OS05G0374000	0.892083
BGIOSGA037614	46.5253												OS03G0574600	0.545304	OS12G0217800	0.286609	OS12G0161100	0.335563	OS06G0355701	0.972865	OS10G0330400	0.246062	OS05G0443850	0.903434
BGIOSGA008324	51.7648												OS08G0179400	0.546128	OS07G0408400	0.288041	OS11G0429000	0.336071	OS03G0692100	0.980332	OS04G0557200	0.247312	OS08G0202500	0.904915
BGIOSGA010256	54.3173												OS05G0493400	0.546831	OS01G0152951	0.288514	OS01G0162001	0.336702	OS04G0200000	0.981096	OS11G0501000	0.249367	OS11G0461000	0.91158
BGIOSGA030552	55.1286												OS04G0225001	0.546929	OS09G0241200	0.288514	OS09G0108450	0.337229	OS04G0598500	0.993229	OS07G0523200	0.249516	OS09G0306232	0.912299
BGIOSGA037850	55.2529												OS07G0407350	0.547085	OS02G0527650	0.290731	OS07G0586600	0.340096	OS06G0714400	0.997508	OS01G0601651	0.249637	OS10G0475000	0.914048
BGIOSGA026021	55.6286												OS02G0438900	0.553007	OS03G0731850	0.29097	OS09G0263474	0.340178	OS04G0125100	0.998787	OS06G0325602	0.250736	OS04G0653300	0.917002
BGIOSGA014902	57.0707												OS12G0110200	0.553093	OS03G0858200	0.29148	OS01G0967700	0.340493	OS11G0668650	0.999768	OS07G0568800	0.250817	OS03G0157700	0.921546
BGIOSGA010502	57.1442												OS02G0600650	0.554837	OS06G0635500	0.292445	OS03G0351700	0.342065	OS03G0598002	1.00134	OS12G0214700	0.251356	OS04G0101700	0.922657
BGIOSGA030055	63.8907												OS03G0857301	0.556306	OS03G0577350	0.29349	OS02G0780536	0.344604	OS07G0518200	1.00244	OS08G0351300	0.25137	OS12G0157700	0.928697
BGIOSGA004490	65.0607												OS04G0300100	0.556744	OS02G0312750	0.293992	OS04G0563350	0.347091	OS03G0664400	1.01108	OS06G0107266	0.252163	OS06G0561501	0.929239
BGIOSGA025114	65.1446												OS04G0286366	0.557836	OS03G0438900	0.296214	OS02G0683800	0.347847	OS01G0170900	1.01281	OS11G0479400	0.253428	OS01G0532300	0.9304
BGIOSGA001370	72.5589												OS11G0157701	0.56246	OS05G0181902	0.296658	OS10G0119100	0.347847	OS08G0215400	1.01801	OS10G0339182	0.253794	OS07G0606000	0.931173
BGIOSGA001128	73.7007												OS07G0595750	0.563814	OS03G0432666	0.296786	OS08G0198800	0.349054	OS01G0512400	1.02345	OS01G0871400	0.253853	OS06G0487380	0.934898
BGIOSGA023781	78.6228												OS06G0292301	0.570504	OS02G0301650	0.298156	OS05G0459200	0.349822	OS11G0444000	1.02763	OS04G0136802	0.256309	OS03G0562400	0.935193
BGIOSGA021277	82.7192												OS01G0871400	0.572489	OS05G0368400	0.298219	OS09G0241200	0.351698	OS09G0473800	1.0316	OS05G0132300	0.256423	OS03G0766100	0.935232
BGIOSGA015593	84.4917												OS04G0396500	0.574083	OS03G0659233	0.29869	OS11G0626700	0.354865	OS05G0374000	1.03764	OS03G0338100	0.257748	OS01G0633400	0.942501
BGIOSGA013928	87.3858												OS10G0343951	0.576467	OS05G0168200	0.299177	OS12G0540000	0.356519	OS03G0400700	1.04205	OS10G0132500	0.258909	OS11G0159500	0.9448
BGIOSGA028351	91.6229												OS04G0551200	0.580264	OS04G0551200	0.299963	OS03G0577350	0.357311	OS07G0440900	1.04206	OS04G0249900	0.259556	OS02G0606600	0.944831
BGIOSGA037815	96.2593												OS01G0346600	0.581599	OS11G0435400	0.300288	OS03G0731850	0.358033	OS06G0630850	1.05284	OS05G0404500	0.260284	OS08G0520600	0.948759
BGIOSGA036119	105.555												OS05G0464200	0.584948	OS08G0250100	0.301014	OS05G0380250	0.359353	OS04G0295901	1.05481	OS06G0632400	0.261913	OS08G0290700	0.949028
BGIOSGA025232	114.961												OS01G0653500	0.585915	OS06G0487380	0.30373	OS11G0113150	0.361413	OS04G0119200	1.05505	OS11G0456050	0.264897	OS01G0666400	0.950032
BGIOSGA020476	115.519												OS05G0348100	0.586744	OS04G0512300	0.305456	OS07G0539200	0.36246	OS01G0132100	1.0557	OS03G0836400	0.265175	OS03G0711650	0.950594
BGIOSGA006041	117.178												OS01G0595600	0.588808	OS08G0265000	0.30701	OS01G0155800	0.364759	OS03G0643800	1.06004	OS02G0687550	0.266205	OS10G0518400	0.950895
BGIOSGA010773	124.256												OS01G0905500	0.589872	OS01G0608101	0.3071	OS03G0801000	0.364759	OS02G0253700	1.06347	OS02G0303000	0.268069	OS10G0337600	0.952333
BGIOSGA027225	124.256												OS08G0512200	0.596178	OS12G0290200	0.307625	OS04G0612100	0.366183	OS03G0592100	1.07612	OS04G0591232	0.268119	OS04G0632200	0.95935
BGIOSGA035570	126.579												OS11G0136300	0.596287	OS03G0646032	0.31013	OS11G0620300	0.366978	OS07G0132800	1.07673	OS10G0457301	0.268649	OS06G0181900	0.964309
BGIOSGA025106	130.289												OS12G0290200	0.597543	OS03G0643433	0.311617	OS03G0659233	0.367645	OS08G0552700	1.09104	OS04G0384000	0.268842	OS06G0631800	0.965387
BGIOSGA036204	131.346												OS09G0480532	0.599009	OS02G0582900	0.312005	OS06G0169900	0.368666	OS04G0290400	1.09211	OS04G0115650	0.270727	OS01G0146200	0.970886
BGIOSGA033179	141.27												OS06G0630850	0.600309	OS01G0823951	0.313765	OS01G0601651	0.368789	OS04G0447900	1.09369	OS11G0630300	0.270925	OS01G0754700	0.975864
BGIOSGA020899	162.006												OS03G0801000	0.610156	OS07G0129100	0.314569	OS01G0248000	0.370648	OS02G0565150	1.09455	OS01G0569800	0.271194	OS03G0596400	0.979276
BGIOSGA032842	168.204												OS05G0283000	0.61261	OS09G0107900	0.314877	OS09G0463232	0.37363	OS04G0659200	1.0993	OS04G0658800	0.276924	OS11G0691100	0.981147
BGIOSGA035411	169.243												OS08G0181750	0.612879	OS09G0485201	0.315359	OS05G0512301	0.373997	OS10G0427100	1.10764	OS01G0250200	0.278963	OS07G0146300	0.988561
BGIOSGA027523	176.587												OS11G0602750	0.615981	OS11G0245466	0.31554	OS06G0632400	0.374656	OS11G0118000	1.10842	OS11G0699532	0.281538	OS07G0293000	0.989944
BGIOSGA024845	197.143												OS03G0283750	0.621368	OS01G0274300	0.315581	OS03G0204900	0.377581	OS11G0111800	1.11145	OS06G0321700	0.283357	OS01G0183950	0.991762
BGIOSGA002460	197.864												OS11G0694125	0.621831	OS05G0337200	0.318028	OS12G0289833	0.377708	OS07G0574200	1.11851	OS05G0140000	0.287118	OS03G0574300	0.994599
BGIOSGA005328	231.94												OS01G0554150	0.625317	OS11G0456050	0.318028	OS01G0603700	0.378122	OS03G0770100	1.13479	OS04G0645001	0.287359	OS11G0537350	1.00986
BGIOSGA031244	233.605												OS08G0438801	0.629035	OS01G0661700	0.31875	OS04G0642300	0.381413	OS02G0310400	1.15039	OS10G0476200	0.289777	OS05G0417251	1.01368
BGIOSGA027026	443.377												OS06G0232400	0.631493	OS07G0582700	0.319363	OS01G0823951	0.383728	OS07G0578333	1.15222	OS04G0580866	0.29161	OS07G0648566	1.02451
BGIOSGA020649	1855.94												OS01G0660000	0.639068	OS03G0739500	0.319907	OS06G0541600	0.384966	OS01G0222900	1.15673	OS06G0633450	0.29355	OS11G0687100	1.02681
BGIOSGA001554	9992.42												OS07G0267200	0.641287	OS07G0526700	0.320577	OS11G0420200	0.385595	OS04G0572500	1.15911	OS02G0531300	0.293562	OS04G0293600	1.02857
BGIOSGA001968	17271.3												OS04G0280700	0.644152	OS05G0397100	0.321833	OS06G0492101	0.391151	OS01G0608900	1.16066	OS04G0586400	0.293888	OS03G0439900	1.02925
													OS01G0164300	0.644755	OS01G0590300	0.322856	OS02G0453100	0.391333	OS03G0618800	1.16067	OS07G0582700	0.295358	OS01G0268000	1.02957
													OS09G0292400	0.645065	OS02G0687550	0.322913	OS10G0128502	0.391589	OS12G0545400	1.16236	OS07G0187000	0.296196	OS04G0395800	1.03382
													OS08G0552700	0.647338	OS09G0344900	0.323281	OS09G0322300	0.396727	OS06G0181900	1.16778	OS03G0187550	0.296346	OS01G0692200	1.03643
													OS09G0340500	0.648638	OS01G0822001	0.325009	OS04G0586400	0.396836	OS08G0476050	1.16888	OS05G0107801	0.296491	OS06G0702200	1.03804
													OS01G0159200	0.654841	OS03G0570100	0.325142	OS02G0226400	0.397115	OS04G0651350	1.17248	OS12G0218100	0.298215	OS02G0806300	1.04041
													OS02G0159850	0.657239	OS06G0360500	0.328243	OS06G0360500	0.39855	OS01G0608101	1.17301	OS01G0132050	0.299401	OS07G0298700	1.04139
													OS12G0185900	0.657279	OS05G0348700	0.328311	OS11G0237300	0.400344	OS04G0621900	1.17664	OS08G0522300	0.29956	OS03G0618800	1.04335
													OS01G0444100	0.660144	OS07G0571000	0.329644	OS06G0334100	0.40353	OS08G0269000	1.17709	OS08G0503300	0.300238	OS02G0600650	1.04582
													OS03G0562400	0.662246	OS06G0692050	0.330987	OS05G0550700	0.405438	OS11G0481600	1.17734	OS03G0354500	0.301255	OS01G0252600	1.05443
													OS01G0747750	0.662911	OS03G0165300	0.331085	OS03G0810500	0.408649	OS12G0580950	1.1809	OS03G0196100	0.302625	OS05G0366900	1.05846
													OS03G0861000	0.662936	OS08G0210300	0.336542	OS12G0410050	0.411069	OS04G0516900	1.2045	OS12G0515800	0.304126	OS07G0436350	1.06108
													OS10G0427100	0.665334	OS01G0386500	0.338699	OS03G0770100	0.414321	OS04G0286366	1.20459	OS11G0429000	0.304272	OS05G0245700	1.06589
													OS03G0596200	0.669308	OS07G0459000	0.340705	OS07G0459000	0.414671	OS03G0439900	1.20463	OS06G0492101	0.304682	OS08G0373900	1.06608
													OS04G0581800	0.673982	OS02G0272350	0.341946	OS09G0550500	0.415665	OS03G0148000	1.21352	OS03G0154300	0.305949	OS05G0368100	1.07337
													OS11G0435301	0.674498	OS07G0640600	0.343932	OS11G0435400	0.416605	OS11G0241700	1.21887	OS12G0502600	0.306474	OS06G0116933	1.07486
													OS03G0818050	0.674556	OS03G0780350	0.345233	OS05G0326625	0.416869	OS07G0648566	1.2199	OS08G0190500	0.306759	OS03G0731025	1.07701
													OS03G0211500	0.676239	OS11G0153000	0.346375	OS06G0698822	0.417864	OS09G0430701	1.22247	OS06G0116900	0.306883	OS06G0491566	1.07838
													OS03G0204900	0.676729	OS02G0806300	0.346756	OS04G0115800	0.419805	OS01G0142600	1.23298	OS11G0444000	0.308259	OS06G0355701	1.08764
													OS03G0429900	0.678247	OS11G0262600	0.347259	OS12G0513800	0.421953	OS09G0539901	1.23873	OS01G0596600	0.308395	OS02G0301650	1.09248
													OS07G0606000	0.678501	OS05G0297850	0.349498	OS07G0640600	0.424046	OS03G0255900	1.24757	OS01G0495701	0.308707	OS08G0211750	1.09764
													OS01G0595201	0.678959	OS04G0550300	0.351343	OS01G0135000	0.426552	OS02G0461700	1.2575	OS04G0456100	0.309169	OS07G0493850	1.10075
													OS07G0173850	0.679188	OS12G0203200	0.352365	OS05G0380200	0.429533	OS01G0622901	1.26218	OS11G0631900	0.309326	OS08G0476050	1.10159
													OS03G0351200	0.681656	OS02G0720900	0.352917	OS05G0107801	0.430513	OS01G0337700	1.27049	OS08G0214233	0.309566	OS03G0755625	1.10707
													OS11G0481150	0.697991	OS08G0466600	0.353323	OS12G0169300	0.431015	OS01G0964333	1.27121	OS01G0146801	0.31125	OS11G0453550	1.10986
													OS01G0705000	0.704491	OS04G0674025	0.354567	OS06G0531751	0.431948	OS04G0162701	1.27445	OS05G0197200	0.311382	OS05G0501001	1.11345
													OS12G0184033	0.705753	OS12G0169300	0.354779	OS04G0674025	0.437318	OS07G0626700	1.27914	OS07G0575366	0.312009	OS02G0131000	1.11929
													OS03G0664600	0.708224	OS06G0531751	0.354844	OS08G0220500	0.437711	OS09G0263474	1.28174	OS06G0710001	0.313715	OS10G0194300	1.11981
													OS06G0574950	0.712716	OS04G0586400	0.356455	OS02G0161601	0.440511	OS08G0167500	1.28223	OS04G0384800	0.31536	OS02G0204201	1.12231
													OS06G0115600	0.714128	OS03G0229801	0.357147	OS10G0132500	0.440925	OS01G0590300	1.28344	OS02G0532401	0.316485	OS04G0488300	1.13443
													OS12G0521300	0.71625	OS08G0372166	0.35747	OS09G0273600	0.442601	OS03G0438000	1.28358	OS05G0559350	0.3175	OS10G0481200	1.15166
													OS04G0372201	0.717091	OS01G0864566	0.358982	OS03G0596200	0.443431	OS07G0175000	1.28402	OS04G0244201	0.318414	OS04G0654500	1.15396
													OS04G0684100	0.718674	OS06G0579201	0.359803	OS10G0557700	0.445139	OS11G0465750	1.28585	OS12G0282000	0.324103	OS05G0533450	1.16044
													OS05G0333600	0.718771	OS10G0322032	0.360006	OS07G0408400	0.445142	OS09G0292400	1.29035	OS02G0190950	0.324739	OS12G0220833	1.16264
													OS12G0609100	0.718853	OS07G0237700	0.360353	OS02G0272350	0.445149	OS10G0554900	1.2951	OS02G0293350	0.327283	OS06G0114300	1.16505
													OS07G0114550	0.721036	OS09G0273600	0.363194	OS12G0602200	0.445311	OS05G0348700	1.30186	OS12G0410050	0.327702	OS01G0898600	1.17964
													OS09G0240350	0.722105	OS09G0108450	0.367326	OS11G0655700	0.445983	OS04G0648775	1.30257	OS05G0149500	0.32774	OS04G0177500	1.18348
													OS06G0202600	0.722175	OS02G0110900	0.370044	OS04G0668000	0.448673	OS08G0466600	1.30594	OS03G0199200	0.328014	OS04G0125100	1.1947
													OS03G0360200	0.727051	OS12G0265800	0.373631	OS06G0292301	0.452302	OS01G0257900	1.31074	OS10G0362700	0.328281	OS08G0163300	1.20557
													OS10G0420800	0.728978	OS04G0225001	0.375003	OS01G0530100	0.45281	OS07G0298700	1.31147	OS04G0372201	0.329721	OS11G0160400	1.21831
													OS08G0392500	0.732211	OS02G0594232	0.376636	OS06G0714951	0.453473	OS12G0518200	1.31794	OS07G0293000	0.329781	OS02G0751300	1.22207
													OS01G0302250	0.732378	OS01G0604550	0.377081	OS04G0632200	0.454075	OS07G0232300	1.31812	OS01G0192550	0.332444	OS09G0279800	1.22223
													OS12G0121200	0.73438	OS07G0297200	0.377082	OS07G0132700	0.456632	OS05G0121750	1.31822	OS11G0474500	0.336311	OS01G0300400	1.23031
													OS11G0577700	0.738029	OS03G0857301	0.377789	OS01G0135600	0.458594	OS04G0480802	1.31889	OS12G0579450	0.336881	OS06G0500100	1.23988
													OS11G0234001	0.754101	OS04G0177500	0.377789	OS06G0325602	0.460757	OS10G0482066	1.31963	OS03G0857301	0.337383	OS03G0839800	1.24154
													OS12G0570400	0.754702	OS08G0537001	0.382136	OS03G0857301	0.466316	OS10G0176550	1.32949	OS05G0561400	0.337383	OS03G0373300	1.24339
													OS07G0692300	0.75614	OS08G0269000	0.382695	OS02G0497600	0.467754	OS10G0389402	1.33019	OS05G0168200	0.339947	OS11G0481600	1.24369
													OS02G0223700	0.757089	OS06G0163450	0.38373	OS06G0352200	0.468522	OS02G0436500	1.33141	OS01G0879000	0.341959	OS03G0373500	1.24408
													OS11G0435400	0.757089	OS02G0780536	0.385499	OS01G0710250	0.468641	OS05G0249500	1.33732	OS05G0541301	0.342872	OS10G0473200	1.25068
													OS03G0135550	0.762556	OS08G0216900	0.391547	OS02G0527650	0.470855	OS08G0537001	1.33875	OS05G0417251	0.350819	OS06G0610600	1.25121
													OS12G0248600	0.762658	OS01G0248000	0.392081	OS06G0487380	0.474633	OS07G0526700	1.36156	OS01G0523401	0.354701	OS10G0194400	1.25908
													OS01G0164075	0.764304	OS03G0597800	0.392388	OS10G0322032	0.474873	OS07G0646400	1.36211	OS08G0336200	0.355463	OS09G0100800	1.26551
													OS03G0598002	0.7683	OS10G0509900	0.394771	OS06G0271400	0.476071	OS10G0194300	1.36945	OS09G0266100	0.356403	OS01G0257900	1.27002
													OS11G0235300	0.768973	OS11G0308432	0.395626	OS05G0170600	0.47725	OS01G0882400	1.37048	OS06G0612001	0.357856	OS12G0610950	1.27262
													OS01G0170900	0.769871	OS06G0477400	0.396357	OS10G0409400	0.477292	OS03G0140650	1.37689	OS03G0429900	0.359042	OS03G0592100	1.27459
													OS06G0552900	0.77166	OS02G0433900	0.398564	OS03G0597800	0.477501	OS04G0419800	1.39827	OS01G0878101	0.359146	OS03G0779300	1.27663
													OS06G0479400	0.772955	OS01G0964333	0.398845	OS05G0348700	0.479438	OS04G0126500	1.39851	OS07G0511301	0.361918	OS11G0127951	1.27903
													OS02G0497600	0.786643	OS03G0558400	0.401722	OS02G0806300	0.481162	OS02G0159800	1.39879	OS03G0770000	0.362746	OS02G0648900	1.2845
													OS02G0818601	0.794735	OS01G0652700	0.405056	OS05G0333600	0.48291	OS07G0690800	1.40325	OS03G0111000	0.366523	OS06G0650700	1.29452
													OS11G0626700	0.796588	OS05G0239350	0.40881	OS03G0415750	0.485754	OS09G0365450	1.40945	OS06G0552900	0.366653	OS05G0227100	1.29809
													OS01G0644900	0.797411	OS07G0549100	0.410568	OS11G0694125	0.487867	OS03G0373300	1.41058	OS06G0281800	0.368728	OS06G0473000	1.30097
													OS04G0473150	0.797486	OS04G0475900	0.413129	OS10G0374700	0.495678	OS02G0628900	1.41556	OS12G0159100	0.368918	OS06G0694900	1.30114
													OS01G0604550	0.804561	OS03G0386600	0.415488	OS07G0291400	0.502591	OS08G0445500	1.42058	OS04G0396500	0.369566	OS02G0780500	1.30795
													OS06G0107650	0.806779	OS03G0199200	0.42332	OS11G0243600	0.504129	OS01G0899275	1.42572	OS05G0337200	0.370856	OS12G0144700	1.31517
													OS04G0480802	0.808906	OS06G0714400	0.425603	OS05G0449100	0.506151	OS04G0267250	1.42993	OS01G0915732	0.371057	OS08G0174750	1.32441
													OS01G0262401	0.810764	OS10G0132500	0.42671	OS04G0300100	0.508313	OS08G0555600	1.4319	OS02G0193732	0.376319	OS06G0209700	1.3246
													OS07G0298700	0.812666	OS09G0447900	0.431157	OS01G0548000	0.509814	OS05G0282900	1.43326	OS03G0304100	0.377176	OS08G0131200	1.33128
													OS09G0429100	0.818459	OS10G0377000	0.431742	OS08G0181750	0.512891	OS06G0648600	1.43376	OS03G0558400	0.379664	OS07G0237700	1.33401
													OS02G0110650	0.819787	OS05G0247400	0.431881	OS06G0714700	0.514474	OS06G0609900	1.4459	OS03G0660500	0.381584	OS09G0512066	1.33462
													OS07G0521400	0.824174	OS01G0247900	0.4339	OS11G0631900	0.518563	OS06G0209700	1.44773	OS04G0500600	0.383344	OS08G0481700	1.33795
													OS03G0165300	0.825096	OS09G0266100	0.436367	OS01G0590300	0.523511	OS09G0279800	1.44798	OS03G0825900	0.384503	OS02G0818601	1.35297
													OS06G0561501	0.830078	OS04G0473150	0.437775	OS04G0422300	0.526048	OS09G0458300	1.45098	OS03G0106850	0.38483	OS12G0282000	1.35342
													OS04G0638300	0.830219	OS11G0642900	0.444297	OS03G0305550	0.531558	OS06G0295366	1.46532	OS04G0606601	0.385341	OS05G0516100	1.3699
													OS02G0648900	0.831301	OS01G0722550	0.444339	OS08G0169100	0.535794	OS01G0966200	1.47089	OS03G0206800	0.385674	OS09G0279900	1.37993
													OS04G0629400	0.837155	OS10G0128502	0.450531	OS11G0642900	0.539657	OS07G0569500	1.47791	OS02G0282301	0.386967	OS11G0640000	1.3849
													OS05G0470600	0.838688	OS02G0671800	0.45089	OS07G0297200	0.541367	OS10G0475000	1.47922	OS09G0525500	0.389507	OS02G0110900	1.39412
													OS05G0500500	0.840248	OS07G0573000	0.454358	OS11G0308432	0.544049	OS01G0618000	1.48305	OS03G0651900	0.391245	OS02G0147500	1.39711
													OS12G0432750	0.841738	OS03G0309300	0.457095	OS07G0531200	0.544123	OS05G0539900	1.4893	OS04G0632200	0.391354	OS11G0577700	1.40355
													OS01G0192550	0.850052	OS01G0192550	0.460946	OS06G0134200	0.56367	OS02G0150600	1.494	OS12G0189700	0.391635	OS01G0508500	1.40472
													OS01G0110200	0.857933	OS07G0291400	0.461932	OS04G0101700	0.564297	OS04G0110200	1.49504	OS01G0860900	0.394764	OS03G0178550	1.40951
													OS08G0558300	0.859338	OS02G0648900	0.465277	OS05G0493400	0.565294	OS07G0165650	1.49866	OS03G0801000	0.399147	OS09G0531200	1.41087
													OS05G0505900	0.864026	OS02G0198366	0.465997	OS12G0110200	0.565728	OS09G0363200	1.50084	OS05G0596500	0.399529	OS09G0445801	1.4125
													OS05G0355900	0.865185	OS06G0713400	0.468594	OS04G0268300	0.567893	OS04G0188500	1.50573	OS01G0807266	0.400414	OS01G0618000	1.41481
													OS01G0360100	0.867746	OS09G0385900	0.470963	OS11G0215300	0.570743	OS05G0323400	1.50741	OS06G0588450	0.402147	OS04G0295901	1.42216
													OS08G0514300	0.873876	OS04G0372201	0.471191	OS08G0216900	0.570938	OS12G0610950	1.51216	OS07G0124400	0.402198	OS01G0360100	1.42438
													OS10G0469100	0.874656	OS04G0690451	0.471783	OS02G0282301	0.571306	OS04G0553401	1.51454	OS11G0438600	0.404721	OS01G0158566	1.42594
													OS07G0453132	0.877948	OS09G0549425	0.472037	OS04G0126500	0.573753	OS05G0498366	1.51617	OS07G0150901	0.406931	OS07G0663200	1.44823
													OS06G0295366	0.878724	OS11G0113150	0.475346	OS01G0276900	0.574048	OS08G0526200	1.52005	OS04G0227000	0.408329	OS07G0184633	1.45362
													OS12G0424300	0.879994	OS03G0779300	0.476627	OS12G0545400	0.574351	OS02G0438601	1.52485	OS11G0465200	0.408955	OS11G0172133	1.45362
													OS10G0437900	0.892257	OS07G0440900	0.477439	OS03G0386600	0.578025	OS07G0180000	1.52492	OS06G0676500	0.412006	OS04G0162701	1.45413
													OS07G0124400	0.892558	OS08G0506350	0.478378	OS07G0114550	0.579324	OS04G0446401	1.52852	OS07G0152700	0.416921	OS04G0603100	1.45556
													OS04G0125100	0.901979	OS01G0807266	0.480007	OS09G0266100	0.58118	OS02G0147500	1.53622	OS09G0540150	0.417462	OS09G0569780	1.46141
													OS04G0632200	0.904158	OS12G0423313	0.481457	OS07G0124400	0.589736	OS01G0727840	1.53632	OS04G0115800	0.418811	OS10G0550900	1.46463
													OS11G0170900	0.91447	OS09G0128750	0.487835	OS12G0423313	0.591171	OS01G0910200	1.55492	OS04G0552300	0.423264	OS07G0580300	1.46506
													OS05G0580200	0.922966	OS07G0532600	0.489715	OS05G0140000	0.593046	OS07G0521400	1.55809	OS04G0225001	0.424102	OS11G0422000	1.47126
													OS11G0235400	0.925132	OS03G0431600	0.493072	OS09G0365450	0.594879	OS05G0382550	1.56212	OS05G0326625	0.427359	OS08G0555600	1.47454
													OS10G0516100	0.927058	OS04G0204200	0.498356	OS07G0532600	0.595247	OS07G0567700	1.5626	OS03G0643611	0.429864	OS01G0337160	1.47618
													OS05G0417251	0.933675	OS01G0599550	0.498665	OS09G0549425	0.595857	OS01G0360100	1.56614	OS11G0201175	0.430041	OS04G0422300	1.47961
													OS07G0626700	0.934324	OS01G0285200	0.499319	OS08G0175700	0.598594	OS03G0131950	1.5718	OS08G0175700	0.431877	OS01G0509700	1.47998
													OS01G0176751	0.935082	OS12G0121200	0.499924	OS03G0731025	0.60069	OS03G0685100	1.57508	OS01G0364900	0.433346	OS04G0372201	1.48317
													OS01G0563000	0.937972	OS10G0481200	0.507902	OS09G0540150	0.601173	OS08G0174750	1.57807	OS03G0861000	0.434232	OS02G0303500	1.48526
													OS04G0119200	0.943627	OS10G0476200	0.508546	OS08G0259100	0.603091	OS07G0653100	1.58578	OS02G0272350	0.43728	OS02G0438601	1.5019
													OS03G0656100	0.94664	OS07G0528900	0.509786	OS08G0336200	0.604727	OS08G0520850	1.60352	OS11G0582801	0.440759	OS04G0621100	1.50574
													OS03G0794000	0.950888	OS05G0167600	0.510945	OS09G0443400	0.60788	OS01G0857950	1.63614	OS11G0435400	0.441016	OS09G0307300	1.50699
													OS05G0563950	0.954419	OS06G0262501	0.51162	OS06G0630850	0.616604	OS08G0347000	1.64873	OS08G0550850	0.442455	OS12G0264650	1.50989
													OS02G0208500	0.954503	OS01G0530100	0.512172	OS11G0456050	0.619158	OS07G0534000	1.64885	OS05G0227100	0.443293	OS08G0419100	1.51138
													OS01G0509700	0.959681	OS04G0638300	0.514911	OS02G0565150	0.620056	OS01G0604900	1.64914	OS01G0660100	0.445957	OS11G0527150	1.5125
													OS08G0287200	0.967132	OS05G0417251	0.517361	OS12G0225700	0.625719	OS05G0562800	1.65322	OS06G0293583	0.447572	OS01G0807532	1.51438
													OS09G0279900	0.972958	OS11G0234001	0.517605	OS03G0165300	0.627991	OS03G0748300	1.65863	OS05G0333600	0.447652	OS08G0225050	1.51456
													OS03G0251800	0.97769	OS01G0364900	0.520043	OS04G0396500	0.633296	OS06G0561501	1.66036	OS02G0145200	0.451501	OS05G0539900	1.51893
													OS07G0296800	0.98139	OS03G0697466	0.525286	OS07G0129100	0.639406	OS11G0158300	1.66251	OS10G0496600	0.452212	OS09G0539901	1.51951
													OS08G0481700	0.98415	OS08G0259100	0.529018	OS04G0204200	0.640003	OS01G0621400	1.67049	OS11G0604500	0.455716	OS03G0421300	1.52147
													OS01G0530100	0.991917	OS05G0380850	0.530007	OS08G0537001	0.643132	OS03G0251800	1.67055	OS07G0539200	0.456025	OS02G0150600	1.52209
													OS05G0409100	0.992862	OS07G0620700	0.530261	OS10G0420800	0.6475	OS08G0102000	1.6811	OS05G0380700	0.456979	OS11G0276100	1.525
													OS11G0239900	0.993438	OS09G0292400	0.530553	OS02G0552550	0.648574	OS01G0794600	1.69028	OS02G0737200	0.457448	OS10G0168900	1.53186
													OS07G0556500	0.994792	OS06G0552900	0.531323	OS02G0737200	0.651126	OS05G0580200	1.69283	OS02G0174500	0.45777	OS05G0505383	1.5329
													OS01G0323500	0.995669	OS05G0227100	0.531746	OS05G0305000	0.656102	OS12G0630600	1.69339	OS10G0427100	0.458133	OS08G0361300	1.53348
													OS03G0386600	0.99844	OS01G0603700	0.535714	OS07G0440900	0.657151	OS12G0284250	1.69409	OS06G0496601	0.460349	OS02G0771500	1.55842
													OS12G0218300	1.00146	OS01G0135600	0.539782	OS10G0509700	0.65716	OS06G0106500	1.69829	OS10G0194400	0.460705	OS07G0531200	1.56178
													OS07G0597500	1.00295	OS04G0442700	0.541682	OS06G0610300	0.657934	OS04G0488300	1.7004	OS03G0415750	0.462825	OS10G0132500	1.56854
													OS09G0512066	1.00766	OS06G0164500	0.548755	OS12G0544600	0.658005	OS11G0577700	1.70416	OS07G0272900	0.466977	OS01G0943400	1.57039
													OS09G0273600	1.01352	OS05G0380700	0.549773	OS04G0200000	0.663492	OS03G0235400	1.70956	OS07G0173601	0.46794	OS01G0301300	1.57412
													OS05G0239350	1.01466	OS06G0588450	0.550904	OS01G0444100	0.663748	OS04G0411100	1.71591	OS03G0310701	0.468584	OS10G0517800	1.57482
													OS05G0480500	1.01609	OS01G0341300	0.553315	OS03G0746000	0.665627	OS05G0461350	1.72742	OS08G0274775	0.468787	OS09G0549700	1.57948
													OS03G0439900	1.01943	OS09G0427125	0.554627	OS06G0714400	0.668745	OS05G0505900	1.73041	OS12G0236225	0.473586	OS05G0166450	1.58422
													OS10G0499200	1.01981	OS01G0710250	0.554866	OS06G0350700	0.67025	OS11G0159500	1.73488	OS02G0459400	0.47501	OS01G0899275	1.5843
													OS12G0428700	1.02403	OS07G0252300	0.557747	OS12G0121200	0.676815	OS09G0238700	1.74063	OS07G0532600	0.479297	OS03G0609000	1.59907
													OS01G0360150	1.02638	OS06G0350700	0.557749	OS02G0601000	0.679202	OS03G0766100	1.74869	OS10G0374700	0.480364	OS08G0269000	1.60189
													OS01G0929800	1.02889	OS11G0672200	0.561617	OS03G0755625	0.680056	OS04G0630700	1.75903	OS03G0305550	0.483369	OS02G0461700	1.60471
													OS04G0488300	1.03476	OS11G0655700	0.56323	OS01G0198702	0.686072	OS04G0660100	1.76788	OS09G0263474	0.48609	OS03G0410100	1.6185
													OS04G0101700	1.03952	OS06G0591200	0.563579	OS01G0599550	0.686846	OS07G0597500	1.78067	OS01G0876650	0.487514	OS11G0694125	1.62594
													OS03G0730301	1.04113	OS06G0134200	0.566569	OS11G0481150	0.694526	OS12G0161100	1.78093	OS05G0459200	0.488037	OS07G0216100	1.64125
													OS09G0322500	1.0457	OS08G0550850	0.569543	OS02G0161050	0.701405	OS11G0637300	1.78675	OS02G0226400	0.489512	OS02G0617075	1.64173
													OS06G0134200	1.04767	OS02G0600650	0.572451	OS01G0660400	0.708866	OS07G0521500	1.78797	OS03G0577350	0.490359	OS02G0319400	1.64591
													OS02G0807300	1.05032	OS05G0459200	0.57249	OS04G0508150	0.71337	OS02G0514150	1.79115	OS06G0136300	0.490994	OS03G0779500	1.64874
													OS07G0165650	1.05101	OS01G0898600	0.573139	OS08G0457000	0.72489	OS06G0559600	1.79417	OS12G0221400	0.494892	OS12G0614900	1.65648
													OS01G0862200	1.05884	OS04G0101700	0.580817	OS08G0506350	0.725517	OS08G0265000	1.79483	OS07G0114550	0.495212	OS06G0122500	1.65839
													OS10G0473200	1.06171	OS01G0660400	0.581936	OS06G0713400	0.72555	OS03G0229575	1.79511	OS02G0299600	0.496632	OS08G0444440	1.66018
													OS02G0176300	1.0621	OS05G0550700	0.584269	OS07G0194950	0.727801	OS10G0168900	1.79595	OS01G0365300	0.500331	OS06G0707250	1.66987
													OS01G0300400	1.06316	OS08G0422500	0.59295	OS04G0638300	0.729538	OS09G0107400	1.80686	OS01G0530100	0.501584	OS12G0132900	1.67119
													OS04G0419100	1.06377	OS01G0198702	0.594635	OS11G0668650	0.730042	OS03G0165300	1.84129	OS01G0360150	0.505526	OS08G0411900	1.67331
													OS12G0245800	1.06622	OS10G0374700	0.595148	OS12G0222300	0.732901	OS03G0791432	1.8424	OS05G0181902	0.506503	OS09G0482700	1.67839
													OS03G0163400	1.0667	OS01G0339400	0.596026	OS06G0116933	0.736966	OS03G0321100	1.84314	OS11G0209000	0.506503	OS01G0688000	1.68945
													OS06G0610000	1.07044	OS01G0360150	0.604733	OS12G0284250	0.740192	OS04G0469400	1.84593	OS06G0610300	0.507171	OS05G0562800	1.69549
													OS08G0302100	1.07304	OS11G0633600	0.604733	OS11G0123066	0.740652	OS06G0141400	1.85188	OS01G0850050	0.507252	OS03G0836600	1.70255
													OS06G0160600	1.08127	OS11G0602750	0.605296	OS04G0372201	0.741311	OS06G0531751	1.85658	OS09G0345400	0.507517	OS03G0844301	1.70659
													OS02G0161050	1.08131	OS12G0161100	0.607927	OS03G0598002	0.741901	OS01G0366400	1.8655	OS06G0579201	0.507906	OS07G0417766	1.70932
													OS02G0773500	1.08206	OS06G0610300	0.608167	OS02G0678601	0.742341	OS06G0715200	1.876	OS08G0473650	0.511883	OS07G0452801	1.71419
													OS10G0340301	1.08985	OS05G0449100	0.60819	OS06G0574950	0.745787	OS02G0204201	1.87794	OS10G0481200	0.513465	OS06G0579600	1.7159
													OS06G0206900	1.09467	OS12G0540100	0.608934	OS03G0589500	0.747792	OS07G0143401	1.87808	OS06G0108900	0.514548	OS08G0494000	1.72353
													OS04G0598500	1.09514	OS08G0512200	0.611011	OS02G0319400	0.748615	OS09G0100800	1.88562	OS02G0780536	0.51555	OS06G0552900	1.72642
													OS08G0413200	1.1092	OS07G0692300	0.61323	OS06G0262501	0.750667	OS06G0631800	1.90039	OS09G0306232	0.516804	OS08G0438801	1.72674
													OS11G0481600	1.11744	OS07G0224701	0.613849	OS08G0466600	0.753397	OS06G0536200	1.90078	OS11G0262600	0.521559	OS03G0684800	1.72837
													OS11G0203400	1.11823	OS12G0282400	0.614019	OS04G0684100	0.75475	OS05G0501001	1.90112	OS01G0146200	0.521797	OS04G0638300	1.72968
													OS06G0160800	1.1271	OS12G0110200	0.61432	OS10G0340450	0.755517	OS06G0573500	1.91153	OS02G0527700	0.523621	OS04G0522800	1.74514
													OS09G0251650	1.13333	OS11G0481600	0.626789	OS11G0474500	0.758722	OS04G0603100	1.91155	OS01G0603700	0.526867	OS01G0876300	1.746
													OS04G0290400	1.14371	OS05G0140000	0.62805	OS05G0563950	0.766806	OS01G0346400	1.9208	OS02G0497600	0.528166	OS09G0100750	1.75067
													OS09G0107400	1.14818	OS01G0495701	0.633034	OS03G0438900	0.771434	OS03G0106550	1.93471	OS02G0303500	0.532257	OS11G0465200	1.75264
													OS01G0313600	1.15208	OS02G0808601	0.635474	OS01G0532300	0.77173	OS02G0252300	1.93712	OS01G0590300	0.536247	OS11G0239900	1.75392
													OS04G0566300	1.15473	OS10G0365001	0.638069	OS01G0299100	0.773812	OS10G0550800	1.94432	OS06G0125900	0.536929	OS08G0235650	1.76447
													OS01G0222900	1.15586	OS06G0706500	0.638623	OS12G0189400	0.773947	OS03G0687900	1.9453	OS05G0122500	0.538782	OS01G0520800	1.77133
													OS03G0373500	1.15635	OS07G0539200	0.638745	OS01G0250200	0.776822	OS07G0635600	1.94552	OS06G0713400	0.544002	OS03G0251800	1.77535
													OS11G0240800	1.16572	OS04G0578300	0.639035	OS02G0687550	0.784335	OS01G0379101	1.94573	OS07G0618000	0.547182	OS12G0524750	1.77577
													OS04G0210250	1.18316	OS03G0415750	0.639577	OS01G0929800	0.794848	OS02G0266900	1.94883	OS11G0123066	0.555956	OS09G0322500	1.78519
													OS12G0117350	1.18373	OS08G0181750	0.639821	OS12G0245800	0.799085	OS06G0164500	1.94883	OS09G0447900	0.560104	OS04G0343050	1.78878
													OS12G0423484	1.18917	OS09G0429100	0.647373	OS09G0430701	0.808055	OS10G0377150	1.96483	OS07G0408400	0.56073	OS03G0375717	1.7935
													OS09G0272200	1.19629	OS03G0639233	0.649353	OS10G0499200	0.808558	OS02G0319400	1.97824	OS04G0204200	0.561555	OS07G0150901	1.79414
													OS07G0663200	1.2015	OS03G0656100	0.650118	OS09G0292400	0.810039	OS02G0600650	1.98903	OS11G0640000	0.562995	OS08G0544600	1.79469
													OS12G0610800	1.20163	OS06G0698822	0.650283	OS07G0692300	0.813649	OS08G0202300	1.99466	OS03G0618800	0.565283	OS03G0656201	1.8019
													OS04G0621100	1.20685	OS07G0114550	0.654798	OS09G0279900	0.814971	OS05G0521700	1.99692	OS04G0638300	0.565856	OS06G0271400	1.80805
													OS07G0132700	1.20699	OS09G0443400	0.654909	OS02G0176300	0.817153	OS01G0158566	1.99959	OS04G0682600	0.571283	OS07G0255200	1.80945
													OS07G0112400	1.21421	OS05G0404500	0.655336	OS05G0514800	0.823014	OS07G0267200	2.00692	OS08G0181750	0.571485	OS01G0364000	1.81095
													OS02G0617075	1.21765	OS02G0190950	0.655849	OS06G0477400	0.82645	OS05G0549850	2.00935	OS10G0465175	0.580458	OS01G0601700	1.81848
													OS11G0619000	1.21809	OS09G0279800	0.660628	OS08G0438801	0.836179	OS03G0682666	2.02517	OS09G0345500	0.587462	OS04G0280700	1.81995
													OS12G0440300	1.22106	OS06G0116933	0.661038	OS06G0164500	0.840044	OS11G0489250	2.02671	OS07G0291400	0.588546	OS01G0237750	1.82405
													OS03G0431600	1.22624	OS12G0214700	0.664538	OS06G0147200	0.841746	OS12G0478900	2.03257	OS02G0689600	0.588646	OS03G0716900	1.82948
													OS04G0267250	1.23365	OS05G0333600	0.670007	OS12G0293000	0.843734	OS03G0422200	2.0353	OS05G0348700	0.601991	OS11G0457700	1.83539
													OS12G0624100	1.2348	OS07G0191650	0.670774	OS07G0518200	0.846196	OS06G0610600	2.04661	OS04G0580001	0.602479	OS02G0749200	1.83601
													OS07G0194950	1.24011	OS12G0236225	0.672503	OS12G0609100	0.849425	OS01G0300400	2.05434	OS10G0322032	0.603993	OS11G0209000	1.8408
													OS03G0592100	1.24203	OS10G0475000	0.678554	OS01G0871400	0.851774	OS07G0440700	2.05922	OS03G0746000	0.605633	OS01G0930300	1.84098
													OS03G0371000	1.24241	OS03G0731025	0.680422	OS08G0269000	0.852201	OS02G0780500	2.06314	OS08G0506350	0.608103	OS01G0495701	1.84942
													OS03G0143900	1.24416	OS06G0292301	0.683429	OS11G0672200	0.854527	OS01G0719150	2.08543	OS02G0498633	0.611257	OS04G0419200	1.85455
													OS04G0606601	1.24433	OS07G0298700	0.684767	OS11G0172133	0.858792	OS11G0181200	2.08742	OS08G0302100	0.612575	OS01G0849000	1.85812
													OS07G0653100	1.24868	OS08G0558300	0.68665	OS01G0274300	0.864727	OS05G0169500	2.09309	OS01G0864566	0.616046	OS05G0426066	1.86727
													OS10G0546100	1.24921	OS05G0215500	0.689377	OS11G0619000	0.86946	OS02G0807300	2.10167	OS08G0259100	0.618665	OS07G0173850	1.8726
													OS10G0194400	1.25126	OS03G0439900	0.689709	OS02G0648900	0.869642	OS07G0237700	2.11288	OS11G0160400	0.619187	OS12G0189700	1.87611
													OS07G0167500	1.25469	OS04G0465600	0.690375	OS01G0364900	0.870145	OS01G0882500	2.11939	OS03G0386600	0.620107	OS06G0312900	1.87667
													OS02G0150600	1.26231	OS04G0682600	0.695274	OS01G0718500	0.87537	OS03G0371000	2.12389	OS11G0655700	0.624912	OS12G0284250	1.87771
													OS04G0508150	1.26274	OS07G0194950	0.699864	OS06G0579201	0.878347	OS07G0596200	2.12767	OS03G0373300	0.62803	OS09G0240350	1.87944
													OS08G0206950	1.26333	OS01G0812850	0.700931	OS06G0483301	0.881964	OS11G0694125	2.12977	OS05G0449100	0.628058	OS07G0534000	1.8903
													OS07G0649200	1.26538	OS08G0349300	0.702286	OS10G0427100	0.88246	OS11G0150200	2.13091	OS10G0420800	0.628228	OS01G0773800	1.89044
													OS12G0184300	1.2665	OS03G0598002	0.702472	OS10G0469100	0.882884	OS08G0544600	2.13252	OS10G0421400	0.630108	OS04G0435300	1.89797
													OS01G0210300	1.27715	OS09G0550500	0.705053	OS03G0439900	0.885019	OS07G0417766	2.14025	OS04G0674025	0.631171	OS08G0526200	1.89798
													OS12G0282000	1.27736	OS10G0420800	0.705977	OS05G0130500	0.895338	OS11G0246950	2.14113	OS03G0229801	0.63504	OS10G0578300	1.90528
													OS02G0159800	1.28047	OS12G0602200	0.709091	OS07G0626700	0.89691	OS09G0325100	2.14463	OS05G0239350	0.636054	OS01G0608101	1.90664
													OS05G0461350	1.28339	OS10G0460500	0.712367	OS02G0110900	0.900433	OS09G0436200	2.1507	OS07G0165650	0.643245	OS03G0682666	1.90916
													OS07G0440700	1.28368	OS03G0562400	0.722957	OS03G0438000	0.904924	OS11G0243600	2.15487	OS03G0731025	0.644235	OS10G0482066	1.90952
													OS05G0142000	1.28704	OS01G0660100	0.731345	OS07G0298700	0.906797	OS11G0127951	2.16047	OS12G0432750	0.644796	OS04G0473025	1.91318
													OS01G0589800	1.29172	OS06G0492101	0.735491	OS09G0433000	0.908539	OS07G0480300	2.16709	OS01G0152951	0.647127	OS02G0528550	1.92234
													OS12G0478900	1.2935	OS08G0173600	0.73873	OS01G0339400	0.910788	OS11G0617800	2.16966	OS04G0481500	0.651431	OS01G0337180	1.92334
													OS08G0198800	1.30186	OS08G0175700	0.739268	OS05G0132800	0.912276	OS03G0195400	2.1725	OS04G0546900	0.659066	OS09G0275300	1.93593
													OS06G0648600	1.31394	OS07G0596200	0.742907	OS07G0521400	0.913668	OS02G0811101	2.20751	OS01G0943400	0.660147	OS12G0521300	1.94131
													OS03G0140650	1.32578	OS04G0473025	0.742992	OS11G0640000	0.919225	OS05G0328000	2.21285	OS04G0117300	0.661769	OS02G0811101	1.94639
													OS01G0366400	1.3309	OS04G0598500	0.748612	OS01G0943400	0.927427	OS05G0114800	2.21747	OS12G0540000	0.66374	OS11G0630501	1.94923
													OS09G0238700	1.33182	OS10G0517800	0.763538	OS08G0373900	0.946978	OS03G0689866	2.21844	OS05G0247400	0.666937	OS07G0566150	1.96163
													OS12G0284850	1.34053	OS07G0626700	0.766965	OS02G0310400	0.947347	OS10G0371200	2.23029	OS12G0217800	0.667167	OS01G0384450	1.96776
													OS02G0528550	1.34265	OS02G0552550	0.76749	OS04G0553401	0.95108	OS02G0511600	2.24338	OS07G0440700	0.667806	OS07G0267200	1.97399
													OS02G0527700	1.35108	OS03G0596200	0.769114	OS02G0459400	0.952374	OS09G0427100	2.24635	OS01G0964333	0.67165	OS07G0237900	1.97725
													OS03G0807500	1.35447	OS02G0621400	0.772339	OS08G0265000	0.953599	OS12G0264650	2.25641	OS04G0621100	0.672691	OS02G0522100	1.98433
													OS03G0860050	1.36018	OS06G0483301	0.773808	OS12G0448400	0.95383	OS01G0554150	2.25681	OS03G0432666	0.674399	OS01G0346400	1.99622
													OS01G0387133	1.36265	OS04G0553401	0.776245	OS12G0214700	0.955452	OS01G0599550	2.25842	OS01G0929800	0.676336	OS08G0158200	2.00213
													OS10G0106550	1.36362	OS05G0493400	0.776565	OS12G0521300	0.96187	OS02G0749200	2.26122	OS04G0668000	0.67737	OS11G0229000	2.0054
													OS08G0246950	1.36708	OS07G0663200	0.778443	OS09G0279800	0.964747	OS12G0572201	2.26267	OS11G0147700	0.678073	OS08G0315200	2.01813
													OS11G0180000	1.3734	OS02G0459400	0.782365	OS01G0142600	0.967253	OS02G0213100	2.27203	OS07G0297200	0.679246	OS09G0433400	2.02105
													OS12G0614900	1.37461	OS01G0967700	0.785076	OS11G0602750	0.967925	OS02G0815300	2.27708	OS06G0525200	0.682975	OS01G0621400	2.02306
													OS11G0699532	1.38581	OS11G0237300	0.789543	OS08G0532600	0.971513	OS04G0177500	2.28195	OS09G0465200	0.684914	OS02G0752600	2.02742
													OS08G0476050	1.38635	OS02G0497600	0.792049	OS12G0152750	0.980413	OS03G0614901	2.28599	OS01G0288700	0.685995	OS06G0525200	2.02746
													OS04G0150500	1.39256	OS04G0166000	0.796625	OS02G0174500	0.981434	OS03G0836600	2.29346	OS02G0527950	0.688278	OS05G0480500	2.02781
													OS09G0569780	1.40261	OS03G0768450	0.809004	OS01G0360150	1.01245	OS10G0410900	2.2974	OS09G0282701	0.69011	OS02G0321600	2.03737
													OS11G0668650	1.41083	OS10G0194400	0.812366	OS07G0620700	1.03239	OS12G0625200	2.29983	OS03G0283750	0.694274	OS08G0514300	2.04199
													OS01G0794600	1.41809	OS09G0240350	0.812579	OS06G0648600	1.03499	OS01G0373700	2.31512	OS01G0135600	0.694785	OS02G0570300	2.04204
													OS03G0235400	1.42941	OS01G0589800	0.814682	OS04G0598500	1.03507	OS04G0495900	2.31965	OS04G0200400	0.698422	OS01G0139900	2.0426
													OS03G0755625	1.4317	OS10G0427100	0.818195	OS04G0384000	1.0365	OS07G0145250	2.33026	OS04G0598500	0.70158	OS07G0635600	2.04402
													OS10G0325400	1.43671	OS02G0282301	0.818521	OS09G0363200	1.04202	OS03G0562400	2.34459	OS06G0292301	0.703257	OS02G0699800	2.05069
													OS01G0257900	1.45425	OS04G0323800	0.828991	OS10G0460766	1.04334	OS01G0548000	2.35413	OS04G0508150	0.705627	OS11G0668650	2.0533
													OS05G0169500	1.45676	OS01G0210300	0.829419	OS06G0325700	1.04335	OS06G0491566	2.35693	OS07G0407350	0.711376	OS10G0469100	2.0552
													OS02G0145200	1.4578	OS01G0162001	0.830522	OS08G0558300	1.04401	OS01G0688000	2.35771	OS06G0539250	0.71182	OS02G0555200	2.05731
													OS05G0443850	1.45848	OS01G0523401	0.833134	OS04G0286366	1.0505	OS12G0521300	2.36788	OS01G0937900	0.713795	OS06G0632400	2.0604
													OS04G0438200	1.46182	OS04G0651350	0.835329	OS07G0237700	1.05284	OS02G0617075	2.3716	OS02G0161050	0.719723	OS12G0609100	2.06355
													OS03G0164901	1.46526	OS09G0325366	0.838834	OS11G0105901	1.05381	OS05G0516100	2.38609	OS03G0782400	0.721432	OS06G0539100	2.06749
													OS03G0766100	1.46969	OS03G0575700	0.839764	OS02G0687600	1.06021	OS03G0342850	2.38677	OS01G0564300	0.72154	OS02G0259850	2.07828
													OS07G0690800	1.46969	OS02G0678601	0.843488	OS09G0284250	1.06603	OS05G0181250	2.39955	OS07G0145250	0.724369	OS04G0210250	2.07849
													OS12G0405300	1.48149	OS03G0438000	0.843515	OS04G0621100	1.06951	OS04G0302900	2.40114	OS02G0193933	0.724418	OS12G0634000	2.09239
													OS04G0295901	1.48639	OS04G0621900	0.855776	OS01G0678050	1.08206	OS03G0609000	2.40906	OS04G0126500	0.724512	OS10G0553600	2.09845
													OS08G0315200	1.48673	OS12G0448400	0.861572	OS03G0431600	1.08323	OS06G0122500	2.41198	OS06G0620700	0.724883	OS05G0498366	2.10137
													OS02G0188400	1.48745	OS04G0351933	0.867622	OS01G0794600	1.08356	OS06G0316300	2.4173	OS06G0726900	0.725487	OS05G0328000	2.10234
													OS06G0516800	1.48817	OS09G0365450	0.86959	OS08G0526200	1.0843	OS03G0294032	2.41821	OS04G0617500	0.728018	OS09G0129600	2.11156
													OS09G0363200	1.4995	OS06G0559600	0.871433	OS07G0493850	1.08623	OS04G0436900	2.41868	OS02G0678601	0.728325	OS04G0204300	2.11485
													OS05G0539900	1.50449	OS08G0544600	0.87259	OS05G0417251	1.08635	OS01G0838300	2.44383	OS11G0481150	0.728908	OS03G0823301	2.13219
													OS01G0138100	1.5051	OS03G0711650	0.874696	OS08G0210300	1.08927	OS05G0426066	2.44536	OS08G0373900	0.73256	OS02G0310400	2.13361
													OS01G0928200	1.50684	OS11G0172133	0.87695	OS11G0180800	1.09039	OS12G0222300	2.44626	OS01G0710250	0.734707	OS11G0235400	2.14559
													OS06G0525200	1.53081	OS01G0222001	0.884078	OS03G0140650	1.09365	OS11G0630501	2.45641	OS06G0698822	0.738796	OS04G0446401	2.15182
													OS04G0603100	1.53195	OS08G0240200	0.885219	OS12G0540100	1.09743	OS01G0364000	2.45679	OS05G0443850	0.742178	OS11G0618300	2.16273
													OS12G0250700	1.53275	OS09G0279900	0.885737	OS08G0550850	1.09882	OS10G0433700	2.46815	OS11G0602750	0.743998	OS04G0436900	2.16629
													OS07G0648566	1.53487	OS08G0302100	0.886366	OS11G0633600	1.10449	OS01G0181166	2.46837	OS06G0630850	0.749033	OS01G0347200	2.17405
													OS11G0172133	1.53836	OS04G0200000	0.887538	OS03G0582900	1.11088	OS08G0390600	2.47459	OS10G0195250	0.752384	OS07G0521500	2.18283
													OS06G0355701	1.53879	OS06G0610600	0.89166	OS04G0162701	1.11127	OS05G0242600	2.50058	OS02G0565150	0.75417	OS04G0618100	2.18534
													OS12G0553800	1.53885	OS04G0119200	0.891842	OS10G0475000	1.11487	OS12G0423484	2.50139	OS12G0250700	0.754648	OS09G0478900	2.18712
													OS02G0265300	1.54804	OS06G0648600	0.904276	OS04G0119200	1.11687	OS09G0517825	2.50727	OS02G0517750	0.758393	OS04G0206401	2.19076
													OS04G0302900	1.5489	OS06G0655500	0.918125	OS02G0527700	1.11786	OS07G0600300	2.51117	OS02G0201800	0.759705	OS04G0411100	2.1921
													OS09G0322600	1.57433	OS07G0132700	0.922644	OS01G0262401	1.11969	OS03G0844900	2.52041	OS09G0443400	0.759913	OS01G0607100	2.19554
													OS06G0106500	1.57921	OS11G0481150	0.924857	OS03G0251800	1.12289	OS08G0438701	2.53049	OS04G0550300	0.763645	OS03G0643900	2.19875
													OS12G0572201	1.58447	OS12G0512400	0.92664	OS06G0200250	1.12428	OS12G0234000	2.5341	OS06G0350700	0.766394	OS03G0229575	2.19893
													OS02G0811101	1.58567	OS02G0438900	0.931689	OS05G0166450	1.12554	OS09G0272200	2.53742	OS12G0110200	0.766512	OS08G0226600	2.21015
													OS01G0158400	1.58614	OS06G0714951	0.933789	OS04G0125100	1.1323	OS12G0419700	2.5385	OS01G0243600	0.76938	OS09G0545320	2.21336
													OS08G0269000	1.58916	OS02G0176300	0.939054	OS01G0138100	1.13366	OS09G0248900	2.54315	OS09G0279900	0.769661	OS05G0282900	2.22125
													OS10G0517800	1.58959	OS02G0499300	0.940691	OS11G0234001	1.13619	OS11G0618300	2.54432	OS09G0340500	0.769661	OS08G0359900	2.23331
													OS04G0674500	1.59753	OS02G0527700	0.952065	OS08G0302100	1.13753	OS01G0387133	2.54973	OS09G0429100	0.769711	OS06G0658200	2.23881
													OS08G0231100	1.6222	OS04G0162701	0.9599	OS04G0208900	1.14075	OS10G0469100	2.56067	OS03G0301550	0.774171	OS07G0143401	2.24304
													OS04G0175300	1.62377	OS01G0142600	0.96305	OS10G0106550	1.14149	OS02G0154100	2.56138	OS07G0224701	0.775528	OS05G0182000	2.24586
													OS08G0221300	1.62493	OS08G0169100	0.969387	OS12G0440300	1.14388	OS01G0513500	2.56693	OS11G0619000	0.790435	OS05G0521700	2.25009
													OS06G0164500	1.62682	OS12G0284250	0.970202	OS04G0295901	1.14569	OS10G0160700	2.57155	OS08G0202500	0.790611	OS04G0469400	2.25132
													OS06G0504450	1.62931	OS11G0105901	0.971912	OS12G0250700	1.15051	OS08G0397800	2.58178	OS04G0556100	0.791533	OS09G0517825	2.25768
													OS04G0302400	1.63542	OS02G0161050	0.974274	OS03G0198200	1.15138	OS06G0557600	2.58585	OS09G0322500	0.796081	OS03G0428000	2.27176
													OS03G0106550	1.63632	OS12G0439201	0.976655	OS09G0240350	1.15379	OS09G0570900	2.61347	OS02G0648900	0.798183	OS01G0585200	2.276
													OS05G0323400	1.65487	OS05G0498366	0.979431	OS05G0215500	1.15444	OS01G0298301	2.61426	OS12G0602200	0.805116	OS02G0463401	2.27738
													OS05G0152266	1.65704	OS12G0432750	0.984287	OS06G0559600	1.16044	OS09G0478900	2.62288	OS01G0899275	0.805366	OS05G0382550	2.2841
													OS01G0379101	1.65948	OS06G0360300	0.993593	OS10G0472501	1.1625	OS08G0484800	2.62643	OS09G0549425	0.806882	OS01G0265400	2.29223
													OS01G0734501	1.66802	OS01G0548000	0.999012	OS09G0539901	1.16921	OS06G0116933	2.62957	OS06G0157900	0.809724	OS01G0578500	2.29457
													OS03G0407400	1.6713	OS10G0197101	1.00165	OS04G0323800	1.17447	OS02G0522100	2.63008	OS10G0501401	0.811378	OS10G0348900	2.2995
													OS06G0493800	1.67506	OS11G0620300	1.00327	OS06G0491566	1.17785	OS04G0620600	2.65947	OS05G0428000	0.811728	OS03G0739500	2.30131
													OS10G0481200	1.67709	OS03G0764500	1.00529	OS12G0177200	1.18495	OS09G0481800	2.68664	OS09G0128750	0.812027	OS09G0415400	2.31346
													OS07G0143401	1.67739	OS11G0474500	1.00949	OS01G0520800	1.19233	OS06G0579600	2.69923	OS10G0340450	0.813038	OS04G0421850	2.32
													OS06G0116933	1.68106	OS04G0125100	1.00951	OS07G0173850	1.19375	OS06G0312900	2.71696	OS08G0169100	0.813721	OS01G0262401	2.32213
													OS04G0470901	1.68226	OS04G0295901	1.01165	OS08G0216300	1.1955	OS05G0548400	2.71737	OS06G0273100	0.816095	OS08G0202300	2.32479
													OS09G0248900	1.68338	OS06G0630850	1.0139	OS03G0766100	1.19933	OS01G0355175	2.72865	OS11G0672200	0.820264	OS03G0794000	2.33131
													OS11G0269700	1.69089	OS06G0181900	1.01705	OS02G0582900	1.20143	OS04G0175000	2.73374	OS02G0110900	0.821448	OS04G0648775	2.33871
													OS06G0543601	1.69359	OS05G0553300	1.02749	OS01G0158566	1.20593	OS08G0244750	2.73896	OS03G0438000	0.823097	OS06G0147200	2.34625
													OS01G0158566	1.69702	OS12G0521300	1.03276	OS05G0539900	1.20989	OS04G0397901	2.74181	OS10G0499200	0.824814	OS07G0596200	2.35363
													OS08G0263400	1.70285	OS09G0284250	1.03676	OS06G0295366	1.2158	OS09G0433400	2.74587	OS06G0574950	0.828437	OS11G0434800	2.36223
													OS01G0785300	1.70366	OS12G0609100	1.04576	OS07G0578333	1.22302	OS02G0611000	2.75459	OS06G0262501	0.8294	OS12G0248600	2.38801
													OS03G0618800	1.70658	OS05G0166450	1.04846	OS03G0764500	1.2265	OS11G0527150	2.76611	OS04G0223600	0.829513	OS01G0785300	2.40725
													OS01G0387566	1.70973	OS05G0461350	1.05916	OS03G0402200	1.2272	OS06G0278450	2.77087	OS03G0439900	0.842324	OS08G0390600	2.41081
													OS05G0249500	1.71642	OS05G0563950	1.06488	OS05G0489750	1.2272	OS11G0503400	2.77717	OS03G0558600	0.843338	OS12G0282400	2.41538
													OS01G0943400	1.72199	OS02G0519700	1.06686	OS02G0145200	1.2311	OS10G0409566	2.77778	OS10G0518400	0.845011	OS08G0540900	2.42639
													OS04G0469400	1.7296	OS08G0438801	1.06822	OS05G0152266	1.23513	OS08G0422200	2.78625	OS10G0357850	0.847902	OS08G0233900	2.43878
													OS01G0212000	1.73237	OS11G0640000	1.08196	OS02G0600650	1.23832	OS12G0159500	2.808	OS07G0550750	0.849499	OS03G0371000	2.44528
													OS01G0224166	1.74078	OS12G0553800	1.08349	OS08G0496100	1.2484	OS05G0232200	2.81244	OS05G0249500	0.84972	OS04G0259150	2.44696
													OS01G0812850	1.74309	OS01G0688000	1.08462	OS12G0439201	1.25375	OS01G0124900	2.81626	OS04G0654500	0.853142	OS04G0163700	2.45789
													OS02G0114800	1.74316	OS12G0293000	1.09233	OS01G0622901	1.25412	OS07G0531200	2.81843	OS07G0521400	0.855833	OS06G0517500	2.46034
													OS06G0199050	1.7473	OS06G0334100	1.0934	OS07G0267200	1.25783	OS02G0188400	2.83113	OS06G0551800	0.857098	OS07G0450100	2.47228
													OS05G0326700	1.75211	OS04G0621100	1.09811	OS02G0433900	1.25832	OS07G0493200	2.83653	OS01G0604900	0.865073	OS01G0604900	2.47649
													OS02G0252300	1.75245	OS11G0619000	1.0996	OS09G0429100	1.26494	OS02G0107800	2.84519	OS06G0479400	0.869979	OS01G0373400	2.49492
													OS02G0301650	1.75255	OS06G0574950	1.09967	OS06G0181900	1.26563	OS02G0566300	2.85282	OS07G0296800	0.870126	OS05G0181250	2.49617
													OS11G0150200	1.75495	OS12G0117350	1.1025	OS03G0592100	1.26979	OS06G0360300	2.85792	OS03G0597800	0.872029	OS01G0181166	2.49804
													OS03G0373300	1.75964	OS09G0263474	1.10648	OS01G0111300	1.2747	OS04G0667100	2.87281	OS12G0293000	0.87674	OS12G0440300	2.50927
													OS10G0160700	1.76387	OS03G0310701	1.10937	OS12G0117350	1.28207	OS01G0705000	2.88576	OS11G0435301	0.88065	OS08G0553450	2.51387
													OS02G0204201	1.76519	OS03G0140650	1.11647	OS03G0641300	1.28556	OS10G0578300	2.89907	OS01G0158566	0.881071	OS12G0512400	2.51681
													OS02G0266900	1.76528	OS08G0526200	1.13126	OS04G0470901	1.28557	OS01G0301300	2.90112	OS06G0648600	0.883339	OS11G0617800	2.51819
													OS06G0325700	1.76581	OS12G0152750	1.13706	OS06G0355701	1.28788	OS06G0658200	2.90335	OS10G0569500	0.88471	OS04G0667100	2.52163
													OS04G0411100	1.7899	OS06G0273100	1.13855	OS06G0254300	1.3014	OS09G0131000	2.90942	OS05G0152266	0.887769	OS01G0226200	2.54108
													OS02G0594232	1.79071	OS08G0496100	1.1404	OS08G0214233	1.30558	OS04G0308100	2.91976	OS06G0334100	0.888511	OS01G0366400	2.56389
													OS01G0599550	1.79782	OS07G0595750	1.14237	OS07G0653300	1.31918	OS07G0216100	2.92759	OS08G0416033	0.89059	OS06G0539066	2.57046
													OS04G0648775	1.80165	OS12G0250700	1.14312	OS06G0473000	1.32047	OS03G0176500	2.9311	OS07G0252300	0.891037	OS12G0490000	2.57243
													OS03G0414200	1.80239	OS06G0200250	1.14742	OS04G0293600	1.3278	OS12G0410150	2.93494	OS03G0592100	0.891171	OS02G0266900	2.5909
													OS03G0414100	1.81149	OS02G0807300	1.1512	OS11G0203400	1.32827	OS02G0699800	2.96002	OS11G0437600	0.891532	OS05G0548400	2.59543
													OS06G0295900	1.81207	OS10G0106550	1.16918	OS05G0242600	1.32888	OS01G0103650	2.97042	OS04G0172100	0.891778	OS01G0834250	2.60096
													OS08G0132400	1.81838	OS08G0392500	1.16944	OS03G0235400	1.33254	OS10G0195250	2.97476	OS06G0474833	0.893132	OS03G0363850	2.60785
													OS05G0374000	1.83091	OS04G0293600	1.18038	OS02G0671800	1.33979	OS12G0177200	2.97518	OS05G0550700	0.89411	OS09G0570900	2.61224
													OS07G0129100	1.83331	OS08G0532600	1.1837	OS01G0571133	1.33984	OS11G0576975	2.97707	OS06G0181900	0.898066	OS01G0372350	2.61547
													OS08G0544600	1.83333	OS10G0329400	1.18786	OS03G0373300	1.34996	OS04G0121900	2.97744	OS01G0138100	0.899882	OS09G0429350	2.61967
													OS12G0144700	1.83524	OS06G0113950	1.18988	OS05G0480500	1.35065	OS04G0163700	2.98243	OS11G0203400	0.900647	OS08G0422200	2.62957
													OS01G0622901	1.85103	OS07G0493850	1.19054	OS05G0498366	1.35283	OS09G0545320	2.98439	OS03G0198200	0.901638	OS11G0544150	2.66414
													OS11G0470966	1.85402	OS01G0734501	1.19205	OS06G0106500	1.35304	OS08G0210300	2.98913	OS09G0430701	0.903123	OS05G0523200	2.6866
													OS09G0345500	1.8641	OS07G0159550	1.20349	OS07G0649200	1.35945	OS08G0211750	2.99643	OS04G0480802	0.903458	OS12G0540200	2.69074
													OS07G0599500	1.88362	OS01G0138100	1.20508	OS10G0160700	1.36311	OS04G0539000	3.00463	OS06G0164600	0.905399	OS10G0409566	2.70056
													OS08G0476700	1.88863	OS07G0296800	1.20709	OS03G0229801	1.36484	OS11G0185800	3.01389	OS04G0162701	0.908832	OS04G0175300	2.70844
													OS08G0454600	1.89564	OS08G0215400	1.20986	OS01G0688000	1.36685	OS05G0576600	3.01731	OS07G0459000	0.909356	OS12G0424180	2.71534
													OS07G0635600	1.8976	OS03G0766100	1.21229	OS07G0646400	1.37044	OS05G0172800	3.02118	OS09G0272401	0.910833	OS08G0446400	2.72269
													OS07G0175500	1.90077	OS07G0124400	1.21268	OS07G0165650	1.38226	OS06G0314300	3.03909	OS10G0128502	0.911563	OS04G0588500	2.72859
													OS11G0422000	1.90679	OS01G0622901	1.21276	OS12G0284850	1.38275	OS12G0544600	3.04349	OS09G0539901	0.925833	OS01G0644900	2.73432
													OS07G0159550	1.91536	OS02G0174500	1.21909	OS04G0404000	1.3878	OS06G0517500	3.06001	OS04G0125100	0.930894	OS11G0470966	2.73745
													OS01G0642200	1.91652	OS03G0342850	1.22027	OS04G0150500	1.39485	OS04G0150500	3.06724	OS07G0649200	0.938217	OS12G0189300	2.75259
													OS01G0608900	1.91938	OS10G0340450	1.22724	OS02G0594232	1.397	OS02G0570300	3.07746	OS01G0680650	0.942225	OS06G0314300	2.75748
													OS07G0232300	1.92126	OS12G0185900	1.23598	OS01G0360100	1.3979	OS05G0330700	3.07968	OS12G0290200	0.950528	OS01G0731800	2.76573
													OS01G0899275	1.93559	OS12G0544600	1.24173	OS03G0739500	1.40136	OS05G0563950	3.08521	OS08G0558300	0.951388	OS07G0692200	2.76759
													OS02G0611000	1.93691	OS06G0561501	1.25309	OS03G0711650	1.41616	OS01G0823951	3.09071	OS01G0722550	0.952908	OS01G0521200	2.76982
													OS03G0609000	1.93734	OS03G0422200	1.25579	OS09G0465200	1.41645	OS08G0276100	3.09229	OS01G0631800	0.955774	OS12G0596101	2.78442
													OS03G0310701	1.94022	OS09G0539901	1.25584	OS06G0164600	1.41672	OS09G0560150	3.09283	OS10G0197700	0.955824	OS01G0191400	2.79106
													OS08G0271400	1.94436	OS05G0551500	1.26914	OS10G0168900	1.41763	OS01G0930300	3.1196	OS03G0598002	0.95713	OS07G0546750	2.79764
													OS10G0348900	1.94442	OS05G0242600	1.27027	OS06G0113950	1.42007	OS09G0428266	3.13222	OS02G0436500	0.957451	OS08G0234400	2.80589
													OS09G0433400	1.95441	OS08G0336200	1.27744	OS01G0554150	1.42732	OS03G0716900	3.13558	OS07G0690800	0.957787	OS12G0625200	2.80638
													OS07G0440900	1.96095	OS03G0755625	1.27915	OS11G0235300	1.43284	OS05G0470650	3.14169	OS02G0806300	0.958361	OS12G0509400	2.80831
													OS01G0341200	1.96698	OS07G0119600	1.28443	OS03G0618800	1.43778	OS06G0655500	3.14416	OS05G0498366	0.958593	OS07G0480300	2.81303
													OS02G0147500	1.96711	OS03G0592100	1.28493	OS08G0173600	1.43903	OS01G0660400	3.15189	OS11G0159500	0.95887	OS03G0346800	2.81362
													OS12G0410150	1.97766	OS01G0360100	1.28661	OS01G0850050	1.44066	OS05G0389900	3.1569	OS01G0898600	0.960041	OS09G0107400	2.81694
													OS01G0857950	1.97955	OS03G0687900	1.28733	OS08G0433350	1.44473	OS07G0613600	3.16949	OS03G0574300	0.960856	OS11G0149200	2.83133
													OS04G0188500	1.98729	OS10G0499200	1.29401	OS10G0518400	1.45352	OS01G0678050	3.18143	OS03G0779300	0.96191	OS08G0129900	2.8452
													OS04G0553401	1.98739	OS06G0295366	1.30134	OS08G0476050	1.46347	OS07G0436350	3.183	OS01G0222001	0.963622	OS07G0119600	2.85072
													OS06G0492300	2.00298	OS11G0246950	1.30143	OS10G0517800	1.46365	OS11G0282700	3.18833	OS01G0162001	0.966073	OS08G0316900	2.85731
													OS12G0284250	2.00422	OS08G0226600	1.30755	OS11G0434800	1.46365	OS01G0834250	3.18988	OS02G0542450	0.969568	OS03G0791432	2.86071
													OS03G0294032	2.00828	OS03G0373300	1.31212	OS10G0340301	1.46493	OS05G0380200	3.2391	OS04G0295901	0.973918	OS01G0254800	2.86688
													OS03G0682666	2.0146	OS08G0335200	1.31534	OS01G0608900	1.47099	OS09G0530900	3.2391	OS07G0596200	0.979256	OS08G0210300	2.87195
													OS07G0599600	2.02079	OS11G0235300	1.33009	OS03G0558600	1.47214	OS05G0536101	3.2397	OS11G0243600	0.984913	OS01G0308600	2.8779
													OS11G0691100	2.02352	OS11G0471200	1.332	OS03G0422200	1.47961	OS12G0540200	3.25038	OS04G0293600	0.991245	OS10G0160700	2.88258
													OS11G0229000	2.03086	OS08G0525900	1.33297	OS12G0185900	1.4804	OS08G0359900	3.25979	OS12G0121200	0.995605	OS12G0175800	2.90007
													OS08G0244750	2.03631	OS12G0292200	1.34378	OS06G0561501	1.48663	OS03G0247600	3.29916	OS07G0581400	0.997409	OS08G0404350	2.90141
													OS04G0640200	2.05082	OS07G0267200	1.34706	OS07G0595750	1.49761	OS12G0440300	3.30156	OS12G0540100	1.00073	OS07G0232300	2.9089
													OS01G0109000	2.07063	OS08G0244750	1.34746	OS07G0649400	1.50815	OS11G0544150	3.30955	OS07G0646400	1.00119	OS02G0131050	2.92936
													OS08G0215400	2.07355	OS03G0251800	1.35059	OS12G0432750	1.51109	OS05G0343800	3.31059	OS01G0198702	1.00504	OS01G0341200	2.94273
													OS10G0357850	2.07455	OS01G0895000	1.35087	OS07G0663200	1.53792	OS11G0470966	3.31611	OS10G0475000	1.00631	OS01G0124900	2.94326
													OS06G0631800	2.08184	OS12G0545400	1.35487	OS04G0556100	1.54552	OS06G0608401	3.32513	OS06G0531751	1.00715	OS08G0165300	2.94537
													OS12G0512400	2.08236	OS08G0352400	1.37019	OS03G0342850	1.57838	OS04G0534600	3.33857	OS03G0844301	1.00865	OS04G0119000	2.95282
													OS08G0413500	2.0834	OS02G0159850	1.37439	OS04G0302900	1.5844	OS05G0305600	3.35227	OS05G0521700	1.00992	OS11G0251250	2.97448
													OS07G0230600	2.08454	OS06G0202600	1.39081	OS10G0352200	1.59091	OS02G0461400	3.35605	OS07G0194950	1.01102	OS12G0218600	2.98153
													OS09G0545320	2.08688	OS01G0257900	1.39613	OS11G0147700	1.59519	OS01G0606400	3.35658	OS04G0177500	1.01215	OS11G0437600	2.986
													OS12G0419700	2.09507	OS07G0173850	1.40102	OS05G0326700	1.59956	OS07G0450100	3.35661	OS08G0481700	1.01492	OS05G0580600	2.98704
													OS11G0227300	2.10309	OS04G0404000	1.40186	OS10G0509900	1.60138	OS12G0490000	3.36339	OS01G0608900	1.01765	OS02G0191500	2.996
													OS01G0732801	2.10737	OS08G0216300	1.40489	OS04G0473150	1.60212	OS12G0116900	3.36398	OS08G0438801	1.02077	OS11G0282700	2.9971
													OS07G0106700	2.11648	OS11G0147700	1.40892	OS12G0553800	1.60212	OS08G0177550	3.36422	OS08G0476050	1.02106	OS06G0497600	3.00694
													OS11G0630501	2.12363	OS09G0363200	1.41169	OS07G0232300	1.60794	OS06G0707250	3.37616	OS01G0554150	1.02466	OS04G0309100	3.01131
													OS06G0610300	2.12904	OS07G0145250	1.42935	OS11G0246950	1.60901	OS01G0226200	3.3851	OS02G0807300	1.02663	OS07G0146700	3.01848
													OS12G0284800	2.13857	OS01G0608900	1.43521	OS08G0286500	1.60936	OS03G0105000	3.38778	OS12G0516000	1.03024	OS11G0471300	3.02103
													OS01G0337160	2.13966	OS05G0130200	1.44002	OS04G0488300	1.61983	OS08G0194850	3.4066	OS04G0621900	1.03027	OS12G0278900	3.0275
													OS03G0813700	2.15149	OS10G0168900	1.45471	OS04G0469400	1.62185	OS11G0229000	3.41673	OS02G0525501	1.03089	OS10G0371200	3.03421
													OS11G0257700	2.15285	OS03G0235400	1.45721	OS11G0577700	1.63699	OS01G0283400	3.4262	OS10G0509900	1.04195	OS02G0616600	3.03577
													OS12G0550800	2.15607	OS09G0322600	1.45789	OS04G0208800	1.63718	OS05G0426033	3.42913	OS01G0252400	1.0448	OS08G0191400	3.03813
													OS02G0433900	2.15899	OS01G0800200	1.46183	OS06G0655500	1.64813	OS07G0413300	3.43168	OS09G0251650	1.05145	OS08G0122700	3.03979
													OS06G0707250	2.15906	OS07G0232300	1.46438	OS02G0772100	1.65973	OS10G0176700	3.43427	OS12G0405300	1.05276	OS06G0557600	3.04085
													OS07G0413300	2.16814	OS01G0554150	1.46668	OS06G0360300	1.66031	OS09G0406900	3.43536	OS04G0612100	1.05532	OS02G0621400	3.04264
													OS08G0214900	2.17759	OS08G0433350	1.4675	OS03G0309300	1.6669	OS11G0172300	3.44874	OS07G0298700	1.05787	OS06G0249500	3.05791
													OS08G0225050	2.18057	OS09G0311600	1.47649	OS03G0860050	1.66788	OS10G0350800	3.4607	OS12G0545400	1.06126	OS03G0561400	3.07297
													OS08G0174750	2.18093	OS02G0145200	1.4796	OS07G0521500	1.67669	OS05G0461600	3.46489	OS12G0117350	1.07293	OS02G0128500	3.10337
													OS03G0574300	2.18361	OS05G0480500	1.48017	OS01G0647200	1.67833	OS01G0248500	3.47578	OS01G0823951	1.07386	OS03G0310666	3.10733
													OS05G0559800	2.19294	OS01G0606400	1.48429	OS03G0823301	1.68279	OS09G0311600	3.4867	OS08G0244750	1.0743	OS10G0509900	3.11076
													OS12G0509400	2.19436	OS01G0520800	1.49147	OS07G0119600	1.6864	OS07G0227200	3.4988	OS08G0269000	1.07874	OS01G0794600	3.11284
													OS07G0417766	2.19856	OS11G0601950	1.49192	OS09G0322600	1.6871	OS04G0421850	3.51155	OS07G0663200	1.08923	OS01G0511700	3.14507
													OS08G0352400	2.2035	OS03G0860050	1.50113	OS01G0523401	1.69658	OS11G0251250	3.5141	OS02G0552550	1.09511	OS01G0137550	3.14838
													OS07G0132800	2.21272	OS12G0410150	1.50348	OS08G0545500	1.70049	OS04G0175300	3.5192	OS07G0440900	1.09845	OS09G0415050	3.15098
													OS01G0364000	2.21329	OS11G0668650	1.51453	OS03G0687900	1.70107	OS05G0370200	3.52716	OS06G0295366	1.09912	OS03G0593700	3.15553
													OS08G0526200	2.2154	OS08G0359900	1.52023	OS09G0238700	1.71178	OS08G0246950	3.54014	OS01G0360100	1.10523	OS04G0524950	3.18335
													OS04G0384000	2.21856	OS09G0433400	1.54789	OS02G0807300	1.72216	OS01G0551400	3.56159	OS08G0540900	1.10885	OS01G0706100	3.1847
													OS09G0458200	2.22563	OS04G0488300	1.54913	OS12G0410150	1.73318	OS06G0497600	3.57776	OS03G0639233	1.11278	OS01G0838300	3.19232
													OS02G0436500	2.2281	OS01G0850050	1.5534	OS10G0357850	1.74264	OS12G0498500	3.5844	OS08G0211750	1.11288	OS10G0468600	3.20724
													OS05G0326600	2.23233	OS02G0749200	1.56199	OS05G0121750	1.74444	OS07G0438300	3.59052	OS12G0245800	1.11293	OS03G0399600	3.22148
													OS10G0193100	2.24593	OS01G0323500	1.56357	OS03G0844301	1.7447	OS04G0309100	3.59058	OS03G0711650	1.11346	OS02G0216200	3.22256
													OS01G0888800	2.25592	OS11G0203400	1.56637	OS02G0606600	1.75794	OS06G0704200	3.59303	OS07G0453132	1.11813	OS01G0599550	3.22825
													OS03G0395700	2.26327	OS05G0132800	1.56724	OS08G0544600	1.7705	OS06G0329200	3.59655	OS06G0360500	1.12265	OS10G0195175	3.23235
													OS10G0330000	2.26749	OS01G0250200	1.5768	OS02G0204201	1.77276	OS08G0425200	3.60316	OS03G0235400	1.12337	OS11G0421800	3.23562
													OS10G0194300	2.27359	OS12G0222300	1.58007	OS04G0172100	1.78197	OS12G0596101	3.60893	OS02G0213100	1.12406	OS05G0305600	3.25069
													OS07G0191650	2.27515	OS02G0269600	1.58083	OS12G0478900	1.78853	OS04G0259150	3.62462	OS12G0439201	1.12666	OS03G0167550	3.25372
													OS01G0834250	2.27632	OS01G0224166	1.58185	OS11G0617800	1.80195	OS08G0335200	3.62837	OS09G0292400	1.12745	OS05G0193700	3.26422
													OS11G0434800	2.27842	OS10G0469100	1.58459	OS01G0857950	1.80211	OS08G0411900	3.64909	OS05G0374000	1.1436	OS07G0560700	3.27011
													OS12G0448400	2.27923	OS10G0509700	1.59228	OS07G0596200	1.80775	OS06G0711000	3.65109	OS01G0734501	1.14504	OS01G0302100	3.28135
													OS02G0780500	2.2831	OS01G0929800	1.59427	OS07G0690800	1.80877	OS01G0254800	3.65901	OS09G0238700	1.1459	OS12G0580950	3.30808
													OS01G0283400	2.28336	OS01G0111300	1.59755	OS12G0614900	1.81468	OS02G0671800	3.65945	OS02G0606600	1.14926	OS10G0212100	3.30856
													OS05G0498366	2.28459	OS03G0371000	1.59846	OS08G0481700	1.81822	OS08G0191400	3.66298	OS01G0622901	1.16063	OS11G0576975	3.31216
													OS11G0640000	2.29272	OS07G0165650	1.60177	OS01G0734501	1.82158	OS01G0302100	3.66627	OS08G0102000	1.16685	OS07G0624100	3.3247
													OS08G0226600	2.30044	OS09G0465200	1.60469	OS01G0928200	1.82197	OS07G0119600	3.67214	OS12G0609100	1.16965	OS03G0407400	3.3337
													OS06G0539500	2.31657	OS05G0563300	1.61161	OS08G0214900	1.8225	OS03G0575700	3.67839	OS04G0553401	1.17311	OS09G0428266	3.35396
													OS01G0301300	2.31717	OS05G0172000	1.61834	OS05G0443850	1.83141	OS12G0176300	3.67906	OS04G0411100	1.17408	OS08G0112000	3.36864
													OS04G0414850	2.31846	OS05G0443850	1.62501	OS03G0575700	1.83705	OS05G0580600	3.68387	OS02G0687600	1.17515	OS02G0454300	3.39269
													OS01G0930300	2.33033	OS12G0284850	1.63337	OS08G0454600	1.83779	OS03G0373500	3.70307	OS11G0465750	1.17596	OS06G0667266	3.39295
													OS04G0435300	2.33525	OS01G0732801	1.63731	OS04G0480802	1.84707	OS06G0713300	3.71773	OS12G0614900	1.17924	OS04G0282000	3.40537
													OS07G0480300	2.33616	OS03G0844301	1.65916	OS08G0411900	1.84807	OS03G0217900	3.73314	OS04G0103400	1.18729	OS01G0853600	3.4199
													OS11G0271000	2.33933	OS02G0436500	1.66025	OS01G0705000	1.84915	OS03G0167550	3.75469	OS06G0355701	1.19236	OS03G0659233	3.42332
													OS01G0373400	2.34613	OS06G0504450	1.66699	OS06G0504450	1.87167	OS01G0341000	3.77075	OS12G0521300	1.19377	OS01G0111300	3.43365
													OS01G0731800	2.35007	OS06G0491566	1.67225	OS06G0610600	1.87585	OS07G0119100	3.77337	OS04G0119200	1.19421	OS01G0513500	3.45052
													OS07G0624100	2.35365	OS07G0521400	1.68233	OS07G0143401	1.879	OS11G0422000	3.7742	OS01G0718500	1.20615	OS05G0237200	3.45194
													OS03G0149300	2.3651	OS01G0678050	1.6826	OS09G0433400	1.88761	OS07G0670100	3.77767	OS12G0161100	1.20674	OS06G0621500	3.46634
													OS07G0436350	2.36731	OS03G0574300	1.69331	OS06G0273100	1.8879	OS01G0262401	3.78498	OS07G0653300	1.21726	OS07G0549300	3.46832
													OS03G0561400	2.3705	OS04G0508150	1.69353	OS07G0635600	1.89342	OS06G0202600	3.79492	OS07G0626700	1.21737	OS09G0325100	3.47345
													OS04G0204300	2.37688	OS12G0614900	1.69645	OS12G0282000	1.9069	OS03G0739500	3.80223	OS06G0352200	1.21997	OS10G0470100	3.4941
													OS01G0287400	2.3804	OS05G0539900	1.70136	OS08G0525900	1.93005	OS03G0735400	3.8028	OS12G0553800	1.22989	OS07G0413300	3.50974
													OS01G0174200	2.39582	OS05G0541750	1.70475	OS03G0740833	1.94717	OS06G0610800	3.81265	OS09G0272900	1.23112	OS03G0666850	3.51295
													OS04G0400800	2.39725	OS05G0152266	1.71057	OS02G0621400	1.95795	OS06G0621500	3.83158	OS07G0129100	1.23792	OS07G0521300	3.51391
													OS12G0610950	2.39728	OS03G0176500	1.71487	OS11G0601950	1.95984	OS01G0258000	3.83381	OS07G0653100	1.24096	OS03G0857200	3.51868
													OS12G0278900	2.40186	OS01G0508300	1.71501	OS01G0621400	1.96617	OS04G0450701	3.8427	OS02G0720900	1.24541	OS04G0549350	3.5246
													OS03G0167550	2.4033	OS01G0158566	1.71763	OS12G0244000	1.96772	OS11G0645600	3.85251	OS03G0740833	1.24775	OS05G0194550	3.54499
													OS04G0162701	2.4122	OS07G0223766	1.71879	OS05G0283000	1.96976	OS09G0415050	3.85398	OS05G0132800	1.25037	OS04G0371000	3.56693
													OS08G0202300	2.4152	OS08G0214233	1.72771	OS02G0158701	1.9732	OS11G0302900	3.85837	OS03G0766100	1.26683	OS03G0696150	3.5676
													OS03G0779500	2.42245	OS06G0147200	1.7289	OS01G0222900	1.97589	OS01G0622500	3.86351	OS07G0648566	1.26862	OS11G0615300	3.58483
													OS09G0570900	2.43917	OS06G0355701	1.74342	OS02G0566300	1.9818	OS10G0106550	3.88573	OS05G0326700	1.27262	OS03G0105000	3.61797
													OS07G0600200	2.4413	OS08G0411900	1.74544	OS05G0374000	1.98811	OS01G0647850	3.89474	OS09G0363200	1.27723	OS01G0647850	3.61827
													OS01G0688000	2.44984	OS02G0687600	1.76268	OS02G0207500	1.99231	OS04G0112100	3.90873	OS02G0176300	1.28091	OS02G0550400	3.63389
													OS12G0236225	2.45049	OS06G0287700	1.76834	OS04G0603100	1.99493	OS04G0538750	3.91282	OS05G0242600	1.28218	OS01G0224166	3.64077
													OS09G0517825	2.45091	OS03G0582900	1.77608	OS01G0589800	1.99726	OS06G0249500	3.92043	OS04G0290400	1.28343	OS11G0471200	3.66546
													OS01G0355175	2.46463	OS03G0618800	1.77637	OS02G0818601	1.99823	OS08G0315200	3.94858	OS05G0166450	1.28351	OS05G0547800	3.67281
													OS02G0616600	2.46924	OS12G0422971	1.78572	OS09G0311600	2.00051	OS04G0526600	3.95693	OS08G0537001	1.29416	OS02G0161251	3.68164
													OS06G0314300	2.47368	OS12G0440300	1.79062	OS07G0559100	2.0108	OS10G0341800	3.95861	OS12G0610950	1.29618	OS06G0235850	3.68828
													OS06G0146900	2.47741	OS07G0646400	1.79186	OS04G0302400	2.02136	OS01G0224166	3.9646	OS02G0207500	1.30527	OS12G0572201	3.68906
													OS08G0286500	2.48284	OS10G0340301	1.8063	OS01G0834250	2.02273	OS02G0807600	3.96667	OS04G0267250	1.30536	OS08G0209000	3.68994
													OS12G0264650	2.48345	OS10G0473200	1.82596	OS11G0150200	2.0335	OS04G0684100	3.97424	OS08G0445500	1.31348	OS08G0432000	3.69554
													OS12G0622850	2.50223	OS11G0127951	1.84086	OS04G0648775	2.04273	OS07G0546750	3.97639	OS09G0279800	1.32161	OS06G0141400	3.7215
													OS06G0608401	2.50748	OS12G0245800	1.84195	OS09G0251650	2.04348	OS04G0204300	3.98213	OS04G0200000	1.32454	OS08G0271400	3.7215
													OS09G0436200	2.50772	OS04G0150500	1.84285	OS12G0236225	2.05125	OS03G0593700	4.03258	OS04G0473025	1.3267	OS02G0696650	3.75706
													OS01G0555200	2.51632	OS01G0705000	1.85321	OS08G0315200	2.05291	OS05G0480500	4.046	OS05G0142100	1.32708	OS05G0370200	3.76204
													OS04G0121900	2.52527	OS07G0255300	1.8628	OS03G0779500	2.06458	OS04G0404000	4.06965	OS12G0284250	1.33583	OS02G0660100	3.7729
													OS03G0791432	2.53072	OS05G0296800	1.8631	OS12G0527301	2.06861	OS04G0219200	4.07173	OS01G0142600	1.33636	OS07G0199350	3.7853
													OS07G0223766	2.54193	OS07G0143401	1.8648	OS05G0169500	2.07459	OS08G0214900	4.07186	OS07G0560400	1.34315	OS03G0165050	3.78681
													OS08G0165300	2.54197	OS01G0794600	1.87024	OS10G0202900	2.0841	OS11G0434800	4.07605	OS03G0755625	1.35542	OS08G0203350	3.78736
													OS06G0122500	2.55331	OS06G0493800	1.88337	OS07G0223766	2.08636	OS01G0661750	4.07863	OS06G0492300	1.36464	OS12G0416900	3.79801
													OS01G0191400	2.55408	OS07G0413300	1.88363	OS12G0278900	2.11803	OS01G0511700	4.10235	OS03G0643433	1.36517	OS03G0636600	3.80648
													OS11G0185800	2.56876	OS08G0514300	1.88654	OS09G0512066	2.12334	OS11G0481500	4.10835	OS10G0194300	1.36591	OS09G0480300	3.82047
													OS03G0375717	2.57175	OS07G0521500	1.90435	OS12G0203200	2.1467	OS05G0547800	4.11243	OS11G0180800	1.37826	OS06G0585900	3.84068
													OS02G0154100	2.58097	OS07G0480300	1.90487	OS11G0630501	2.14876	OS08G0165300	4.11935	OS07G0223766	1.37983	OS08G0326900	3.8433
													OS05G0426033	2.58362	OS07G0578333	1.90558	OS04G0414850	2.15467	OS03G0346800	4.12553	OS04G0286366	1.38109	OS08G0214900	3.84747
													OS11G0508301	2.61917	OS03G0791432	1.91684	OS12G0159500	2.15621	OS11G0146300	4.14949	OS08G0216900	1.39207	OS07G0696000	3.85701
													OS06G0692050	2.63095	OS12G0527301	1.9207	OS03G0716900	2.16668	OS03G0395700	4.16146	OS04G0514150	1.39307	OS04G0204400	3.86197
													OS10G0410900	2.63163	OS08G0413500	1.92451	OS02G0266900	2.17253	OS08G0413500	4.16384	OS02G0438601	1.395	OS07G0438300	3.86632
													OS05G0121750	2.63695	OS10G0421400	1.92583	OS05G0461350	2.17512	OS03G0399600	4.17845	OS07G0649400	1.39883	OS11G0265650	3.87579
													OS06G0273100	2.65679	OS03G0558600	1.9374	OS04G0590950	2.18255	OS02G0231600	4.1879	OS03G0140650	1.40073	OS08G0177550	3.88442
													OS04G0172100	2.68621	OS09G0458200	1.95449	OS07G0413300	2.18388	OS06G0147200	4.19325	OS12G0580950	1.40455	OS06G0164500	3.88635
													OS06G0707800	2.69655	OS11G0577700	1.95759	OS02G0150600	2.19405	OS05G0523200	4.19891	OS06G0164500	1.43348	OS07G0521600	3.88718
													OS01G0840900	2.71125	OS02G0606600	1.96987	OS12G0610950	2.19999	OS03G0165050	4.22382	OS12G0248600	1.43969	OS06G0484950	3.90057
													OS05G0580600	2.71907	OS09G0512066	1.97071	OS07G0417766	2.21282	OS06G0585900	4.23578	OS09G0512066	1.44409	OS05G0330700	3.90493
													OS12G0152750	2.73346	OS07G0436350	1.97617	OS01G0323500	2.21499	OS01G0229600	4.23652	OS05G0282900	1.44552	OS10G0357700	3.90809
													OS03G0229575	2.75329	OS05G0121750	1.98535	OS06G0707250	2.2192	OS07G0255200	4.24858	OS09G0273600	1.44874	OS02G0749250	3.91513
													OS01G0571133	2.756	OS08G0225050	2.0013	OS05G0328000	2.23145	OS03G0684800	4.25827	OS06G0113950	1.45046	OS02G0807600	3.96407
													OS09G0464066	2.7709	OS10G0195250	2.0037	OS03G0371000	2.23502	OS05G0158700	4.26957	OS06G0561501	1.4512	OS09G0530900	3.96454
													OS12G0282400	2.7728	OS05G0193700	2.0052	OS03G0562400	2.23995	OS07G0407350	4.29311	OS01G0849000	1.45577	OS11G0559533	3.98003
													OS01G0181166	2.77307	OS10G0202900	2.00765	OS01G0899275	2.24598	OS02G0718600	4.30859	OS01G0928200	1.45704	OS11G0608000	3.98334
													OS10G0518400	2.7749	OS01G0834250	2.00953	OS02G0616600	2.24674	OS02G0749250	4.31502	OS05G0326600	1.45894	OS06G0161300	3.9886
													OS01G0124900	2.77704	OS07G0635600	2.01309	OS07G0653100	2.24719	OS01G0813800	4.31521	OS06G0487380	1.47277	OS08G0415400	4.01091
													OS02G0325800	2.78379	OS04G0435300	2.01662	OS01G0495701	2.24871	OS05G0237200	4.33095	OS05G0130500	1.49329	OS10G0489650	4.01226
													OS04G0478600	2.78852	OS08G0377500	2.01761	OS03G0167550	2.26005	OS07G0521300	4.33445	OS12G0572201	1.49753	OS12G0254601	4.03025
													OS06G0664200	2.78853	OS11G0269700	2.01846	OS11G0127951	2.26655	OS08G0352400	4.37876	OS02G0514150	1.5004	OS12G0410150	4.03297
													OS05G0370200	2.7991	OS08G0476050	2.01887	OS06G0493800	2.28914	OS10G0421400	4.39021	OS07G0237700	1.50459	OS08G0265000	4.04735
													OS08G0396200	2.81393	OS05G0169500	2.02198	OS01G0364000	2.28951	OS02G0259850	4.41079	OS10G0168900	1.51614	OS03G0193300	4.04957
													OS11G0666000	2.81626	OS12G0424300	2.02492	OS08G0244750	2.29417	OS07G0620700	4.43082	OS11G0668650	1.52075	OS08G0128200	4.0502
													OS03G0684800	2.82586	OS11G0630501	2.02734	OS11G0159500	2.2983	OS03G0602500	4.43159	OS09G0240350	1.52475	OS08G0352400	4.05244
													OS04G0627300	2.82604	OS10G0357850	2.03293	OS06G0492300	2.3211	OS06G0667266	4.4588	OS04G0419200	1.52732	OS01G0886350	4.06667
													OS06G0278450	2.83184	OS06G0579600	2.04224	OS05G0296800	2.33204	OS02G0161251	4.47548	OS09G0322600	1.52761	OS03G0165300	4.06674
													OS06G0685400	2.84166	OS04G0632200	2.04908	OS03G0106550	2.33624	OS07G0457550	4.48717	OS04G0488300	1.52898	OS09G0539700	4.06945
													OS07G0560400	2.85382	OS06G0254300	2.05146	OS01G0300400	2.3479	OS03G0441101	4.48911	OS12G0422971	1.53008	OS06G0648200	4.07196
													OS11G0527150	2.85622	OS07G0653300	2.0587	OS04G0436900	2.35266	OS05G0432200	4.49296	OS02G0555200	1.53468	OS07G0423000	4.07544
													OS08G0330900	2.85976	OS07G0417766	2.05967	OS10G0481200	2.35341	OS12G0153433	4.49296	OS07G0132800	1.53545	OS10G0341800	4.07752
													OS08G0411900	2.86362	OS11G0229000	2.06719	OS09G0478900	2.35422	OS08G0446400	4.49958	OS06G0631800	1.55031	OS02G0461600	4.07773
													OS07G0452801	2.86732	OS04G0648775	2.07096	OS07G0648566	2.35508	OS10G0386300	4.49961	OS02G0150600	1.55201	OS03G0217900	4.08174
													OS08G0165601	2.8723	OS02G0266900	2.07572	OS06G0631800	2.36632	OS02G0616600	4.50012	OS09G0478900	1.55817	OS11G0699532	4.08273
													OS03G0716900	2.8765	OS12G0244000	2.07736	OS10G0329400	2.36988	OS11G0271000	4.50049	OS11G0577700	1.56077	OS11G0645600	4.09868
													OS08G0496700	2.87976	OS01G0301300	2.08309	OS01G0366400	2.37826	OS06G0324000	4.50425	OS11G0709000	1.56654	OS11G0666000	4.10354
													OS09G0560150	2.88596	OS02G0616600	2.08679	OS07G0613600	2.38004	OS04G0549350	4.51832	OS08G0454600	1.57099	OS06G0316300	4.12094
													OS02G0586000	2.89478	OS04G0470901	2.11165	OS08G0231100	2.39289	OS01G0265400	4.52085	OS04G0469400	1.57735	OS11G0503400	4.12252
													OS05G0114800	2.8959	OS10G0489650	2.11955	OS03G0321100	2.39501	OS11G0223300	4.53911	OS03G0421300	1.57803	OS08G0346900	4.15049
													OS06G0557600	2.89701	OS12G0610950	2.12396	OS08G0352400	2.39965	OS03G0363850	4.53933	OS06G0491566	1.5787	OS04G0150500	4.15564
													OS06G0667266	2.89977	OS06G0115600	2.13574	OS06G0664200	2.40106	OS06G0240400	4.54569	OS03G0659233	1.58084	OS10G0176700	4.15643
													OS02G0570300	2.9016	OS01G0364000	2.14594	OS08G0165601	2.40396	OS02G0771500	4.54921	OS08G0246950	1.60581	OS12G0459300	4.17056
													OS02G0772100	2.90625	OS02G0204201	2.14766	OS01G0387133	2.40429	OS08G0226600	4.55058	OS06G0504450	1.61221	OS10G0132800	4.17267
													OS03G0575700	2.90641	OS05G0326700	2.15844	OS09G0517825	2.40785	OS03G0736900	4.5644	OS03G0407400	1.61294	OS02G0772100	4.17521
													OS11G0276100	2.90907	OS01G0857950	2.15957	OS09G0560150	2.41774	OS01G0510701	4.58196	OS03G0294032	1.61821	OS03G0735400	4.19393
													OS01G0784500	2.91767	OS03G0198200	2.16237	OS01G0379101	2.42424	OS12G0267700	4.58386	OS02G0611000	1.62072	OS01G0366100	4.20542
													OS03G0806800	2.91887	OS09G0107400	2.1745	OS10G0410900	2.42879	OS02G0567450	4.59914	OS09G0365450	1.62515	OS06G0261300	4.20725
													OS03G0321100	2.92736	OS04G0469400	2.17642	OS09G0530900	2.43068	OS01G0732801	4.59938	OS07G0635600	1.62578	OS11G0592350	4.21441
													OS01G0103650	2.93077	OS05G0283000	2.17822	OS01G0124900	2.44036	OS07G0423000	4.60026	OS10G0377150	1.63019	OS02G0231600	4.22855
													OS11G0457700	2.93971	OS07G0656800	2.19474	OS02G0611000	2.44741	OS02G0142100	4.60109	OS07G0173850	1.63692	OS07G0457550	4.2357
													OS10G0421400	2.94034	OS05G0181650	2.19973	OS01G0910200	2.46793	OS02G0818601	4.60214	OS06G0106500	1.63813	OS09G0131000	4.23888
													OS02G0522100	2.9579	OS12G0423484	2.21434	OS07G0132800	2.46951	OS03G0666850	4.61574	OS08G0165601	1.64565	OS12G0116900	4.24352
													OS10G0578300	2.95839	OS04G0450701	2.22527	OS01G0606400	2.47215	OS03G0862200	4.61589	OS08G0532600	1.64633	OS01G0622500	4.24602
													OS10G0485400	2.96374	OS06G0492300	2.2268	OS08G0202300	2.47616	OS06G0312950	4.64668	OS08G0108001	1.6496	OS10G0377150	4.25024
													OS03G0638400	2.96889	OS08G0271400	2.22993	OS09G0325100	2.48598	OS12G0218600	4.65209	OS03G0176500	1.66129	OS08G0165601	4.25701
													OS11G0592350	2.98316	OS10G0160700	2.23119	OS02G0436500	2.4864	OS02G0207500	4.67839	OS07G0597500	1.6665	OS02G0609500	4.27095
													OS02G0749200	2.99353	OS08G0373900	2.23246	OS04G0473025	2.49024	OS03G0407400	4.68593	OS11G0150200	1.66743	OS09G0485201	4.27382
													OS07G0450100	3.00122	OS06G0106500	2.2432	OS01G0608101	2.49279	OS02G0128500	4.7013	OS06G0493800	1.66818	OS02G0714700	4.2769
													OS07G0451101	3.01829	OS11G0235400	2.24402	OS03G0682666	2.49934	OS02G0831000	4.70356	OS12G0512400	1.67776	OS07G0563300	4.30433
													OS02G0145500	3.02188	OS08G0231100	2.24637	OS02G0438601	2.50087	OS08G0448900	4.70627	OS07G0493850	1.68372	OS05G0158700	4.31234
													OS02G0720900	3.03517	OS12G0248600	2.24684	OS11G0269700	2.50585	OS12G0211900	4.70671	OS01G0838300	1.68711	OS10G0322300	4.31733
													OS10G0159600	3.04257	OS11G0617800	2.24845	OS11G0618300	2.52245	OS12G0282400	4.7162	OS01G0910200	1.68901	OS12G0191901	4.33501
													OS11G0160400	3.05649	OS01G0262401	2.25615	OS09G0545320	2.52641	OS01G0838100	4.75443	OS12G0244000	1.69231	OS01G0937300	4.36946
													OS01G0768600	3.06054	OS08G0286500	2.25971	OS03G0574300	2.52832	OS01G0518800	4.75801	OS08G0240200	1.69723	OS01G0928200	4.38437
													OS05G0548400	3.06238	OS02G0522100	2.26082	OS03G0791432	2.54158	OS06G0700750	4.76895	OS03G0764500	1.69887	OS01G0103400	4.38672
													OS11G0601950	3.07308	OS07G0649200	2.28813	OS12G0284800	2.5434	OS05G0320800	4.80898	OS12G0448400	1.70376	OS09G0273600	4.39479
													OS03G0602500	3.07404	OS09G0415050	2.28864	OS07G0436350	2.55267	OS11G0265650	4.81372	OS02G0266900	1.70839	OS04G0293700	4.39776
													OS05G0166450	3.07816	OS01G0615000	2.29354	OS01G0103650	2.55289	OS02G0504050	4.81555	OS02G0204201	1.70942	OS02G0807300	4.40691
													OS03G0399600	3.0862	OS08G0481700	2.30212	OS12G0419700	2.5548	OS11G0269700	4.82738	OS03G0251800	1.71374	OS03G0105401	4.40987
													OS12G0218600	3.0898	OS04G0172100	2.30337	OS01G0930300	2.56561	OS02G0519700	4.8279	OS08G0438701	1.71945	OS01G0768600	4.42327
													OS07G0521500	3.10263	OS12G0278900	2.31962	OS08G0553450	2.57428	OS07G0696000	4.86412	OS03G0687900	1.72005	OS11G0223300	4.42612
													OS02G0115600	3.10826	OS03G0609000	2.32532	OS10G0489650	2.57667	OS11G0559533	4.8681	OS06G0557600	1.7236	OS05G0215300	4.43663
													OS03G0198200	3.11149	OS04G0590950	2.33618	OS05G0320800	2.58072	OS01G0191400	4.92256	OS01G0222900	1.72751	OS02G0326100	4.44244
													OS01G0511700	3.1122	OS07G0216100	2.34432	OS12G0422971	2.58169	OS01G0392100	4.92389	OS02G0310400	1.72986	OS01G0801800	4.44251
													OS10G0132500	3.1155	OS06G0707800	2.34625	OS10G0578300	2.58475	OS06G0647700	4.93061	OS01G0387566	1.73098	OS02G0514326	4.449
													OS08G0438701	3.12646	OS10G0176550	2.34797	OS12G0171500	2.59012	OS01G0801800	4.93578	OS08G0526200	1.73288	OS09G0295200	4.45594
													OS09G0100750	3.1294	OS08G0315200	2.34898	OS05G0382550	2.59744	OS10G0361876	4.93758	OS07G0159550	1.73467	OS04G0412350	4.46939
													OS01G0298301	3.13044	OS03G0682666	2.3494	OS10G0468600	2.59965	OS12G0187500	4.94447	OS01G0366400	1.74414	OS10G0412800	4.47229
													OS09G0530900	3.13786	OS09G0238700	2.38347	OS12G0116900	2.61454	OS09G0532900	4.94634	OS01G0520800	1.75246	OS11G0601950	4.47935
													OS07G0216100	3.14833	OS09G0436200	2.38874	OS05G0245700	2.61467	OS01G0509700	4.97966	OS04G0406300	1.76089	OS02G0801450	4.48894
													OS02G0775300	3.24201	OS08G0396200	2.40536	OS02G0699800	2.62898	OS05G0215300	4.98501	OS02G0621400	1.7695	OS06G0240400	4.48895
													OS02G0640800	3.24559	OS01G0604900	2.41154	OS11G0508301	2.63046	OS11G0150800	4.99828	OS10G0473200	1.77292	OS09G0272900	4.50853
													OS04G0275950	3.25886	OS01G0899275	2.43246	OS03G0768450	2.63535	OS10G0468600	5.00081	OS11G0235400	1.77951	OS04G0219200	4.51591
													OS07G0267300	3.2626	OS09G0251650	2.45047	OS09G0436200	2.63854	OS02G0461600	5.00555	OS06G0579600	1.78186	OS08G0397800	4.53084
													OS09G0464033	3.28687	OS06G0141400	2.45292	OS09G0415050	2.63895	OS10G0213700	5.02077	OS03G0682666	1.7859	OS06G0713300	4.53249
													OS09G0555450	3.2908	OS09G0545320	2.45897	OS11G0229000	2.63948	OS10G0212100	5.02368	OS01G0857950	1.79391	OS02G0566300	4.55233
													OS10G0176550	3.30405	OS07G0653100	2.46803	OS01G0838300	2.64511	OS08G0205800	5.03018	OS05G0169500	1.80923	OS03G0438400	4.55855
													OS07G0290500	3.32387	OS08G0234700	2.49658	OS09G0107400	2.66261	OS01G0784500	5.03208	OS08G0433350	1.81063	OS06G0536200	4.56161
													OS12G0245700	3.34055	OS03G0373500	2.49985	OS07G0521300	2.68553	OS02G0751600	5.07678	OS04G0302900	1.82209	OS03G0842400	4.56486
													OS09G0295300	3.34845	OS12G0171500	2.5104	OS11G0262600	2.70515	OS07G0468900	5.1048	OS07G0480300	1.83228	OS01G0631800	4.56748
													OS04G0667100	3.36303	OS12G0419700	2.51185	OS12G0264650	2.71209	OS10G0489650	5.11079	OS05G0330700	1.83374	OS06G0307900	4.57002
													OS09G0412700	3.36448	OS07G0106700	2.51505	OS08G0271400	2.71216	OS04G0210250	5.11611	OS11G0630501	1.85306	OS03G0590700	4.58433
													OS05G0305600	3.38647	OS08G0454600	2.52075	OS09G0485201	2.71888	OS06G0539066	5.13266	OS01G0834900	1.85677	OS09G0458200	4.59869
													OS12G0596101	3.38797	OS04G0436900	2.53463	OS06G0202600	2.71973	OS10G0536500	5.13825	OS07G0143401	1.8581	OS03G0346500	4.60188
													OS11G0237300	3.41214	OS12G0116900	2.53752	OS07G0145250	2.72204	OS03G0754300	5.14011	OS06G0278450	1.86538	OS10G0485400	4.619
													OS07G0255200	3.42723	OS05G0328000	2.53824	OS02G0528550	2.73056	OS10G0560000	5.14474	OS03G0739500	1.86545	OS01G0726001	4.62752
													OS05G0237200	3.43587	OS04G0204300	2.5628	OS06G0312900	2.73449	OS02G0325800	5.16771	OS01G0379101	1.8663	OS01G0237500	4.63081
													OS02G0438601	3.44021	OS04G0480802	2.56829	OS07G0255300	2.73569	OS06G0605600	5.17024	OS03G0609000	1.86738	OS01G0392600	4.63458
													OS07G0546750	3.44295	OS07G0255200	2.57347	OS01G0785300	2.746	OS11G0623700	5.17291	OS06G0312900	1.87489	OS06G0647700	4.64114
													OS10G0489650	3.44366	OS02G0319400	2.57557	OS11G0235400	2.74657	OS03G0375717	5.17836	OS05G0548400	1.88917	OS06G0605600	4.64463
													OS01G0508300	3.44587	OS07G0690800	2.59141	OS02G0437300	2.74852	OS09G0100750	5.21257	OS12G0264650	1.895	OS07G0684400	4.64628
													OS05G0382550	3.44844	OS02G0259850	2.61078	OS06G0516800	2.74989	OS01G0539900	5.22588	OS11G0181200	1.89584	OS10G0156300	4.65924
													OS04G0309100	3.45132	OS04G0208900	2.62519	OS02G0188400	2.75666	OS03G0193300	5.2398	OS03G0229575	1.89645	OS10G0532800	4.66474
													OS01G0337180	3.45339	OS01G0300400	2.64686	OS04G0204300	2.76131	OS05G0298900	5.24313	OS07G0692300	1.8993	OS08G0411850	4.67498
													OS03G0216500	3.46375	OS03G0294032	2.64799	OS03G0229575	2.77154	OS04G0206401	5.25648	OS07G0521500	1.9003	OS01G0258100	4.69517
													OS12G0254601	3.48155	OS04G0603100	2.65109	OS12G0175800	2.8003	OS03G0842400	5.26772	OS03G0342850	1.90099	OS12G0267700	4.70049
													OS05G0181650	3.48961	OS05G0245700	2.66086	OS02G0749200	2.80735	OS08G0234400	5.27466	OS12G0185900	1.90379	OS01G0518800	4.71373
													OS12G0580950	3.49134	OS06G0631800	2.67761	OS10G0473200	2.81386	OS11G0661900	5.29653	OS07G0600200	1.90386	OS07G0670100	4.7151
													OS08G0359900	3.50987	OS11G0592350	2.68085	OS03G0561400	2.81825	OS02G0621400	5.30214	OS07G0267200	1.90855	OS05G0323400	4.72415
													OS09G0429350	3.51063	OS03G0716900	2.69941	OS08G0346900	2.8196	OS02G0326100	5.31553	OS12G0544600	1.91078	OS06G0711000	4.74416
													OS09G0428266	3.51115	OS10G0410900	2.70484	OS01G0732801	2.83078	OS08G0530600	5.31649	OS09G0433400	1.91349	OS06G0267200	4.74526
													OS07G0438300	3.52012	OS02G0611000	2.71211	OS01G0373400	2.8378	OS03G0582900	5.34773	OS11G0105901	1.91413	OS03G0591700	4.74737
													OS05G0147116	3.52447	OS01G0731800	2.71994	OS06G0314300	2.83854	OS05G0283000	5.35126	OS01G0226200	1.92235	OS01G0784500	4.75107
													OS04G0404000	3.5287	OS11G0618300	2.72056	OS02G0154100	2.84078	OS07G0187001	5.3515	OS11G0508301	1.92352	OS06G0360300	4.75667
													OS09G0478900	3.5317	OS04G0302900	2.72328	OS01G0301300	2.84555	OS11G0429200	5.36322	OS12G0284800	1.92637	OS08G0235550	4.78612
													OS10G0409566	3.53174	OS03G0375717	2.72494	OS06G0497600	2.86555	OS01G0258100	5.40616	OS03G0106550	1.93135	OS07G0468900	4.7938
													OS12G0116900	3.53899	OS12G0478900	2.75016	OS04G0435300	2.89137	OS07G0453132	5.40841	OS03G0195400	1.93414	OS09G0122500	4.80853
													OS12G0540200	3.54067	OS05G0374000	2.7543	OS06G0122500	2.89514	OS02G0714700	5.42779	OS06G0664200	1.94945	OS07G0187001	4.85481
													OS02G0464550	3.54198	OS11G0422000	2.76835	OS02G0590700	2.9038	OS12G0152750	5.46643	OS01G0705000	1.96647	OS03G0614901	4.85782
													OS05G0245700	3.55074	OS08G0165601	2.80414	OS10G0176700	2.91813	OS11G0204100	5.4776	OS06G0122500	1.97158	OS09G0560150	4.86153
													OS10G0341800	3.56913	OS08G0177550	2.80505	OS02G0617075	2.91815	OS03G0590700	5.48682	OS06G0559600	1.98562	OS06G0187950	4.86983
													OS06G0655500	3.57169	OS03G0740833	2.80617	OS10G0194300	2.92037	OS11G0152600	5.50706	OS06G0658200	1.98601	OS06G0582400	4.89413
													OS03G0754300	3.57587	OS12G0159500	2.81423	OS05G0181250	2.93315	OS01G0615000	5.55207	OS04G0630700	1.98955	OS10G0128502	4.89468
													OS06G0632400	3.57982	OS07G0648566	2.81603	OS10G0371200	2.93334	OS01G0521200	5.56338	OS01G0300400	1.99203	OS01G0373700	4.89678
													OS01G0853600	3.58182	OS01G0258000	2.81849	OS04G0103601	2.93583	OS07G0147500	5.57769	OS12G0278900	2.0085	OS04G0259200	4.90466
													OS06G0662550	3.58779	OS11G0470966	2.81977	OS01G0513500	2.93736	OS11G0640300	5.59218	OS10G0160700	2.0189	OS01G0258000	4.909
													OS08G0210300	3.58845	OS10G0371200	2.8314	OS11G0527150	2.94359	OS09G0250150	5.7038	OS02G0154100	2.01903	OS10G0343000	4.96736
													OS01G0103400	3.59616	OS11G0508301	2.83284	OS05G0323400	2.95654	OS03G0591700	5.72537	OS08G0335200	2.02178	OS11G0149300	4.96942
													OS02G0606600	3.59616	OS10G0348900	2.83531	OS02G0522100	2.96173	OS12G0527301	5.72913	OS07G0232300	2.03592	OS05G0498800	4.97661
													OS01G0372350	3.59719	OS11G0434800	2.836	OS08G0177550	2.96753	OS03G0392250	5.73847	OS04G0648775	2.03897	OS10G0141700	5.0251
													OS12G0160100	3.60789	OS02G0566300	2.85056	OS12G0540200	2.99133	OS03G0183200	5.74759	OS05G0553300	2.04105	OS09G0248900	5.0411
													OS05G0389900	3.60891	OS12G0264650	2.85575	OS07G0438300	2.99264	OS01G0136600	5.77673	OS05G0461350	2.04171	OS02G0661500	5.05551
													OS02G0807600	3.62044	OS04G0206401	2.86569	OS09G0464033	2.9948	OS04G0446700	5.78479	OS06G0140900	2.04171	OS04G0284550	5.07805
													OS12G0630600	3.63793	OS06G0536200	2.87293	OS03G0176500	2.99907	OS03G0428000	5.79147	OS01G0174200	2.05723	OS11G0308600	5.09373
													OS01G0685100	3.65553	OS06G0516800	2.88032	OS12G0248600	3.00922	OS01G0372350	5.84005	OS04G0404000	2.05821	OS03G0104800	5.1098
													OS06G0711000	3.65783	OS08G0214900	2.88134	OS05G0370200	3.01184	OS09G0564800	5.84139	OS02G0570300	2.06099	OS05G0389900	5.12341
													OS10G0468600	3.66381	OS01G0387133	2.88591	OS05G0282900	3.01216	OS12G0254601	5.85028	OS08G0544600	2.06496	OS02G0207500	5.12553
													OS05G0523200	3.6706	OS02G0150600	2.89203	OS10G0176550	3.01735	OS02G0131050	5.86505	OS10G0469100	2.0689	OS03G0135550	5.12677
													OS04G0660100	3.68439	OS11G0276100	2.89966	OS03G0294032	3.02516	OS03G0857200	5.87027	OS10G0352200	2.07367	OS06G0346900	5.13612
													OS12G0172150	3.68478	OS02G0216200	2.90358	OS02G0147500	3.02601	OS08G0237100	5.87431	OS10G0361876	2.07838	OS02G0142100	5.14914
													OS03G0821250	3.70189	OS04G0414850	2.91328	OS08G0234700	3.03041	OS11G0311550	5.89944	OS01G0794600	2.09737	OS03G0827900	5.15226
													OS07G0255300	3.70447	OS01G0621400	2.92358	OS05G0172800	3.03277	OS08G0482500	5.91058	OS08G0173600	2.09855	OS09G0481800	5.15253
													OS01G0111300	3.72309	OS01G0103650	2.92447	OS01G0508300	3.03704	OS02G0609500	5.91261	OS04G0436900	2.09992	OS04G0217600	5.15563
													OS02G0482200	3.73996	OS01G0379101	2.92645	OS07G0480300	3.04145	OS10G0195175	5.91951	OS05G0382550	2.10153	OS12G0527301	5.16635
													OS01G0265400	3.74173	OS10G0352200	2.92645	OS03G0609000	3.04173	OS03G0824350	5.95895	OS04G0603100	2.11526	OS06G0662550	5.174
													OS01G0518800	3.74732	OS02G0514326	2.92682	OS07G0560400	3.04228	OS04G0147600	5.9601	OS02G0159850	2.12986	OS12G0222300	5.18522
													OS07G0103000	3.75613	OS03G0638400	2.93477	OS01G0604900	3.06621	OS05G0193700	5.96087	OS08G0496100	2.13298	OS06G0611300	5.18604
													OS03G0195400	3.76735	OS12G0175800	2.93514	OS08G0397800	3.09346	OS12G0255200	5.99649	OS04G0667100	2.14936	OS08G0237100	5.19523
													OS08G0310300	3.77145	OS07G0132800	2.93666	OS09G0428266	3.0975	OS02G0115600	6.00722	OS01G0571133	2.16513	OS08G0433350	5.19775
													OS01G0254800	3.78558	OS05G0323400	2.9548	OS06G0579600	3.11178	OS07G0656800	6.03206	OS03G0105000	2.16526	OS09G0410400	5.22657
													OS07G0457550	3.79191	OS11G0150200	2.96108	OS12G0144700	3.11519	OS12G0428700	6.05052	OS11G0127951	2.1681	OS01G0732801	5.23267
													OS07G0599700	3.80366	OS09G0530900	2.96111	OS05G0249500	3.11738	OS05G0116350	6.05693	OS05G0114800	2.17599	OS01G0685100	5.23386
													OS05G0132800	3.8315	OS10G0468600	2.96196	OS01G0518800	3.13612	OS07G0521600	6.06187	OS08G0553450	2.17645	OS01G0167100	5.2629
													OS09G0406900	3.841	OS08G0410950	2.9688	OS07G0450100	3.13953	OS01G0563000	6.06724	OS09G0100750	2.17648	OS08G0310300	5.26628
													OS11G0146300	3.85597	OS06G0324000	2.97207	OS05G0305600	3.14083	OS06G0484950	6.10394	OS03G0768450	2.17895	OS08G0233600	5.27049
													OS10G0212100	3.87673	OS01G0222900	2.99612	OS01G0224166	3.14689	OS12G0171500	6.10748	OS06G0536200	2.20006	OS06G0664200	5.31469
													OS05G0547800	3.879	OS01G0373400	3.0059	OS03G0399600	3.15792	OS11G0709000	6.12108	OS12G0478900	2.20954	OS05G0437800	5.33897
													OS02G0216200	3.91991	OS04G0103601	3.0098	OS01G0880400	3.15959	OS12G0418900	6.14253	OS07G0417766	2.22587	OS12G0235600	5.34698
													OS08G0553450	3.9286	OS03G0561400	3.03935	OS06G0608401	3.16704	OS03G0438400	6.15405	OS04G0204300	2.22978	OS03G0259600	5.35215
													OS11G0709000	3.93502	OS03G0106550	3.04508	OS03G0373500	3.17123	OS08G0326900	6.16453	OS03G0860050	2.23	OS12G0418900	5.36202
													OS07G0199350	3.94586	OS07G0450100	3.04641	OS03G0421300	3.19276	OS03G0395801	6.16455	OS09G0436200	2.23013	OS02G0745200	5.37457
													OS06G0261300	3.96818	OS06G0483701	3.04724	OS03G0428000	3.2085	OS04G0482900	6.17707	OS05G0181250	2.24384	OS02G0582800	5.37997
													OS05G0330700	3.97539	OS02G0617075	3.06086	OS05G0548400	3.22189	OS09G0458200	6.18938	OS12G0440300	2.24602	OS08G0231100	5.3875
													OS02G0438700	3.98192	OS08G0390600	3.06149	OS07G0216100	3.23966	OS02G0228600	6.19485	OS04G0588500	2.24738	OS09G0564800	5.39114
													OS11G0417266	4.04987	OS05G0181250	3.06206	OS08G0310300	3.25154	OS08G0235550	6.19738	OS06G0474800	2.25285	OS11G0640300	5.40045
													OS06G0235850	4.05151	OS02G0145500	3.07329	OS12G0423484	3.25988	OS06G0707800	6.20216	OS01G0930300	2.2571	OS02G0518400	5.42635
													OS11G0251250	4.07728	OS12G0122400	3.08371	OS01G0392100	3.28794	OS01G0726001	6.20861	OS02G0600650	2.27812	OS09G0290900	5.43885
													OS03G0259600	4.07908	OS06G0585900	3.09723	OS02G0555200	3.28926	OS05G0147116	6.21017	OS08G0234700	2.28031	OS11G0417132	5.44803
													OS06G0200250	4.10181	OS02G0570300	3.09948	OS01G0174200	3.30117	OS06G0187950	6.22116	OS01G0513500	2.28398	OS02G0671800	5.49373
													OS03G0561283	4.11302	OS12G0572201	3.1012	OS11G0185800	3.31192	OS02G0142060	6.27681	OS01G0880400	2.29096	OS11G0150800	5.49706
													OS04G0163700	4.12358	OS11G0159500	3.13067	OS10G0409566	3.32628	OS07G0616750	6.28673	OS04G0259150	2.29342	OS04G0526600	5.51835
													OS08G0422200	4.12432	OS04G0302400	3.14018	OS11G0592350	3.32916	OS10G0141700	6.30007	OS10G0410900	2.3062	OS02G0486400	5.5403
													OS01G0834900	4.14187	OS03G0167550	3.14355	OS08G0226600	3.34306	OS11G0585200	6.30134	OS12G0423484	2.30898	OS01G0341000	5.5407
													OS03G0404500	4.14806	OS05G0305600	3.15481	OS06G0557600	3.38486	OS03G0105401	6.30705	OS03G0321100	2.32029	OS07G0451101	5.55239
													OS01G0771300	4.14891	OS03G0762500	3.16955	OS11G0223300	3.40971	OS12G0416900	6.32496	OS12G0255850	2.32421	OS03G0575700	5.5568
													OS01G0647850	4.16238	OS01G0910200	3.17657	OS02G0811101	3.42254	OS09G0429350	6.33902	OS08G0390600	2.34356	OS12G0545900	5.58416
													OS06G0329200	4.16318	OS12G0255200	3.20568	OS08G0225050	3.4289	OS06G0664000	6.34308	OS08G0545500	2.34612	OS09G0457833	5.6222
													OS07G0656800	4.16922	OS03G0779500	3.21323	OS08G0359900	3.43702	OS08G0231100	6.35199	OS11G0618300	2.35937	OS10G0536500	5.62316
													OS08G0234400	4.18845	OS08G0553450	3.21623	OS01G0615000	3.44108	OS04G0112000	6.35931	OS12G0177200	2.37076	OS07G0167500	5.6297
													OS02G0699800	4.18848	OS06G0707250	3.21891	OS10G0485400	3.44702	OS10G0357700	6.3608	OS09G0311600	2.37675	OS02G0272800	5.64212
													OS01G0608101	4.19431	OS07G0573900	3.23309	OS02G0259850	3.45651	OS12G0498700	6.36393	OS05G0245700	2.3856	OS12G0153433	5.65193
													OS03G0824350	4.19468	OS06G0497600	3.23365	OS07G0452801	3.46542	OS06G0235850	6.44671	OS01G0599550	2.38853	OS01G0109000	5.6545
													OS03G0666850	4.21282	OS03G0164901	3.24304	OS04G0526600	3.47424	OS04G0272500	6.45848	OS04G0414850	2.39961	OS06G0487620	5.65618
													OS08G0390600	4.2387	OS10G0166300	3.24998	OS04G0219200	3.51396	OS08G0310300	6.50151	OS01G0508300	2.40514	OS05G0266900	5.6641
													OS12G0410050	4.25673	OS05G0426033	3.2594	OS12G0234000	3.51412	OS03G0557900	6.50486	OS08G0271400	2.40887	OS08G0482500	5.68313
													OS02G0616300	4.26886	OS10G0409566	3.26475	OS09G0406900	3.53859	OS09G0356100	6.50516	OS10G0176550	2.40984	OS04G0607200	5.69107
													OS11G0204100	4.29524	OS02G0567450	3.27927	OS04G0667100	3.5479	OS08G0410950	6.506	OS04G0371000	2.41776	OS09G0513400	5.70158
													OS04G0208900	4.30101	OS12G0428700	3.29276	OS04G0588500	3.55249	OS12G0255850	6.51073	OS08G0359900	2.41831	OS06G0218200	5.70881
													OS12G0203200	4.31735	OS01G0124900	3.29778	OS09G0131000	3.56091	OS12G0191901	6.52934	OS04G0435300	2.42828	OS03G0659266	5.74911
													OS06G0621500	4.32467	OS11G0223300	3.30572	OS01G0834900	3.5663	OS04G0121800	6.54234	OS01G0373400	2.45469	OS06G0531751	5.76481
													OS07G0511100	4.33177	OS05G0370200	3.30594	OS04G0282000	3.60954	OS12G0524750	6.54528	OS03G0562400	2.45481	OS08G0338500	5.77221
													OS07G0521300	4.33309	OS08G0310300	3.32333	OS05G0326600	3.61692	OS03G0561283	6.5888	OS11G0527150	2.45719	OS12G0197200	5.78396
													OS07G0119600	4.36528	OS02G0154100	3.32688	OS08G0422200	3.62078	OS01G0341200	6.59051	OS12G0144700	2.4816	OS09G0356100	5.79262
													OS10G0176700	4.3767	OS09G0428266	3.3286	OS06G0711000	3.62525	OS06G0667400	6.61345	OS01G0364000	2.48181	OS09G0357250	5.80257
													OS03G0346800	4.3862	OS06G0278450	3.33657	OS07G0255200	3.62712	OS03G0372950	6.61705	OS02G0582900	2.50339	OS04G0147600	5.81211
													OS08G0177550	4.40256	OS01G0366400	3.33839	OS08G0165300	3.62725	OS08G0221300	6.61955	OS12G0419700	2.51401	OS02G0280000	5.82883
													OS10G0532800	4.40475	OS11G0185800	3.34557	OS11G0211400	3.65387	OS06G0267200	6.62008	OS01G0355175	2.51518	OS09G0498000	5.86558
													OS01G0706100	4.41094	OS04G0478600	3.34732	OS07G0457550	3.65808	OS10G0132800	6.62202	OS09G0322400	2.52195	OS09G0274100	5.87068
													OS06G0249500	4.42266	OS04G0411100	3.38401	OS01G0355175	3.66108	OS09G0480300	6.62984	OS07G0452801	2.52405	OS07G0616750	5.87592
													OS06G0312900	4.4243	OS04G0282000	3.38781	OS03G0195400	3.66327	OS03G0733600	6.63062	OS01G0706100	2.52653	OS03G0822100	5.88717
													OS07G0696000	4.4351	OS04G0667100	3.39243	OS09G0464066	3.67605	OS03G0636600	6.63121	OS06G0516800	2.53327	OS06G0689700	5.89634
													OS08G0326900	4.43594	OS04G0210250	3.39605	OS12G0490000	3.68502	OS05G0296800	6.63172	OS08G0194501	2.53772	OS09G0380450	5.93858
													OS08G0404350	4.46971	OS01G0936600	3.39735	OS11G0276100	3.69317	OS03G0164901	6.64248	OS09G0428266	2.55634	OS06G0346100	5.94282
													OS02G0161251	4.47605	OS12G0144700	3.41552	OS01G0254800	3.69331	OS11G0608000	6.66745	OS02G0590700	2.57778	OS01G0647200	5.94924
													OS06G0487620	4.48246	OS09G0406900	3.42618	OS05G0580600	3.70031	OS11G0127800	6.67655	OS12G0410150	2.58136	OS10G0578050	5.98612
													OS02G0136150	4.49655	OS05G0536101	3.42892	OS01G0647850	3.70187	OS05G0507400	6.67811	OS01G0621400	2.58187	OS07G0648700	5.98618
													OS05G0536101	4.5001	OS08G0346900	3.44226	OS07G0440700	3.72788	OS10G0381800	6.69807	OS03G0779500	2.58609	OS06G0707800	5.99965
													OS08G0483800	4.50054	OS01G0518800	3.46548	OS05G0426033	3.74909	OS02G0280000	6.70998	OS08G0225050	2.58641	OS05G0390932	6.00521
													OS08G0410950	4.5071	OS04G0112100	3.46696	OS05G0521700	3.77058	OS02G0272800	6.71051	OS10G0371200	2.58853	OS10G0318000	6.00958
													OS11G0466966	4.5085	OS05G0507400	3.46792	OS11G0172300	3.8003	OS11G0123033	6.72228	OS04G0302400	2.5937	OS07G0656800	6.0104
													OS01G0510701	4.52237	OS01G0254800	3.48888	OS06G0324000	3.81352	OS03G0104800	6.72298	OS02G0522100	2.59453	OS08G0496700	6.01389
													OS11G0608000	4.52599	OS01G0930300	3.49644	OS01G0313600	3.81804	OS11G0439300	6.73519	OS04G0478600	2.59453	OS12G0187500	6.0256
													OS11G0503400	4.5384	OS02G0811101	3.50281	OS12G0596101	3.84233	OS07G0648700	6.74963	OS01G0387133	2.60321	OS06G0361500	6.03125
													OS01G0372100	4.56786	OS07G0457550	3.51229	OS10G0421400	3.84261	OS03G0220300	6.75232	OS06G0483701	2.60561	OS04G0269900	6.03274
													OS03G0363850	4.5695	OS11G0271000	3.52062	OS01G0510701	3.84328	OS06G0611300	6.76921	OS06G0707250	2.61038	OS02G0438700	6.04487
													OS10G0159700	4.61256	OS03G0614901	3.52309	OS04G0210250	3.84648	OS04G0293700	6.79534	OS01G0124900	2.6149	OS07G0615000	6.04716
													OS07G0273000	4.61871	OS01G0685100	3.53639	OS03G0165050	3.86019	OS09G0242600	6.80154	OS12G0234000	2.62693	OS12G0152750	6.05587
													OS06G0536200	4.61892	OS02G0438601	3.53763	OS11G0544150	3.87353	OS10G0173000	6.82625	OS08G0397800	2.6286	OS04G0224200	6.05965
													OS01G0660100	4.63038	OS03G0428000	3.54591	OS11G0503400	3.89327	OS06G0361750	6.82659	OS12G0284850	2.6337	OS09G0276600	6.06961
													OS06G0350200	4.63407	OS01G0320700	3.5649	OS01G0287400	3.89407	OS03G0695425	6.8346	OS05G0283000	2.65124	OS01G0539900	6.08946
													OS02G0567450	4.63545	OS05G0114800	3.57863	OS07G0546750	3.89606	OS09G0357250	6.84601	OS02G0437300	2.65178	OS05G0541750	6.09669
													OS01G0937300	4.6384	OS01G0511700	3.58079	OS06G0536200	3.89929	OS02G0661500	6.85607	OS07G0413300	2.66083	OS07G0541600	6.11626
													OS02G0326100	4.65158	OS11G0211400	3.58511	OS12G0428700	3.90839	OS04G0345100	6.86164	OS11G0172300	2.66475	OS03G0395801	6.11724
													OS03G0593700	4.66193	OS08G0234400	3.58613	OS09G0458200	3.91153	OS11G0429433	6.86271	OS03G0791432	2.66901	OS10G0497900	6.12314
													OS07G0670100	4.66621	OS12G0234000	3.60177	OS05G0536101	3.92735	OS06G0161300	6.89661	OS06G0711000	2.67922	OS12G0518200	6.13069
													OS06G0713300	4.67272	OS02G0332450	3.60509	OS09G0100750	3.93059	OS09G0290900	6.89855	OS05G0539900	2.68088	OS10G0329400	6.14465
													OS06G0517500	4.67591	OS04G0121900	3.60881	OS06G0667266	3.97521	OS01G0387566	6.94056	OS03G0165300	2.6915	OS08G0410950	6.15315
													OS11G0429200	4.68862	OS07G0452801	3.609	OS05G0389900	3.99315	OS10G0166300	6.96653	OS12G0518000	2.69155	OS05G0575500	6.15634
													OS04G0549350	4.70084	OS11G0527150	3.61054	OS01G0632700	3.99475	OS05G0299101	7.00496	OS08G0265000	2.71951	OS05G0380200	6.16514
													OS02G0609500	4.71427	OS08G0108001	3.62352	OS06G0621500	3.99961	OS01G0886350	7.00901	OS05G0536101	2.72044	OS02G0831000	6.16715
													OS09G0325100	4.72185	OS08G0397800	3.63424	OS03G0636600	4.0025	OS10G0485400	7.01633	OS09G0517825	2.74559	OS05G0360800	6.18759
													OS07G0468900	4.72946	OS09G0517825	3.6352	OS06G0707800	4.00754	OS01G0553200	7.02577	OS02G0216200	2.74848	OS06G0681300	6.21036
													OS01G0341000	4.7417	OS01G0838300	3.64611	OS12G0424300	4.02966	OS07G0434100	7.02816	OS12G0596101	2.75661	OS11G0132501	6.22033
													OS01G0392100	4.75313	OS07G0187001	3.6539	OS08G0411850	4.03312	OS03G0827900	7.04506	OS12G0625200	2.75879	OS05G0325200	6.2298
													OS02G0749250	4.7588	OS03G0229575	3.67088	OS04G0450701	4.06513	OS04G0607200	7.06124	OS08G0209000	2.77937	OS02G0611300	6.32388
													OS12G0490000	4.76234	OS08G0132400	3.70059	OS11G0150800	4.0782	OS06G0648200	7.07108	OS06G0610600	2.78281	OS10G0166300	6.328
													OS03G0220300	4.77664	OS02G0555200	3.70742	OS10G0377150	4.08171	OS12G0124000	7.10126	OS09G0485201	2.78963	OS07G0591800	6.34019
													OS02G0131050	4.7839	OS03G0593700	3.71515	OS03G0593700	4.1108	OS03G0563200	7.10766	OS06G0655500	2.79044	OS11G0305300	6.34622
													OS07G0187001	4.79895	OS09G0131000	3.73422	OS11G0146300	4.1197	OS04G0473150	7.12926	OS04G0121900	2.80127	OS05G0563950	6.35121
													OS09G0564800	4.84974	OS03G0195400	3.73432	OS07G0670100	4.12883	OS06G0132400	7.14374	OS04G0231200	2.8026	OS12G0197600	6.36232
													OS01G0621400	4.85167	OS01G0341000	3.74118	OS01G0222001	4.14839	OS08G0415400	7.15587	OS01G0301300	2.80925	OS02G0482200	6.38309
													OS10G0165400	4.85384	OS12G0540200	3.74236	OS01G0103400	4.15513	OS03G0681750	7.16312	OS11G0185800	2.81299	OS11G0439300	6.41365
													OS07G0423000	4.85574	OS05G0172800	3.74661	OS06G0249500	4.1556	OS04G0446750	7.181	OS06G0329200	2.81626	OS01G0500600	6.4352
													OS08G0432000	4.86077	OS07G0521300	3.76889	OS01G0564400	4.15664	OS04G0269800	7.18982	OS03G0373500	2.82478	OS02G0742051	6.44301
													OS03G0643900	4.87062	OS02G0699800	3.77113	OS07G0187001	4.17106	OS09G0498000	7.19975	OS11G0470966	2.82875	OS06G0361750	6.45876
													OS01G0373700	4.87133	OS11G0150800	3.77785	OS07G0407350	4.17571	OS11G0615300	7.22366	OS04G0309100	2.84084	OS11G0146300	6.4771
													OS11G0246950	4.9055	OS06G0122500	3.78587	OS11G0429200	4.19503	OS12G0278101	7.22665	OS12G0159500	2.85871	OS03G0591000	6.47835
													OS03G0636600	4.91763	OS03G0754300	3.78762	OS11G0576975	4.20071	OS12G0197200	7.28419	OS06G0608401	2.85937	OS04G0397800	6.48878
													OS12G0418900	4.92811	OS08G0202300	3.794	OS01G0771300	4.20198	OS11G0417132	7.34202	OS02G0818601	2.87359	OS03G0300700	6.52668
													OS04G0204400	4.93866	OS08G0422200	3.80973	OS02G0570300	4.2175	OS08G0122700	7.34559	OS05G0480500	2.87507	OS10G0550200	6.53989
													OS11G0558500	4.98959	OS05G0326600	3.81047	OS04G0309100	4.22839	OS06G0346100	7.37918	OS04G0442700	2.87937	OS06G0329200	6.54462
													OS03G0392250	5.00008	OS02G0609000	3.81301	OS09G0555450	4.234	OS09G0513400	7.38339	OS04G0590950	2.88939	OS02G0716100	6.54686
													OS01G0137550	5.04315	OS03G0824350	3.81709	OS12G0254601	4.23499	OS01G0553600	7.40311	OS06G0314300	2.89702	OS04G0196300	6.55199
													OS04G0206401	5.04413	OS05G0382550	3.82868	OS06G0483701	4.23967	OS01G0706600	7.41393	OS02G0671800	2.89746	OS11G0100100	6.57861
													OS03G0372950	5.04694	OS05G0389900	3.8498	OS07G0656800	4.24131	OS09G0555450	7.42455	OS01G0606400	2.90224	OS01G0392100	6.63152
													OS07G0684400	5.05081	OS09G0478900	3.86936	OS03G0857200	4.24925	OS08G0411850	7.43896	OS09G0545320	2.956	OS02G0567450	6.64731
													OS04G0293700	5.06986	OS07G0199350	3.87706	OS06G0685400	4.2506	OS08G0300901	7.50866	OS08G0165300	2.96698	OS09G0555450	6.65385
													OS08G0377500	5.07336	OS02G0256500	3.88234	OS03G0666850	4.2508	OS12G0509400	7.52453	OS06G0517500	2.97053	OS02G0584900	6.65559
													OS05G0417700	5.08097	OS02G0482200	3.89024	OS01G0706100	4.25445	OS01G0785300	7.52871	OS11G0170900	2.99734	OS02G0228600	6.65682
													OS01G0615000	5.10405	OS06G0608401	3.91111	OS08G0246950	4.27128	OS01G0320700	7.52969	OS08G0352400	3.00499	OS06G0146900	6.66142
													OS06G0240400	5.10424	OS05G0580600	3.91716	OS08G0390600	4.27931	OS09G0365300	7.5299	OS11G0576975	3.01298	OS04G0649600	6.6712
													OS01G0838300	5.11673	OS09G0325100	3.9257	OS04G0163700	4.2929	OS03G0816200	7.60647	OS03G0581200	3.02112	OS04G0619200	6.67129
													OS06G0585900	5.11966	OS08G0483800	3.9303	OS03G0164901	4.30726	OS01G0731800	7.6236	OS02G0519700	3.02819	OS08G0377500	6.68703
													OS08G0347200	5.13555	OS12G0490000	3.93091	OS03G0563200	4.31167	OS12G0235600	7.63728	OS05G0563950	3.03295	OS06G0627100	6.70061
													OS09G0242600	5.15604	OS03G0399600	3.94047	OS04G0231800	4.32003	OS08G0377400	7.65588	OS11G0503400	3.03594	OS01G0243800	6.70304
													OS02G0566300	5.17044	OS10G0194300	3.95081	OS03G0684800	4.32174	OS12G0140600	7.66346	OS03G0575700	3.05766	OS02G0602900	6.70412
													OS12G0417100	5.17258	OS10G0578300	3.98858	OS12G0580950	4.33134	OS06G0361500	7.67072	OS05G0541750	3.07471	OS06G0564300	6.7565
													OS09G0122500	5.17878	OS09G0570900	3.99924	OS02G0482200	4.35165	OS01G0685100	7.67186	OS11G0592350	3.08365	OS11G0585100	6.78743
													OS02G0504050	5.18739	OS02G0807600	4.01296	OS12G0282400	4.3533	OS03G0561400	7.68725	OS09G0415400	3.08568	OS03G0685700	6.79821
													OS07G0617100	5.18842	OS04G0309100	4.01882	OS08G0396200	4.35333	OS02G0454300	7.69642	OS01G0564400	3.1001	OS05G0193600	6.80286
													OS09G0131000	5.22537	OS03G0372950	4.03288	OS06G0146900	4.37716	OS03G0259600	7.72953	OS06G0200250	3.11955	OS01G0320700	6.8274
													OS06G0591400	5.28008	OS05G0330700	4.04085	OS07G0549300	4.38751	OS02G0216200	7.73401	OS04G0526600	3.1324	OS12G0455100	6.83214
													OS03G0857000	5.32588	OS12G0284800	4.04502	OS02G0807600	4.39872	OS03G0738300	7.74908	OS12G0278101	3.15018	OS10G0317300	6.83797
													OS10G0371200	5.32673	OS12G0596101	4.04897	OS07G0199350	4.40331	OS04G0460350	7.75518	OS01G0525701	3.15784	OS05G0507400	6.85037
													OS06G0664000	5.32956	OS05G0320800	4.05499	OS07G0423000	4.4225	OS02G0438700	7.77966	OS02G0188400	3.17269	OS12G0498700	6.85187
													OS08G0122700	5.33004	OS12G0153433	4.06279	OS08G0448900	4.44334	OS10G0497900	7.83848	OS05G0323400	3.17413	OS03G0144100	6.85198
													OS06G0731300	5.33197	OS06G0487620	4.06311	OS09G0570900	4.46426	OS08G0347200	7.84457	OS02G0192001	3.18415	OS03G0821250	6.86004
													OS01G0320700	5.354	OS01G0632700	4.08105	OS08G0483800	4.46849	OS07G0615000	7.8459	OS08G0446400	3.18833	OS03G0607100	6.86014
													OS10G0317300	5.37525	OS07G0440700	4.08171	OS04G0121900	4.47093	OS11G0618800	7.84759	OS06G0667266	3.18926	OS06G0728300	6.87034
													OS02G0584900	5.37852	OS06G0711000	4.12464	OS03G0824350	4.51331	OS05G0357850	7.86305	OS08G0191400	3.18979	OS09G0322400	6.87438
													OS01G0632700	5.38241	OS08G0326900	4.13194	OS08G0410950	4.52626	OS11G0639600	7.89412	OS02G0699800	3.19327	OS11G0429200	6.88321
													OS10G0163250	5.41244	OS01G0510701	4.16164	OS11G0271000	4.53225	OS03G0852600	7.89628	OS03G0733600	3.21281	OS08G0238700	6.91597
													OS11G0152600	5.42607	OS11G0172300	4.16227	OS08G0438701	4.53326	OS06G0539100	7.90935	OS08G0411900	3.23477	OS01G0838100	6.9326
													OS05G0521700	5.44015	OS05G0521700	4.17826	OS02G0567450	4.54253	OS11G0632200	7.92687	OS05G0121750	3.2437	OS11G0280600	6.9337
													OS05G0266900	5.44303	OS05G0426066	4.18167	OS01G0341000	4.54303	OS06G0218200	7.9296	OS07G0216100	3.2738	OS05G0479475	6.94485
													OS01G0521200	5.48676	OS02G0818601	4.21682	OS03G0310666	4.54908	OS06G0346900	7.93877	OS09G0406900	3.31214	OS08G0347200	6.94747
													OS03G0105000	5.49025	OS01G0564400	4.21928	OS02G0231600	4.57243	OS04G0224200	7.95945	OS11G0434800	3.31543	OS09G0311600	6.95974
													OS11G0544150	5.49236	OS04G0219200	4.22133	OS08G0234400	4.57696	OS04G0269900	7.9662	OS12G0218600	3.32223	OS03G0177100	6.9633
													OS12G0187500	5.50138	OS03G0407400	4.22482	OS08G0194501	4.58255	OS05G0464300	7.98731	OS06G0360300	3.32255	OS03G0387500	6.97105
													OS05G0328000	5.50319	OS03G0421300	4.23715	OS01G0320700	4.59451	OS07G0541600	8.00262	OS12G0428700	3.32602	OS02G0783700	6.97609
													OS03G0842400	5.50417	OS03G0400600	4.24391	OS04G0411100	4.60178	OS11G0305300	8.03781	OS11G0645600	3.33404	OS01G0913400	6.97671
													OS11G0559533	5.51945	OS07G0696000	4.25359	OS02G0514326	4.60899	OS02G0716100	8.04896	OS01G0732801	3.33853	OS10G0163250	6.98638
													OS04G0524950	5.52425	OS03G0563200	4.26427	OS12G0625200	4.63966	OS02G0745200	8.05063	OS01G0103650	3.33957	OS05G0498851	7.04946
													OS01G0622500	5.53247	OS06G0667266	4.26444	OS09G0130500	4.66608	OS07G0237900	8.06536	OS02G0811101	3.34183	OS11G0708000	7.06313
													OS12G0267700	5.53447	OS01G0525701	4.27491	OS04G0121800	4.6672	OS09G0410400	8.07386	OS10G0578300	3.34376	OS02G0142060	7.10684
													OS01G0715000	5.53509	OS03G0666850	4.2755	OS05G0181650	4.68182	OS04G0275950	8.08963	OS11G0229000	3.35898	OS08G0213400	7.13922
													OS06G0658200	5.55006	OS07G0438300	4.27617	OS02G0326100	4.68792	OS03G0591000	8.09372	OS05G0389900	3.36384	OS04G0446700	7.15104
													OS04G0231200	5.56001	OS12G0267700	4.28184	OS03G0561283	4.69893	OS05G0452500	8.10164	OS05G0580600	3.36463	OS03G0738300	7.1752
													OS08G0411850	5.5658	OS08G0165300	4.3079	OS05G0172000	4.73055	OS03G0607100	8.10586	OS05G0426033	3.38919	OS11G0153100	7.18734
													OS01G0801800	5.57924	OS02G0590700	4.32432	OS08G0415400	4.73879	OS04G0284550	8.11024	OS04G0163700	3.39477	OS11G0465750	7.19416
													OS03G0557900	5.59587	OS01G0647850	4.33475	OS03G0363850	4.75068	OS08G0483800	8.14623	OS12G0490000	3.41294	OS02G0325800	7.1965
													OS12G0439201	5.59793	OS06G0621500	4.33612	OS06G0731300	4.75796	OS04G0172560	8.15126	OS09G0325100	3.41595	OS01G0349600	7.2138
													OS01G0740300	5.60363	OS05G0548400	4.34096	OS01G0509700	4.77648	OS10G0578050	8.18321	OS11G0251250	3.42297	OS03G0862200	7.2167
													OS06G0161300	5.60797	OS11G0544150	4.34629	OS12G0153433	4.79115	OS08G0432000	8.2141	OS05G0426066	3.42516	OS05G0396900	7.22241
													OS11G0661900	5.61155	OS07G0560400	4.35929	OS06G0713300	4.79815	OS04G0196300	8.25278	OS11G0211400	3.44543	OS10G0165400	7.22583
													OS07G0521600	5.61495	OS12G0580950	4.36996	OS06G0240400	4.80593	OS07G0243150	8.25776	OS04G0282000	3.44579	OS07G0511100	7.26263
													OS09G0380450	5.64068	OS02G0454300	4.37674	OS06G0517500	4.80618	OS10G0343000	8.25968	OS07G0670100	3.46102	OS03G0392250	7.27861
													OS06G0187950	5.72085	OS01G0784500	4.41313	OS09G0272200	4.8102	OS11G0308600	8.27583	OS01G0137550	3.46221	OS01G0855900	7.28036
													OS08G0191400	5.72313	OS03G0105401	4.43769	OS07G0696000	4.81152	OS03G0387500	8.27668	OS01G0834250	3.46283	OS09G0365300	7.28051
													OS02G0831000	5.77089	OS11G0239900	4.45046	OS01G0362533	4.82033	OS10G0318000	8.28425	OS08G0422200	3.46648	OS03G0231400	7.29227
													OS08G0346900	5.77525	OS10G0550200	4.46285	OS03G0614901	4.84976	OS02G0518400	8.28941	OS05G0305600	3.47963	OS08G0377400	7.2971
													OS02G0272800	5.78641	OS09G0130500	4.46357	OS06G0361750	4.85994	OS09G0306632	8.39533	OS10G0341800	3.49174	OS02G0616300	7.30115
													OS08G0446400	5.78937	OS04G0524950	4.47651	OS12G0187500	4.86555	OS02G0602900	8.40346	OS11G0626700	3.49483	OS08G0413500	7.34688
													OS11G0417132	5.79518	OS07G0670100	4.48673	OS02G0161251	4.86806	OS03G0400600	8.41176	OS02G0231600	3.51772	OS11G0558500	7.34724
													OS11G0576975	5.79967	OS06G0557600	4.49933	OS08G0211750	4.87346	OS08G0213400	8.45606	OS12G0175800	3.51821	OS11G0311550	7.35057
													OS04G0487000	5.80789	OS03G0220300	4.5025	OS01G0525701	4.87594	OS08G0172300	8.59899	OS01G0265400	3.52377	OS03G0395700	7.36231
													OS12G0153433	5.81545	OS07G0267300	4.51215	OS10G0141700	4.93015	OS11G0618500	8.62421	OS06G0240400	3.53579	OS01G0553600	7.38613
													OS02G0128500	5.82303	OS03G0310666	4.53002	OS10G0532800	4.93046	OS11G0132501	8.63675	OS02G0749200	3.54287	OS11G0100150	7.40077
													OS05G0426066	5.84948	OS01G0771300	4.5304	OS10G0166300	4.93883	OS05G0380250	8.64382	OS06G0585900	3.54973	OS03G0726200	7.41256
													OS02G0231600	5.85472	OS02G0325800	4.53071	OS11G0645600	4.94839	OS08G0496700	8.66347	OS09G0415050	3.55174	OS01G0823600	7.43169
													OS05G0498800	5.87465	OS10G0485400	4.54631	OS08G0326900	4.95399	OS08G0514300	8.66639	OS12G0540200	3.5577	OS11G0104150	7.44277
													OS10G0410100	5.87543	OS02G0749250	4.57155	OS02G0464550	5.00243	OS01G0563500	8.67648	OS10G0106550	3.56186	OS12G0500800	7.44961
													OS04G0588500	5.96273	OS09G0429350	4.57484	OS01G0373700	5.00365	OS08G0238700	8.74087	OS05G0523200	3.57619	OS04G0446750	7.46325
													OS10G0329400	6.00559	OS03G0602500	4.57788	OS08G0221300	5.01624	OS05G0194550	8.77849	OS07G0696000	3.57908	OS11G0466966	7.46978
													OS06G0361750	6.0195	OS11G0608000	4.58748	OS03G0754300	5.03649	OS10G0317300	8.78781	OS05G0328000	3.58985	OS02G0115600	7.48812
													OS03G0165050	6.02527	OS08G0211750	4.60515	OS08G0446400	5.03963	OS04G0217600	8.79841	OS01G0373700	3.64414	OS02G0453300	7.5206
													OS02G0228600	6.0308	OS10G0212100	4.67028	OS05G0523200	5.05676	OS01G0959900	8.80791	OS08G0226600	3.64644	OS08G0430800	7.62583
													OS11G0550800	6.09315	OS01G0355175	4.71502	OS06G0329200	5.07377	OS01G0276900	8.83258	OS06G0483301	3.64894	OS07G0173300	7.63082
													OS08G0397800	6.11008	OS01G0785300	4.73583	OS02G0325800	5.08317	OS01G0853600	8.84653	OS07G0546750	3.65279	OS02G0583700	7.64648
													OS04G0343050	6.13417	OS05G0523200	4.75818	OS10G0212100	5.09052	OS08G0286500	8.86189	OS09G0560150	3.65384	OS09G0295300	7.66156
													OS01G0726001	6.13431	OS03G0183200	4.78903	OS11G0204100	5.09197	OS06G0471100	8.86966	OS03G0823301	3.65549	OS07G0652900	7.67069
													OS02G0508500	6.14198	OS02G0326100	4.80692	OS12G0191901	5.12399	OS11G0601950	8.8736	OS01G0191400	3.66146	OS06G0350200	7.69819
													OS04G0208800	6.15395	OS01G0392100	4.80743	OS11G0559533	5.1353	OS02G0696650	8.91287	OS03G0375717	3.66553	OS12G0140600	7.73257
													OS11G0311550	6.17354	OS09G0464033	4.81317	OS01G0784500	5.15047	OS05G0396900	8.97001	OS10G0409566	3.67868	OS01G0553200	7.80294
													OS06G0605600	6.17815	OS06G0146900	4.83233	OS03G0602500	5.15478	OS01G0500600	8.97233	OS12G0424300	3.68659	OS03G0816200	7.82178
													OS09G0498000	6.19789	OS09G0272200	4.84352	OS04G0549350	5.15942	OS08G0430800	8.99315	OS04G0524950	3.69627	OS08G0157400	7.84808
													OS12G0518000	6.22803	OS10G0159700	4.84629	OS03G0400600	5.1611	OS04G0111900	8.99908	OS07G0457550	3.7012	OS06G0655500	7.85669
													OS05G0452500	6.2301	OS06G0187950	4.85256	OS02G0142100	5.16349	OS12G0545900	9.00405	OS08G0316900	3.70578	OS04G0208450	7.85797
													OS12G0455100	6.23397	OS11G0559533	4.85788	OS01G0731800	5.16405	OS08G0404350	9.02178	OS08G0234400	3.71267	OS09G0385300	7.86326
													OS10G0318000	6.23505	OS01G0644600	4.86068	OS02G0504050	5.16493	OS09G0569780	9.03995	OS09G0131000	3.71617	OS05G0357850	7.86604
													OS09G0410400	6.24379	OS11G0204100	4.87027	OS02G0831000	5.19997	OS11G0148101	9.04611	OS06G0271400	3.71934	OS03G0220300	7.87824
													OS11G0265650	6.25289	OS01G0268000	4.87099	OS02G0145500	5.20234	OS05G0266900	9.06375	OS08G0330900	3.75419	OS12G0450500	7.9144
													OS10G0377150	6.2755	OS04G0588500	4.90837	OS12G0418900	5.2147	OS06G0616400	9.08047	OS09G0458200	3.76974	OS11G0639600	7.92248
													OS11G0223300	6.31001	OS01G0287400	4.9091	OS01G0191400	5.22639	OS07G0652900	9.16045	OS10G0517800	3.77591	OS03G0400600	7.94341
													OS11G0617800	6.33544	OS01G0513500	4.90995	OS12G0267700	5.22999	OS12G0508100	9.18468	OS07G0648700	3.78738	OS08G0378800	7.97608
													OS04G0272500	6.33563	OS08G0438701	4.92143	OS03G0762500	5.23342	OS09G0433000	9.1868	OS05G0370200	3.79248	OS02G0783650	7.9926
													OS11G0615300	6.34186	OS06G0361750	4.92419	OS11G0608000	5.23914	OS01G0584300	9.19231	OS02G0259850	3.83378	OS03G0556200	8.02416
													OS03G0105401	6.35894	OS01G0103400	4.92467	OS03G0375717	5.27172	OS02G0742051	9.20778	OS12G0116900	3.83994	OS02G0192400	8.06667
													OS12G0255200	6.36116	OS08G0191400	4.9461	OS03G0183200	5.30055	OS01G0109000	9.22762	OS12G0267700	3.8616	OS03G0169700	8.06986
													OS10G0195175	6.36777	OS08G0122700	4.95226	OS11G0148101	5.32611	OS08G0209000	9.24439	OS04G0219200	3.87073	OS08G0300901	8.07647
													OS01G0967700	6.37411	OS02G0188400	4.96691	OS10G0341800	5.35345	OS01G0183633	9.27947	OS04G0210250	3.87621	OS12G0278101	8.09791
													OS10G0550200	6.38587	OS01G0801800	4.97518	OS03G0193300	5.36384	OS03G0170200	9.29574	OS01G0509700	3.87661	OS03G0164901	8.11086
													OS02G0696650	6.38995	OS10G0341800	4.97789	OS03G0581200	5.36962	OS09G0130300	9.31597	OS01G0647850	3.87736	OS12G0206700	8.14167
													OS02G0602900	6.40928	OS05G0282900	4.98271	OS10G0361876	5.3699	OS06G0308900	9.34724	OS11G0276100	3.88008	OS02G0635300	8.15718
													OS03G0193300	6.41415	OS07G0546750	4.98764	OS05G0147116	5.37845	OS07G0591800	9.34981	OS08G0221300	3.88338	OS11G0246950	8.16298
													OS09G0357250	6.41593	OS06G0249500	5.00998	OS05G0330700	5.38399	OS07G0173300	9.35825	OS09G0107400	3.90012	OS11G0516800	8.17164
													OS11G0104150	6.41843	OS09G0380450	5.01929	OS09G0380450	5.40718	OS12G0450500	9.4379	OS07G0450100	3.90526	OS05G0320800	8.20512
													OS03G0169700	6.41865	OS02G0504050	5.02533	OS12G0622850	5.43212	OS05G0193600	9.45376	OS06G0497600	3.93022	OS06G0685400	8.20512
													OS07G0599900	6.44133	OS01G0373700	5.02553	OS06G0235850	5.4433	OS06G0731300	9.50524	OS08G0202300	3.93335	OS11G0661101	8.27385
													OS10G0141700	6.44671	OS02G0831000	5.03019	OS02G0609000	5.46121	OS05G0514800	9.51153	OS03G0602500	3.94328	OS04G0404000	8.29903
													OS06G0133200	6.45262	OS06G0312900	5.05455	OS04G0272500	5.46326	OS02G0744000	9.51218	OS01G0801800	3.95244	OS05G0591500	8.32256
													OS04G0397800	6.46165	OS03G0392250	5.05613	OS02G0128500	5.4715	OS10G0163250	9.54747	OS12G0282400	3.95396	OS02G0269600	8.3273
													OS12G0191901	6.48434	OS07G0160300	5.08289	OS03G0407400	5.47971	OS11G0558500	9.56648	OS07G0660100	3.95541	OS03G0725050	8.47546
													OS03G0310666	6.51445	OS04G0208800	5.09374	OS04G0206401	5.48508	OS01G0680000	9.60768	OS01G0622500	3.97247	OS08G0326300	8.5008
													OS01G0384450	6.5543	OS03G0581200	5.09459	OS01G0584300	5.49134	OS12G0132000	9.63512	OS01G0632700	3.9766	OS04G0450701	8.50428
													OS05G0282900	6.55625	OS10G0141700	5.12929	OS06G0267200	5.5313	OS04G0272700	9.64335	OS07G0255200	3.98236	OS03G0684300	8.55705
													OS10G0357700	6.55989	OS11G0223000	5.14522	OS05G0507400	5.54492	OS06G0146900	9.64612	OS08G0210300	3.99472	OS11G0170400	8.56242
													OS06G0647700	6.56379	OS01G0265400	5.19426	OS12G0621300	5.54765	OS07G0619200	9.673	OS06G0539066	4.04194	OS02G0129700	8.56997
													OS02G0714700	6.57995	OS03G0636600	5.20338	OS06G0585900	5.56576	OS04G0204400	9.68102	OS02G0208500	4.04807	OS05G0468550	8.58644
													OS05G0507400	6.59217	OS02G0272800	5.20848	OS05G0114800	5.5751	OS12G0197600	9.75822	OS06G0647700	4.05771	OS01G0644400	8.58657
													OS05G0298900	6.59469	OS08G0246950	5.21209	OS07G0468900	5.57667	OS03G0177100	9.75841	OS08G0177550	4.06014	OS12G0508100	8.60453
													OS02G0555200	6.61853	OS12G0187500	5.21479	OS01G0265400	5.58043	OS03G0643900	9.80848	OS03G0684800	4.06107	OS03G0779000	8.62371
													OS11G0672200	6.63645	OS08G0448900	5.22064	OS01G0341200	5.63586	OS10G0550200	9.8255	OS07G0438300	4.08453	OS12G0408800	8.66745
													OS08G0237100	6.63909	OS11G0503400	5.22862	OS06G0187950	5.63625	OS06G0681300	9.83915	OS02G0566300	4.08459	OS04G0269800	8.67482
													OS10G0166300	6.66489	OS12G0191901	5.23915	OS11G0265650	5.67421	OS04G0603800	9.87693	OS01G0254800	4.08579	OS01G0797900	8.68754
													OS06G0582400	6.69077	OS12G0621300	5.25689	OS06G0278450	5.68798	OS01G0855900	9.88082	OS03G0557900	4.09259	OS11G0661900	8.69975
													OS11G0211400	6.71904	OS01G0768600	5.26422	OS01G0137550	5.69807	OS02G0773800	9.8982	OS11G0302900	4.10709	OS01G0183633	8.70142
													OS01G0513500	6.73306	OS07G0468900	5.29378	OS10G0357700	5.73151	OS02G0808500	9.90587	OS10G0141700	4.1133	OS11G0632200	8.70812
													OS08G0209000	6.77479	OS02G0115600	5.29806	OS11G0466966	5.74047	OS02G0464550	9.90948	OS04G0450701	4.12386	OS05G0439200	8.73392
													OS07G0563300	6.77645	OS11G0466966	5.31542	OS12G0218600	5.74746	OS12G0500800	9.96303	OS02G0145500	4.13499	OS03G0681750	8.75848
													OS04G0219200	6.77984	OS03G0346800	5.32362	OS01G0685100	5.77042	OS06G0728300	9.99959	OS01G0518800	4.14706	OS03G0638400	8.82072
													OS01G0362533	6.78547	OS03G0684800	5.35071	OS05G0298900	5.79528	OS12G0622850	10.0401	OS06G0249500	4.15028	OS03G0164100	8.84118
													OS06G0267200	6.81751	OS06G0731300	5.35711	OS11G0709000	5.80426	OS04G0540500	10.0416	OS03G0395700	4.15506	OS09G0310800	8.8523
													OS12G0140600	6.82995	OS01G0706100	5.36137	OS05G0541750	5.82428	OS02G0616300	10.0983	OS03G0716900	4.16995	OS04G0272700	8.89353
													OS10G0198100	6.88338	OS11G0429200	5.38549	OS01G0372350	5.83363	OS01G0243800	10.1166	OS10G0468600	4.18618	OS07G0454200	8.89455
													OS01G0349600	6.88756	OS08G0411850	5.39176	OS11G0615300	5.83839	OS11G0100100	10.1417	OS02G0616600	4.18665	OS02G0464550	8.91772
													OS03G0607100	6.8925	OS02G0129700	5.41585	OS04G0204400	5.85659	OS03G0293100	10.1429	OS10G0539650	4.18968	OS10G0195100	8.93211
													OS04G0147600	6.89524	OS08G0446400	5.41601	OS05G0426066	5.88232	OS04G0343050	10.2301	OS03G0593700	4.2184	OS03G0842501	8.93852
													OS11G0439300	6.90967	OS09G0295300	5.43037	OS08G0191400	5.89273	OS05G0145900	10.2485	OS02G0504050	4.2917	OS05G0267900	8.94169
													OS03G0614901	6.93701	OS08G0194501	5.46464	OS03G0105000	5.89921	OS11G0585100	10.3497	OS02G0807600	4.29995	OS06G0565300	8.94323
													OS04G0217600	6.96583	OS06G0664200	5.49778	OS03G0638400	5.89952	OS07G0624100	10.3561	OS02G0749250	4.31702	OS03G0722200	8.94472
													OS08G0213400	6.97102	OS09G0357250	5.51168	OS03G0346800	5.91963	OS01G0229900	10.365	OS05G0563300	4.32738	OS01G0136600	8.94933
													OS12G0625200	6.97437	OS11G0576975	5.51964	OS10G0317300	5.92174	OS03G0845800	10.3717	OS07G0199350	4.36094	OS12G0417000	8.95187
													OS09G0322400	6.98446	OS04G0231200	5.53801	OS09G0564800	5.94439	OS11G0661101	10.3753	OS03G0842400	4.36147	OS01G0940600	8.96525
													OS12G0621300	6.99512	OS01G0622500	5.54505	OS01G0258100	5.94881	OS11G0280600	10.4106	OS01G0510701	4.37358	OS07G0236300	8.97811
													OS11G0308600	6.99549	OS09G0555450	5.60296	OS01G0268000	5.96343	OS11G0708000	10.4133	OS06G0573500	4.38262	OS08G0233300	8.9852
													OS06G0564300	7.00352	OS07G0684400	5.61264	OS07G0477866	5.96963	OS08G0378800	10.4157	OS03G0666850	4.40237	OS12G0489400	9.01435
													OS09G0356100	7.00601	OS07G0624100	5.6137	OS08G0404350	6.03124	OS09G0385300	10.4199	OS09G0570900	4.4051	OS12G0584700	9.03232
													OS03G0591000	7.02422	OS12G0254601	5.61871	OS01G0521200	6.03352	OS04G0103601	10.4491	OS08G0326900	4.40684	OS05G0279300	9.0473
													OS11G0148101	7.03408	OS11G0302900	5.63064	OS12G0255200	6.03916	OS06G0154800	10.4794	OS11G0417266	4.40952	OS01G0902000	9.06486
													OS02G0749100	7.03605	OS04G0196300	5.63371	OS05G0449600	6.05086	OS12G0408800	10.4926	OS07G0620700	4.40991	OS05G0557700	9.06594
													OS12G0416900	7.07318	OS10G0361876	5.63861	OS04G0275950	6.06074	OS12G0425500	10.4956	OS08G0410950	4.41219	OS08G0296900	9.10078
													OS07G0616750	7.09189	OS05G0468550	5.64263	OS02G0115600	6.08272	OS08G0330800	10.5185	OS07G0255300	4.4416	OS02G0484950	9.10398
													OS07G0510800	7.12951	OS01G0880400	5.65307	OS02G0142060	6.09806	OS11G0466966	10.543	OS03G0754300	4.45234	OS05G0147116	9.10714
													OS02G0518400	7.13004	OS12G0418900	5.65698	OS10G0381800	6.11157	OS03G0135550	10.5897	OS03G0217900	4.45546	OS09G0120033	9.10808
													OS04G0446700	7.14397	OS04G0549350	5.66248	OS06G0564300	6.11608	OS11G0104150	10.614	OS03G0399600	4.46988	OS01G0674150	9.14838
													OS11G0640300	7.15547	OS05G0194550	5.66803	OS03G0392250	6.12259	OS12G0206700	10.6881	OS08G0448900	4.47709	OS08G0215200	9.18292
													OS11G0518300	7.15561	OS04G0163700	5.67112	OS03G0220300	6.13298	OS05G0557700	10.7074	OS03G0441101	4.48263	OS10G0195250	9.18532
													OS02G0280000	7.16531	OS03G0105000	5.71225	OS04G0460350	6.1351	OS02G0772100	10.7544	OS03G0165050	4.50682	OS03G0404500	9.20843
													OS11G0305300	7.17291	OS02G0438700	5.72021	OS01G0715000	6.13985	OS06G0261300	10.7645	OS04G0549350	4.50979	OS12G0417100	9.22976
													OS03G0170200	7.17606	OS04G0272500	5.72216	OS07G0521600	6.14436	OS03G0556200	10.8001	OS07G0468900	4.51574	OS03G0170200	9.24666
													OS03G0590700	7.1841	OS01G0372350	5.75101	OS06G0586000	6.17241	OS02G0303200	10.8225	OS05G0320800	4.51905	OS03G0852600	9.25631
													OS01G0886350	7.19403	OS05G0449600	5.78599	OS01G0801800	6.18206	OS01G0266200	10.8754	OS09G0530900	4.53851	OS11G0459400	9.37921
													OS06G0484950	7.19883	OS01G0584300	5.79306	OS03G0842400	6.18333	OS04G0612900	10.8992	OS01G0784500	4.57216	OS12G0487500	9.39709
													OS03G0231400	7.20162	OS12G0218600	5.81602	OS08G0347200	6.21374	OS05G0181650	10.8994	OS03G0862200	4.57417	OS08G0172300	9.40156
													OS11G0459400	7.26362	OS08G0237100	5.82507	OS11G0251250	6.22438	OS05G0325400	10.9694	OS01G0136600	4.57486	OS10G0412600	9.53887
													OS12G0545900	7.27962	OS11G0518300	5.83876	OS02G0454300	6.22613	OS05G0575500	10.9796	OS11G0269700	4.58361	OS09G0130300	9.54908
													OS04G0284550	7.30094	OS06G0713300	5.84456	OS08G0122700	6.23433	OS04G0231800	10.9924	OS01G0392100	4.61107	OS11G0585200	9.58034
													OS05G0390932	7.30601	OS01G0509700	5.88597	OS01G0337160	6.24654	OS06G0232800	10.9997	OS03G0735400	4.61187	OS10G0147300	9.59165
													OS02G0142100	7.30635	OS06G0235850	5.88771	OS04G0231200	6.25808	OS02G0129700	11.0548	OS03G0561283	4.61662	OS07G0296000	9.61873
													OS12G0498700	7.31027	OS02G0142060	5.90492	OS08G0132400	6.26133	OS06G0565300	11.1325	OS09G0429350	4.65885	OS12G0539700	9.68503
													OS11G0708000	7.3116	OS02G0749100	5.92295	OS01G0167100	6.27726	OS08G0406700	11.1332	OS01G0838100	4.66313	OS12G0255200	9.68692
													OS01G0553200	7.34497	OS04G0112000	5.94106	OS08G0282200	6.27771	OS03G0822100	11.1674	OS03G0614901	4.67567	OS12G0114000	9.6944
													OS01G0604900	7.35383	OS12G0622850	5.94766	OS05G0115100	6.28251	OS05G0498800	11.2893	OS02G0319400	4.67813	OS12G0425500	9.699
													OS08G0373900	7.3673	OS06G0240400	5.98561	OS03G0372950	6.28715	OS10G0147300	11.3267	OS09G0569780	4.68201	OS06G0308900	9.70051
													OS09G0480300	7.36788	OS12G0518000	5.99532	OS05G0158700	6.30139	OS05G0267900	11.3303	OS01G0688000	4.68464	OS12G0622850	9.72853
													OS01G0167100	7.37345	OS03G0321100	6.03921	OS11G0152600	6.32754	OS11G0470600	11.3507	OS06G0324000	4.6904	OS06G0616400	9.72994
													OS08G0378800	7.37789	OS05G0249500	6.04109	OS02G0272800	6.32812	OS01G0879100	11.3707	OS01G0886350	4.69122	OS03G0183200	9.78001
													OS03G0581200	7.38287	OS03G0193300	6.04268	OS07G0648700	6.34187	OS02G0140101	11.4042	OS06G0346900	4.7105	OS08G0535050	9.78922
													OS01G0366100	7.40948	OS04G0269800	6.05036	OS02G0749250	6.36231	OS02G0635300	11.4572	OS01G0167100	4.71828	OS03G0762500	9.8076
													OS03G0164200	7.41238	OS02G0161251	6.0522	OS04G0524950	6.36304	OS11G0616200	11.4894	OS01G0224166	4.72885	OS03G0372950	9.87669
													OS01G0258100	7.42077	OS01G0644400	6.0577	OS10G0318000	6.36613	OS03G0684300	11.4933	OS06G0621500	4.73254	OS09G0554101	9.89124
													OS12G0197600	7.43512	OS01G0521200	6.06766	OS06G0647700	6.36692	OS03G0645250	11.5432	OS01G0660400	4.73641	OS04G0362375	9.9285
													OS05G0116350	7.4419	OS09G0564800	6.06801	OS11G0550800	6.41288	OS08G0326300	11.6045	OS11G0271000	4.75549	OS07G0103000	9.93979
													OS02G0834100	7.44245	OS06G0647700	6.09403	OS11G0311550	6.47478	OS05G0587300	11.6429	OS08G0132400	4.7655	OS07G0184500	10.0123
													OS07G0541600	7.44519	OS04G0460350	6.10259	OS02G0714700	6.48708	OS02G0329600	11.6612	OS03G0310666	4.789	OS11G0303800	10.0604
													OS10G0132800	7.4566	OS04G0446700	6.12861	OS02G0438700	6.51466	OS02G0192400	11.6998	OS09G0380450	4.79004	OS01G0879100	10.1025
													OS07G0434100	7.48301	OS03G0842400	6.13624	OS02G0749100	6.52468	OS12G0547100	11.7023	OS10G0360100	4.79533	OS01G0725000	10.1658
													OS10G0482000	7.50292	OS11G0152600	6.14062	OS03G0395700	6.53823	OS12G0103500	11.7221	OS09G0555450	4.80387	OS04G0603800	10.1668
													OS03G0400600	7.51975	OS12G0625200	6.15655	OS08G0530600	6.54772	OS03G0708250	11.7882	OS11G0152600	4.80868	OS12G0132000	10.1895
													OS09G0290900	7.52493	OS06G0605600	6.18064	OS04G0196300	6.55311	OS06G0331500	11.8052	OS08G0391300	4.81188	OS04G0684100	10.2006
													OS03G0852600	7.53114	OS02G0160500	6.18492	OS11G0282700	6.56587	OS01G0302800	11.8538	OS03G0695425	4.81684	OS12G0547100	10.2125
													OS05G0479475	7.5972	OS11G0251250	6.19107	OS12G0518000	6.58168	OS06G0627100	11.878	OS12G0152750	4.81843	OS02G0115650	10.231
													OS05G0193600	7.6222	OS04G0526600	6.19969	OS03G0395801	6.60536	OS04G0534500	11.8865	OS10G0212100	4.82734	OS12G0186600	10.2588
													OS02G0661500	7.63056	OS10G0165400	6.20151	OS09G0429350	6.62969	OS05G0437800	11.9065	OS03G0428000	4.83185	OS06G0281501	10.27
													OS06G0667400	7.63427	OS11G0308600	6.22809	OS11G0302900	6.64209	OS11G0223400	11.9141	OS01G0548000	4.8589	OS06G0355800	10.3006
													OS11G0150800	7.6718	OS02G0609500	6.26535	OS07G0563300	6.65217	OS10G0329400	11.9245	OS04G0370900	4.87455	OS04G0243400	10.3525
													OS06G0346100	7.67639	OS06G0662550	6.27283	OS01G0366100	6.6549	OS11G0518300	11.9657	OS03G0135550	4.8746	OS02G0808500	10.3526
													OS03G0387500	7.71254	OS11G0227000	6.2857	OS12G0132000	6.66678	OS08G0254200	12.0059	OS01G0511700	4.87939	OS05G0325400	10.4595
													OS04G0540500	7.71917	OS01G0109000	6.28635	OS05G0468550	6.69322	OS06G0355800	12.0313	OS12G0509400	4.8891	OS09G0433000	10.4661
													OS11G0280600	7.7221	OS06G0329200	6.29839	OS04G0446700	6.70721	OS08G0482300	12.034	OS03G0852600	4.91553	OS01G0353900	10.4891
													OS04G0103601	7.74554	OS01G0174200	6.33154	OS08G0237100	6.74596	OS02G0136150	12.0554	OS08G0282200	4.92091	OS09G0436000	10.5467
													OS11G0100100	7.75891	OS02G0696650	6.37332	OS05G0249100	6.77404	OS03G0169700	12.0776	OS06G0202600	4.92861	OS12G0228500	10.5498
													OS01G0243800	7.77551	OS02G0142100	6.39007	OS05G0547800	6.78301	OS08G0233900	12.0875	OS05G0116350	4.92968	OS01G0391100	10.5508
													OS05G0194550	7.78931	OS03G0363850	6.39296	OS02G0131050	6.79665	OS05G0479475	12.0986	OS06G0713300	4.94306	OS04G0345100	10.7101
													OS08G0282200	7.80843	OS03G0169700	6.40764	OS01G0853600	6.81421	OS09G0276600	12.1294	OS05G0587300	4.97656	OS07G0106700	10.7337
													OS05G0320800	7.85992	OS08G0347200	6.42246	OS11G0585200	6.82069	OS02G0482200	12.1598	OS12G0527301	4.9995	OS02G0435400	10.752
													OS04G0224200	7.87251	OS10G0317300	6.44276	OS09G0356100	6.83023	OS06G0281501	12.2268	OS02G0567450	5.03251	OS05G0145900	10.7639
													OS08G0530600	7.88209	OS11G0615300	6.45148	OS02G0216200	6.84495	OS04G0619200	12.2499	OS01G0103400	5.03483	OS02G0508500	10.7718
													OS01G0879100	7.88501	OS01G0226200	6.46394	OS09G0357250	6.86245	OS04G0180900	12.2509	OS01G0258100	5.04537	OS04G0192350	10.8047
													OS08G0394000	7.92193	OS03G0259600	6.50878	OS01G0726001	6.88654	OS06G0336150	12.2609	OS06G0707800	5.06015	OS04G0405401	10.824
													OS08G0300901	7.92488	OS11G0104150	6.51679	OS12G0140600	6.89491	OS07G0563300	12.2739	OS11G0640300	5.06233	OS11G0611600	10.9152
													OS06G0361500	7.94299	OS01G0258100	6.52448	OS03G0438400	6.92857	OS10G0431100	12.2868	OS05G0547800	5.06965	OS01G0923400	10.9467
													OS05G0501001	7.94792	OS03G0395801	6.5272	OS03G0591000	6.93807	OS10G0198100	12.2903	OS03G0392250	5.07112	OS12G0222650	10.9866
													OS02G0783650	7.95507	OS01G0337160	6.54751	OS10G0178101	6.94804	OS02G0807750	12.2958	OS12G0187500	5.08651	OS12G0410200	11.02
													OS12G0539700	8.0389	OS11G0439300	6.57293	OS01G0539900	6.94952	OS01G0913400	12.3269	OS05G0158700	5.08865	OS02G0815950	11.056
													OS12G0197200	8.05598	OS07G0423000	6.59023	OS09G0242600	6.95498	OS11G0417266	12.3721	OS04G0150500	5.10136	OS12G0235200	11.0697
													OS08G0391300	8.06183	OS04G0293700	6.59487	OS01G0337180	6.96641	OS09G0436000	12.3846	OS01G0771300	5.10404	OS04G0115700	11.0705
													OS05G0498851	8.08761	OS09G0295200	6.61044	OS12G0545900	6.97108	OS06G0254300	12.4504	OS03G0824350	5.11469	OS06G0232800	11.0709
													OS09G0513400	8.12763	OS02G0464550	6.62594	OS06G0539066	6.97198	OS07G0571300	12.4517	OS07G0436350	5.17498	OS08G0406700	11.1849
													OS10G0381800	8.15013	OS08G0530600	6.63976	OS02G0280000	6.97923	OS12G0487500	12.4572	OS07G0521600	5.182	OS05G0327000	11.2788
													OS08G0233900	8.2	OS09G0560150	6.64394	OS01G0879100	6.98133	OS07G0511100	12.4897	OS08G0315200	5.18613	OS01G0584300	11.2881
													OS01G0584300	8.2017	OS10G0578050	6.68184	OS06G0667400	6.98538	OS06G0579100	12.515	OS09G0272200	5.22006	OS11G0616200	11.3187
													OS02G0783700	8.20414	OS06G0564300	6.69948	OS09G0410400	6.98662	OS12G0228032	12.5188	OS02G0831000	5.22588	OS02G0140101	11.355
													OS02G0486400	8.2044	OS07G0563300	6.7181	OS03G0852600	6.98818	OS12G0489400	12.5331	OS03G0561400	5.22903	OS11G0417300	11.4235
													OS02G0142060	8.2106	OS05G0498800	6.71832	OS10G0163250	6.99368	OS12G0222650	12.5331	OS02G0464550	5.27076	OS10G0431100	11.4315
													OS10G0578050	8.29391	OS01G0167100	6.73369	OS09G0365300	7.0001	OS09G0295300	12.545	OS06G0484950	5.29107	OS06G0664000	11.4316
													OS03G0681750	8.29643	OS02G0128500	6.73736	OS06G0662550	7.01164	OS02G0514326	12.5914	OS02G0142100	5.29303	OS02G0303200	11.4532
													OS03G0395801	8.32455	OS09G0100750	6.76203	OS02G0519700	7.01293	OS10G0493800	12.6332	OS03G0363850	5.30715	OS11G0605300	11.4968
													OS04G0446750	8.35318	OS08G0404350	6.77655	OS01G0768600	7.02579	OS01G0372100	12.65	OS01G0341000	5.30965	OS02G0770300	11.5414
													OS02G0815950	8.38348	OS03G0591000	6.80488	OS06G0605600	7.07176	OS12G0417000	12.7172	OS05G0296800	5.30988	OS04G0604250	11.5623
													OS03G0563200	8.39065	OS07G0521600	6.82698	OS04G0272700	7.08079	OS02G0815950	12.7677	OS06G0361750	5.31231	OS11G0307600	11.5898
													OS07G0615000	8.40996	OS03G0165050	6.82872	OS08G0280200	7.09745	OS01G0967600	12.7733	OS11G0661900	5.34152	OS02G0245200	11.5929
													OS11G0181200	8.41214	OS05G0193600	6.83988	OS03G0105401	7.13254	OS05G0498851	12.8045	OS04G0147600	5.35612	OS06G0161350	11.6041
													OS06G0188550	8.46003	OS11G0417132	6.84608	OS03G0169700	7.16542	OS05G0563300	12.8683	OS01G0372350	5.35616	OS05G0326400	11.6072
													OS06G0329350	8.46448	OS09G0242600	6.85065	OS11G0308600	7.1717	OS02G0453300	12.8922	OS03G0167550	5.37451	OS10G0493800	11.6645
													OS03G0104800	8.51897	OS03G0852600	6.87202	OS11G0417132	7.26482	OS10G0195100	12.9334	OS02G0326100	5.39329	OS08G0476700	11.6664
													OS05G0158700	8.52438	OS10G0163250	6.88577	OS12G0222650	7.29366	OS11G0516800	13.0428	OS11G0223300	5.40223	OS12G0108200	11.6742
													OS08G0238700	8.56275	OS10G0318000	6.90535	OS03G0590700	7.29539	OS05G0279300	13.08	OS08G0346900	5.40777	OS01G0745300	11.6793
													OS11G0585200	8.58129	OS02G0131050	6.9701	OS03G0681750	7.30595	OS05G0554601	13.1014	OS12G0584700	5.41285	OS10G0198100	11.6953
													OS06G0218200	8.59844	OS06G0517500	6.97297	OS04G0284550	7.34103	OS01G0768600	13.1351	OS02G0609500	5.41586	OS07G0510800	11.7556
													OS04G0115700	8.60478	OS01G0879100	6.97573	OS05G0563300	7.38233	OS08G0233300	13.1471	OS04G0206401	5.41737	OS04G0429900	11.7934
													OS10G0156300	8.618	OS04G0446750	6.98849	OS07G0624100	7.38655	OS11G0605300	13.1586	OS08G0404350	5.48622	OS02G0213100	11.8356
													OS12G0425500	8.64711	OS03G0231400	7.00087	OS11G0100100	7.39374	OS03G0309300	13.1693	OS06G0539100	5.48934	OS09G0242600	11.8705
													OS02G0332450	8.68803	OS07G0541600	7.00514	OS12G0550800	7.40043	OS07G0684400	13.1934	OS11G0429200	5.5161	OS06G0731300	11.8753
													OS03G0581650	8.69652	OS06G0616400	7.03932	OS10G0132800	7.43035	OS07G0197400	13.2113	OS10G0343000	5.53851	OS04G0188500	11.9054
													OS07G0162450	8.81813	OS01G0840900	7.04955	OS08G0394000	7.46688	OS01G0937400	13.2399	OS03G0346800	5.55151	OS02G0216700	11.9263
													OS01G0913400	8.82701	OS04G0180900	7.05867	OS03G0259600	7.47791	OS01G0902000	13.2438	OS12G0254601	5.57002	OS08G0254200	11.93
													OS12G0424180	8.83489	OS12G0509400	7.06003	OS11G0227000	7.51983	OS01G0324400	13.2738	OS12G0418900	5.58025	OS03G0826400	11.9723
													OS12G0524750	8.83551	OS05G0452500	7.10765	OS11G0639600	7.52067	OS11G0170400	13.2926	OS04G0275950	5.59194	OS02G0329600	12.011
													OS11G0585100	8.85152	OS05G0587300	7.13076	OS04G0612900	7.568	OS03G0164100	13.3221	OS03G0659266	5.59685	OS04G0180900	12.0427
													OS01G0674150	8.89639	OS10G0377150	7.1713	OS02G0129700	7.57055	OS01G0349600	13.3573	OS02G0438700	5.61146	OS03G0845800	12.0709
													OS03G0177100	8.91072	OS12G0140600	7.19211	OS03G0170200	7.58385	OS07G0296000	13.391	OS02G0161251	5.64771	OS11G0429433	12.0749
													OS11G0632200	8.95965	OS04G0284550	7.19398	OS07G0511100	7.58891	OS06G0473700	13.4099	OS11G0559533	5.67418	OS04G0460350	12.1361
													OS05G0575500	8.97535	OS11G0265650	7.21134	OS04G0269800	7.63435	OS12G0108200	13.4283	OS11G0265650	5.676	OS02G0467400	12.1778
													OS03G0735400	8.99259	OS07G0407350	7.23213	OS01G0838100	7.64431	OS02G0435400	13.4354	OS10G0357700	5.70275	OS06G0473700	12.1869
													OS11G0303800	9.01298	OS01G0341200	7.26212	OS06G0471100	7.66721	OS12G0203200	13.4874	OS07G0521300	5.7167	OS05G0193800	12.1992
													OS12G0500800	9.08263	OS06G0346100	7.28804	OS08G0335200	7.66964	OS04G0247500	13.4905	OS07G0106700	5.72159	OS08G0391300	12.2262
													OS09G0311600	9.08809	OS06G0267200	7.28884	OS12G0498700	7.68152	OS02G0754800	13.5832	OS11G0417132	5.75492	OS04G0657900	12.2551
													OS12G0206700	9.11476	OS01G0886350	7.31406	OS03G0735400	7.70509	OS09G0436600	13.5867	OS03G0636600	5.7564	OS12G0228032	12.3013
													OS04G0272700	9.11699	OS01G0349600	7.33442	OS04G0259150	7.71189	OS03G0722200	13.6097	OS07G0578333	5.75714	OS04G0103601	12.4073
													OS03G0629800	9.1373	OS03G0590700	7.33783	OS11G0104150	7.71497	OS12G0424180	13.6357	OS03G0259600	5.75956	OS11G0470600	12.4109
													OS01G0855900	9.20832	OS06G0586000	7.36677	OS01G0680000	7.72091	OS07G0267300	13.6414	OS06G0147200	5.76992	OS07G0267300	12.4241
													OS05G0396900	9.23042	OS08G0221300	7.3691	OS10G0560000	7.79061	OS11G0611600	13.653	OS03G0193300	5.77473	OS03G0581650	12.4353
													OS12G0410200	9.24477	OS04G0204400	7.38081	OS03G0695425	7.80722	OS10G0412600	13.682	OS06G0648200	5.80049	OS08G0330800	12.4597
													OS03G0641300	9.25096	OS06G0471100	7.38396	OS11G0661900	7.82045	OS01G0923400	13.7103	OS08G0530600	5.81937	OS01G0302800	12.5061
													OS01G0539900	9.38178	OS04G0231800	7.40535	OS09G0290900	7.82684	OS12G0141500	13.7128	OS12G0203200	5.8394	OS01G0696500	12.5992
													OS02G0660100	9.39209	OS07G0477866	7.421	OS09G0480300	7.87498	OS03G0675700	13.7406	OS07G0656800	5.84041	OS12G0405400	12.6089
													OS03G0738300	9.39947	OS09G0410400	7.4228	OS02G0228600	7.87851	OS11G0666000	13.7447	OS01G0341200	5.84303	OS07G0231500	12.6323
													OS09G0385300	9.41662	OS01G0337180	7.45595	OS02G0745200	7.94216	OS06G0188550	13.8235	OS06G0295900	5.84618	OS07G0273000	12.6471
													OS04G0259150	9.44085	OS05G0147116	7.46677	OS04G0446750	7.95531	OS12G0228500	13.8479	OS06G0187950	5.86492	OS11G0148101	12.7059
													OS03G0438400	9.45475	OS01G0191400	7.50508	OS01G0243800	8.02546	OS03G0826400	13.958	OS02G0749100	5.88016	OS03G0842700	12.7731
													OS03G0556200	9.48579	OS10G0132800	7.53252	OS08G0377400	8.0353	OS01G0644600	13.9897	OS12G0191901	5.88037	OS05G0102500	12.8617
													OS04G0526600	9.49857	OS05G0266900	7.55792	OS11G0439300	8.05367	OS03G0842501	13.9922	OS06G0287700	5.92333	OS03G0645250	12.9128
													OS08G0482500	9.51453	OS01G0726001	7.60815	OS07G0296000	8.05941	OS04G0126900	14.0179	OS03G0220300	5.93111	OS09G0306632	12.9145
													OS08G0215200	9.55016	OS01G0137550	7.63381	OS11G0223400	8.07197	OS02G0752701	14.0429	OS04G0272500	5.95558	OS11G0223400	12.9718
													OS07G0173300	9.56664	OS06G0161300	7.6398	OS10G0165400	8.10562	OS11G0307600	14.0555	OS12G0171500	5.96247	OS03G0675700	12.9737
													OS03G0783051	9.57078	OS08G0432000	7.65721	OS02G0661500	8.11571	OS12G0539700	14.208	OS03G0591700	5.96439	OS02G0467300	13.0905
													OS11G0132501	9.60498	OS01G0853600	7.66083	OS07G0434100	8.15485	OS06G0685400	14.232	OS09G0513400	5.97218	OS06G0471100	13.1021
													OS11G0170400	9.68295	OS06G0648200	7.66645	OS06G0361500	8.15571	OS03G0144100	14.2485	OS11G0544150	5.97616	OS02G0298900	13.1028
													OS03G0822100	9.69377	OS11G0146300	7.66924	OS06G0484950	8.16965	OS02G0581900	14.2561	OS08G0310300	6.0027	OS02G0496300	13.1288
													OS09G0554101	9.75232	OS12G0132000	7.68833	OS01G0553200	8.2013	OS04G0429900	14.2901	OS02G0518400	6.03019	OS01G0967600	13.1787
													OS09G0310800	9.80613	OS05G0451200	7.68936	OS09G0295300	8.21873	OS06G0586000	14.3235	OS01G0521200	6.03673	OS03G0789800	13.279
													OS11G0639600	9.81417	OS01G0674150	7.71738	OS06G0161300	8.24231	OS05G0102500	14.3249	OS07G0616750	6.04413	OS10G0188250	13.2957
													OS05G0279300	9.82537	OS03G0177100	7.73053	OS05G0193600	8.27155	OS07G0184500	14.3858	OS09G0356100	6.0585	OS01G0834900	13.3192
													OS08G0377400	9.86032	OS01G0740300	7.73905	OS01G0109000	8.29372	OS07G0230400	14.4541	OS01G0715000	6.06195	OS08G0246700	13.3923
													OS03G0862200	9.89662	OS12G0498700	7.75104	OS12G0572201	8.38715	OS11G0471200	14.5275	OS08G0347200	6.06823	OS07G0642100	13.4571
													OS02G0245200	9.93862	OS11G0585200	7.75821	OS11G0280600	8.39753	OS06G0662550	14.7046	OS04G0208450	6.08327	OS01G0937400	13.4808
													OS04G0429900	9.9706	OS11G0223400	7.75991	OS12G0450500	8.39873	OS08G0215200	14.725	OS06G0267200	6.08491	OS11G0303200	13.5218
													OS11G0532200	10.0058	OS06G0361500	7.79593	OS02G0609500	8.41216	OS01G0863100	14.7306	OS07G0423000	6.09477	OS02G0749400	13.5254
													OS12G0132000	10.0178	OS01G0366100	7.79804	OS11G0558500	8.4318	OS03G0581650	14.788	OS10G0578050	6.09902	OS01G0390300	13.5606
													OS11G0516800	10.0441	OS01G0392600	7.80155	OS01G0886350	8.49801	OS03G0762500	14.8143	OS08G0231100	6.10723	OS12G0142900	13.6485
													OS04G0269800	10.0829	OS09G0480300	7.81121	OS07G0684400	8.50042	OS06G0350200	14.8228	OS12G0153433	6.1413	OS03G0286900	13.6501
													OS06G0728300	10.1052	OS11G0550800	7.82512	OS06G0616400	8.5039	OS05G0591500	14.9258	OS06G0235850	6.14818	OS07G0197400	13.6704
													OS07G0648700	10.1599	OS03G0695425	7.8525	OS01G0136600	8.50634	OS11G0417300	14.9515	OS06G0605600	6.15611	OS05G0554601	13.6839
													OS06G0308900	10.2415	OS12G0547100	7.85758	OS05G0194550	8.50735	OS03G0685700	14.9761	OS02G0115600	6.15865	OS04G0612900	13.6937
													OS05G0439200	10.2525	OS02G0136150	7.87547	OS06G0582400	8.50969	OS10G0188250	14.9824	OS03G0783051	6.15879	OS02G0754800	13.7464
													OS12G0450500	10.2907	OS05G0498851	7.90369	OS06G0487620	8.53839	OS02G0486400	15.0507	OS07G0187001	6.17357	OS12G0141500	13.7769
													OS03G0645250	10.315	OS08G0387050	7.92358	OS04G0224200	8.54234	OS08G0385400	15.0606	OS08G0415400	6.19132	OS01G0978500	13.8083
													OS06G0627100	10.32	OS02G0752701	7.95279	OS12G0547100	8.54503	OS01G0353900	15.0868	OS01G0685100	6.19401	OS11G0170900	13.85
													OS07G0296000	10.3569	OS10G0357700	8.01776	OS02G0696650	8.57119	OS01G0337160	15.0964	OS02G0128500	6.22008	OS08G0200400	13.933
													OS12G0508100	10.4073	OS11G0100100	8.04018	OS04G0147600	8.60682	OS11G0459400	15.1589	OS12G0621300	6.23558	OS06G0491800	13.9413
													OS01G0855000	10.4199	OS08G0300901	8.04227	OS08G0300901	8.61265	OS06G0582400	15.3729	OS06G0161300	6.24539	OS11G0518300	13.9417
													OS08G0535050	10.4537	OS08G0391300	8.04981	OS11G0181200	8.63309	OS02G0770300	15.3759	OS11G0305300	6.2463	OS11G0180300	13.9551
													OS11G0227000	10.4678	OS02G0714700	8.06978	OS04G0603800	8.63793	OS05G0439200	15.406	OS01G0366100	6.25992	OS12G0103500	14.0927
													OS02G0745200	10.4828	OS09G0464066	8.07246	OS04G0530200	8.69497	OS03G0783051	15.4572	OS03G0104800	6.28155	OS09G0436300	14.3717
													OS04G0196300	10.4998	OS11G0311550	8.08808	OS01G0183633	8.71716	OS03G0152800	15.4935	OS11G0308600	6.29451	OS01G0680000	14.4028
													OS02G0635300	10.64	OS03G0643900	8.09555	OS01G0229900	8.76742	OS08G0476700	15.5361	OS03G0590700	6.29501	OS01G0944000	14.5507
													OS06G0681300	10.6573	OS11G0148101	8.09991	OS02G0115650	8.76867	OS07G0510800	15.6945	OS08G0483800	6.29549	OS06G0360600	14.5693
													OS09G0276600	10.6918	OS06G0484950	8.11062	OS09G0436000	8.81716	OS11G0550800	15.7034	OS04G0231800	6.3038	OS10G0491100	14.7309
													OS01G0797900	10.7012	OS03G0387500	8.11631	OS05G0116350	8.86945	OS01G0589800	15.7413	OS02G0714700	6.31698	OS05G0148000	14.7525
													OS05G0449600	10.7025	OS01G0834900	8.15583	OS03G0387500	8.87984	OS03G0603500	15.7846	OS11G0439300	6.32023	OS08G0385400	14.8503
													OS01G0183633	10.7332	OS04G0217600	8.17516	OS12G0197600	8.89569	OS04G0402700	15.8034	OS07G0119600	6.3208	OS04G0170500	14.8609
													OS12G0255850	10.7379	OS03G0438400	8.18049	OS05G0439200	8.90132	OS05G0580900	15.937	OS08G0122700	6.37097	OS10G0185100	14.9136
													OS10G0195250	10.8161	OS03G0681750	8.18706	OS01G0226200	8.92571	OS02G0820100	15.9975	OS08G0496700	6.37388	OS02G0640800	14.9617
													OS01G0863100	10.8275	OS07G0296000	8.19469	OS03G0557900	8.92574	OS02G0216700	16.0006	OS12G0498700	6.39555	OS01G0863100	14.9827
													OS03G0684300	10.8458	OS04G0272700	8.19569	OS04G0247500	8.93879	OS04G0405401	16.1576	OS08G0213400	6.39614	OS11G0137250	14.9831
													OS11G0485500	10.8483	OS09G0554101	8.19602	OS03G0104800	8.94685	OS11G0239900	16.2339	OS09G0357250	6.42279	OS02G0163600	15.0637
													OS02G0129700	10.8895	OS08G0482700	8.23152	OS10G0156300	9.00614	OS07G0103000	16.268	OS11G0150800	6.42701	OS04G0247500	15.1203
													OS10G0412600	10.9044	OS08G0476700	8.24349	OS08G0482700	9.00621	OS10G0330300	16.3469	OS05G0181650	6.44185	OS06G0647500	15.1552
													OS05G0563300	10.9284	OS03G0395700	8.24762	OS05G0266900	9.00669	OS04G0243400	16.4648	OS10G0195175	6.44932	OS04G0249700	15.1575
													OS06G0539066	10.9461	OS04G0224200	8.26476	OS04G0217600	9.01051	OS02G0467200	16.4742	OS10G0381800	6.45739	OS11G0549401	15.2635
													OS06G0616400	10.9568	OS11G0558500	8.26939	OS07G0591800	9.01731	OS05G0390932	16.5075	OS04G0446700	6.46421	OS10G0482000	15.3351
													OS09G0246300	10.9599	OS08G0282200	8.30172	OS08G0238700	9.04026	OS02G0298900	16.574	OS10G0317300	6.46803	OS09G0436600	15.3452
													OS11G0153100	10.9633	OS02G0602900	8.32775	OS08G0476700	9.05469	OS09G0295200	16.627	OS03G0105401	6.48181	OS06G0154800	15.357
													OS01G0820800	11.1192	OS05G0116350	8.33758	OS11G0470600	9.06264	OS11G0180300	16.644	OS02G0454300	6.482	OS06G0331500	15.3981
													OS03G0695425	11.1224	OS07G0591800	8.342	OS01G0855900	9.10327	OS10G0165400	16.668	OS11G0204100	6.48437	OS03G0708250	15.447
													OS12G0547100	11.1328	OS02G0518400	8.36036	OS05G0452500	9.10697	OS10G0185100	16.6907	OS09G0564800	6.48674	OS05G0397600	15.4862
													OS04G0269900	11.1542	OS05G0158700	8.36411	OS11G0305300	9.13958	OS10G0362300	16.8516	OS01G0262401	6.51189	OS01G0324400	15.5329
													OS08G0406700	11.2344	OS02G0745200	8.40367	OS12G0509400	9.16637	OS04G0675000	16.8908	OS01G0615000	6.51486	OS03G0180500	15.5479
													OS02G0329600	11.254	OS03G0708250	8.4147	OS08G0213400	9.17066	OS02G0660100	16.9127	OS09G0433000	6.53584	OS07G0571300	15.6308
													OS10G0147300	11.2915	OS12G0545900	8.44366	OS09G0498000	9.19601	OS10G0132300	17.0442	OS10G0156300	6.60737	OS03G0603500	15.7539
													OS04G0534500	11.3086	OS10G0381800	8.45581	OS09G0295200	9.22318	OS09G0436300	17.052	OS11G0246950	6.6344	OS05G0380250	15.8084
													OS03G0299700	11.3286	OS02G0228600	8.48332	OS06G0218200	9.22946	OS06G0360600	17.1142	OS07G0434100	6.63773	OS02G0332450	15.8172
													OS03G0816200	11.3374	OS08G0233900	8.49152	OS08G0496700	9.25054	OS08G0188151	17.1146	OS12G0416900	6.64475	OS06G0470350	15.8212
													OS05G0145900	11.3894	OS11G0459400	8.52537	OS02G0834100	9.25123	OS07G0454200	17.1267	OS06G0667400	6.68081	OS10G0432200	15.8523
													OS04G0603800	11.3896	OS04G0429900	8.55009	OS11G0518300	9.3034	OS08G0208400	17.1418	OS06G0564300	6.69787	OS04G0534500	15.8897
													OS02G0742051	11.4308	OS05G0439200	8.55787	OS07G0267300	9.31473	OS03G0821250	17.1907	OS11G0608000	6.71354	OS09G0456900	15.9847
													OS05G0359700	11.4968	OS07G0434100	8.58081	OS02G0136150	9.3408	OS01G0777101	17.2127	OS03G0563200	6.73572	OS12G0266000	16.0162
													OS01G0392600	11.5966	OS11G0661900	8.58837	OS03G0556200	9.34696	OS08G0206800	17.3306	OS09G0410400	6.74664	OS01G0564300	16.033
													OS06G0471100	11.6177	OS03G0556200	8.60271	OS10G0550200	9.35248	OS11G0100150	17.4012	OS01G0731800	6.75968	OS09G0273950	16.0564
													OS10G0340800	11.695	OS02G0742051	8.63686	OS09G0310800	9.39004	OS11G0137250	17.6393	OS05G0451200	6.76019	OS05G0580900	16.1395
													OS01G0302800	11.7092	OS06G0627100	8.65937	OS05G0498800	9.39203	OS08G0200400	17.7161	OS11G0429433	6.7855	OS08G0482300	16.2031
													OS12G0408800	11.8106	OS04G0247500	8.67764	OS02G0752701	9.40878	OS04G0394250	17.9075	OS10G0489650	6.87054	OS01G0739300	16.3492
													OS03G0722200	11.9104	OS03G0862200	8.70788	OS03G0607100	9.42967	OS01G0674150	17.9563	OS10G0132800	6.87833	OS05G0435500	16.3687
													OS10G0185100	11.9139	OS04G0534500	8.71064	OS06G0664000	9.45776	OS12G0142900	17.9989	OS03G0387500	6.91162	OS10G0330300	16.5018
													OS06G0591200	11.9155	OS02G0834100	8.71713	OS10G0578050	9.48776	OS04G0111500	18.2799	OS10G0340301	6.91991	OS03G0686500	16.6426
													OS04G0612900	12.0567	OS08G0496700	8.74809	OS06G0346900	9.50811	OS05G0130200	18.6329	OS03G0438400	6.94652	OS10G0517050	16.7524
													OS01G0500600	12.0637	OS08G0254200	8.75797	OS05G0359700	9.52243	OS10G0491100	18.7076	OS08G0214900	6.94735	OS01G0502800	16.769
													OS02G0770300	12.0647	OS10G0195175	8.78442	OS03G0857000	9.54131	OS12G0410200	18.7902	OS04G0224200	6.95345	OS02G0807750	16.8762
													OS01G0838100	12.0651	OS02G0616300	8.79596	OS04G0534500	9.59498	OS05G0193800	18.9378	OS08G0237100	6.95366	OS03G0448500	16.9197
													OS03G0144100	12.0741	OS02G0115650	8.79681	OS06G0346100	9.59657	OS03G0711600	18.9414	OS04G0446750	6.95383	OS05G0587300	17.3168
													OS08G0254200	12.1055	OS03G0738300	8.80244	OS06G0648200	9.60652	OS02G0245200	19.0022	OS02G0661500	6.98397	OS04G0173300	17.3862
													OS12G0108200	12.106	OS09G0498000	8.84638	OS08G0378800	9.6198	OS10G0462600	19.0069	OS02G0142060	6.9857	OS10G0340800	17.4638
													OS04G0619200	12.1135	OS03G0857000	8.85332	OS07G0541600	9.62058	OS04G0192350	19.0767	OS02G0303200	6.99863	OS09G0520000	17.6011
													OS12G0228500	12.1715	OS06G0582400	8.92446	OS02G0742051	9.63439	OS10G0479001	19.1637	OS06G0146900	7.02899	OS05G0359700	17.6154
													OS10G0343000	12.217	OS05G0547800	8.92961	OS02G0518400	9.64878	OS03G0180500	19.2112	OS09G0498000	7.05735	OS07G0213500	17.7942
													OS03G0725050	12.2382	OS06G0667400	8.93209	OS10G0147300	9.65139	OS01G0337180	19.23	OS02G0131050	7.13444	OS08G0206800	17.8199
													OS11G0484700	12.2563	OS08G0482500	8.95266	OS11G0459400	9.72687	OS01G0797900	19.2536	OS06G0361500	7.18438	OS08G0232100	17.9608
													OS06G0648200	12.2819	OS03G0816200	8.95563	OS07G0616750	9.73516	OS02G0792100	19.3037	OS01G0726001	7.19299	OS03G0337200	18.1486
													OS06G0281501	12.2839	OS04G0343050	8.97048	OS08G0296900	9.76742	OS12G0266000	19.3622	OS08G0238700	7.21082	OS01G0519700	18.3486
													OS02G0216700	12.2916	OS04G0530200	9.03698	OS08G0432000	9.78172	OS07G0236300	19.4353	OS05G0266900	7.2481	OS02G0792100	18.398
													OS10G0431100	12.3906	OS01G0229900	9.046	OS10G0195175	9.86064	OS08G0535050	19.5628	OS09G0290900	7.25355	OS07G0230400	18.4158
													OS06G0614400	12.4294	OS04G0540500	9.05215	OS07G0615000	9.87909	OS02G0749400	19.6396	OS08G0482500	7.26384	OS02G0519700	18.4295
													OS11G0429433	12.4356	OS12G0450500	9.05452	OS01G0863100	9.88763	OS07G0451101	19.6859	OS06G0218200	7.27624	OS11G0485500	18.5037
													OS04G0345100	12.443	OS12G0197200	9.05985	OS06G0350200	9.9046	OS08G0393900	19.6923	OS08G0280200	7.30852	OS03G0164200	18.7963
													OS08G0246700	12.4866	OS05G0267900	9.06749	OS02G0332450	9.92908	OS08G0394000	19.8621	OS08G0432000	7.30972	OS10G0462600	18.9727
													OS08G0296900	12.5226	OS04G0402700	9.07648	OS06G0579100	9.93758	OS09G0120033	19.9313	OS02G0272800	7.33372	OS09G0129400	19.0038
													OS01G0201600	12.695	OS01G0820800	9.08078	OS03G0177100	9.94268	OS01G0944000	20.0696	OS03G0372950	7.3606	OS08G0135800	19.0567
													OS09G0436000	12.749	OS08G0238700	9.1076	OS11G0239900	9.9447	OS12G0235200	20.2095	OS01G0553200	7.38657	OS11G0474566	19.3029
													OS09G0365300	12.7508	OS12G0222650	9.13182	OS06G0308900	9.94586	OS08G0316900	20.2676	OS06G0627100	7.3919	OS09G0116600	19.3662
													OS02G0140101	12.8089	OS09G0310800	9.13199	OS07G0453132	9.95518	OS07G0573900	20.291	OS08G0300901	7.42244	OS12G0254400	19.423
													OS12G0186600	12.8146	OS11G0280600	9.14072	OS02G0716100	10.0033	OS08G0246700	20.3512	OS12G0545900	7.42341	OS12G0416300	19.4443
													OS05G0193800	12.876	OS12G0524750	9.14879	OS07G0571300	10.0155	OS06G0647500	20.3583	OS11G0585200	7.44115	OS01G0963400	19.5787
													OS07G0184500	12.8804	OS11G0585100	9.16417	OS06G0627100	10.0416	OS05G0327000	20.4032	OS06G0664000	7.46447	OS03G0738200	19.7004
													OS02G0137200	12.9751	OS11G0708000	9.18984	OS02G0602900	10.047	OS02G0825650	20.413	OS05G0452500	7.50479	OS02G0825650	19.7316
													OS04G0247500	13.0063	OS06G0133200	9.25765	OS05G0267900	10.1112	OS02G0163600	20.4665	OS03G0582900	7.60217	OS02G0671400	19.7498
													OS01G0553600	13.0623	OS05G0249100	9.28622	OS01G0820800	10.1262	OS01G0978500	20.4801	OS12G0197200	7.62361	OS02G0216500	20.3469
													OS03G0685700	13.1265	OS08G0188151	9.28722	OS03G0708250	10.1611	OS09G0464066	20.7841	OS08G0411850	7.6656	OS01G0777101	20.4281
													OS01G0745300	13.1456	OS04G0345100	9.29754	OS07G0652900	10.1928	OS01G0390300	20.8833	OS06G0471100	7.67812	OS05G0192700	20.9496
													OS02G0435400	13.1701	OS12G0197600	9.32769	OS01G0500600	10.1963	OS09G0273950	20.8881	OS09G0480300	7.68686	OS10G0173000	21.3599
													OS10G0493800	13.1753	OS06G0218200	9.34234	OS03G0738300	10.2001	OS01G0313600	20.9674	OS04G0284550	7.70245	OS04G0488000	21.4326
													OS11G0605300	13.1852	OS11G0709000	9.35278	OS12G0410200	10.2177	OS01G0318400	20.9907	OS01G0678050	7.70555	OS08G0359200	21.6465
													OS04G0463100	13.1892	OS01G0863100	9.37523	OS04G0345100	10.2332	OS07G0213500	21.0728	OS12G0222300	7.73565	OS02G0163533	21.7315
													OS11G0100150	13.2173	OS03G0135550	9.39743	OS01G0644600	10.2541	OS02G0216500	21.119	OS08G0286500	7.75001	OS03G0413100	21.7379
													OS01G0902000	13.2293	OS04G0612900	9.44477	OS11G0132501	10.2666	OS03G0686500	21.3087	OS02G0136150	7.79014	OS10G0362300	21.9908
													OS02G0766000	13.2583	OS03G0170200	9.44914	OS08G0254200	10.3091	OS07G0511400	21.3411	OS02G0745200	7.80635	OS11G0549675	22.0376
													OS02G0716100	13.2852	OS01G0243800	9.49184	OS10G0195250	10.3215	OS09G0116600	21.3571	OS02G0280000	7.85663	OS01G0617200	22.1098
													OS06G0232800	13.3525	OS04G0603800	9.52425	OS01G0553600	10.3399	OS06G0161350	21.5367	OS10G0318000	7.85996	OS01G0393000	22.2363
													OS05G0357850	13.3648	OS06G0346900	9.53634	OS12G0416900	10.3872	OS01G0644400	21.6333	OS03G0591000	7.93357	OS11G0452400	22.7018
													OS09G0116600	13.3794	OS03G0589500	9.54463	OS03G0722200	10.4203	OS10G0482000	21.7333	OS03G0589500	7.95753	OS02G0498100	22.722
													OS03G0164100	13.4441	OS02G0661500	9.58192	OS08G0233900	10.4478	OS03G0448500	21.9684	OS11G0708000	7.96947	OS04G0677650	22.7448
													OS06G0154800	13.4447	OS11G0470600	9.58963	OS08G0209000	10.513	OS02G0671400	22.052	OS05G0507400	7.99659	OS05G0563300	22.7821
													OS03G0686500	13.4806	OS02G0749400	9.59021	OS03G0822100	10.5176	OS04G0604250	22.2688	OS05G0380200	7.99692	OS02G0279800	22.8728
													OS11G0611600	13.5528	OS12G0416900	9.61166	OS08G0482300	10.5769	OS09G0456900	22.3454	OS08G0172300	8.02931	OS07G0665900	22.9662
													OS05G0102500	13.5927	OS08G0394000	9.63376	OS01G0387566	10.606	OS12G0405400	22.407	OS03G0643900	8.03987	OS04G0459200	22.9891
													OS10G0208500	13.6235	OS10G0147300	9.65174	OS05G0145900	10.6383	OS06G0726400	22.4304	OS10G0166300	8.04279	OS01G0507000	23.0095
													OS12G0489400	13.6364	OS06G0154800	9.65651	OS09G0513400	10.6567	OS02G0496300	22.6788	OS03G0395801	8.0449	OS10G0366400	23.2268
													OS06G0355800	13.6737	OS02G0486400	9.69132	OS04G0269900	10.6712	OS02G0467400	22.794	OS03G0607100	8.07473	OS02G0639800	23.4272
													OS07G0236300	13.7001	OS08G0378800	9.69945	OS08G0482500	10.6774	OS01G0391100	22.8522	OS04G0345100	8.08022	OS08G0287800	23.6033
													OS01G0391100	13.7426	OS05G0557700	9.75288	OS12G0539700	10.678	OS01G0936600	22.9343	OS07G0511100	8.0922	OS10G0485300	23.6083
													OS11G0477400	13.7797	OS05G0359700	9.79271	OS01G0349600	10.6939	OS06G0491800	23.1645	OS12G0487500	8.0988	OS05G0152201	23.6345
													OS04G0243400	13.7969	OS11G0305300	9.85687	OS06G0728300	10.7029	OS01G0361000	23.2299	OS04G0684100	8.09916	OS02G0609000	23.8632
													OS11G0417300	13.8413	OS12G0425500	9.89054	OS11G0708000	10.7178	OS05G0152201	23.2903	OS05G0557700	8.11023	OS02G0820100	24.1604
													OS08G0326300	13.843	OS03G0735400	9.89859	OS12G0425500	10.7221	OS01G0745300	23.4179	OS11G0132501	8.11434	OS01G0626500	24.1883
													OS02G0453300	13.8658	OS05G0390932	9.9082	OS07G0573900	10.753	OS07G0642100	23.4576	OS04G0269900	8.11501	OS04G0463100	24.2571
													OS06G0586000	13.8996	OS11G0639600	9.97174	OS12G0500800	10.767	OS05G0397600	23.4825	OS08G0296900	8.15167	OS11G0227000	24.2638
													OS11G0307600	13.9137	OS06G0308900	9.97894	OS07G0273000	10.8196	OS01G0855000	23.6154	OS11G0615300	8.16461	OS05G0269000	24.2995
													OS11G0470600	13.9227	OS01G0680000	10.009	OS04G0429900	10.8405	OS10G0446800	23.6778	OS03G0738300	8.20438	OS11G0636600	24.3291
													OS07G0454200	14.0068	OS12G0228500	10.0757	OS02G0329600	10.869	OS10G0485300	23.8659	OS04G0217600	8.22152	OS03G0629800	24.5839
													OS01G0226200	14.1063	OS09G0365300	10.0762	OS08G0406700	10.9123	OS07G0273000	23.9912	OS06G0308900	8.23722	OS06G0347966	24.7244
													OS12G0405400	14.1139	OS08G0415400	10.1344	OS11G0666000	10.9552	OS02G0279800	24.0389	OS02G0635300	8.2469	OS11G0209700	25.0267
													OS02G0256500	14.1192	OS10G0156300	10.1371	OS10G0479001	11.0248	OS03G0738200	24.0947	OS07G0624100	8.25756	OS02G0832700	25.1316
													OS01G0936600	14.1538	OS01G0553200	10.1826	OS12G0255850	11.0591	OS05G0359700	24.2556	OS03G0816200	8.27759	OS03G0431500	25.299
													OS11G0616200	14.1658	OS08G0213400	10.185	OS03G0816200	11.0723	OS11G0303200	24.3164	OS03G0170200	8.30435	OS01G0361000	25.3667
													OS03G0845800	14.1937	OS07G0273000	10.3158	OS04G0604250	11.2038	OS03G0337200	24.4015	OS04G0269800	8.31466	OS03G0408500	25.3809
													OS03G0826400	14.4016	OS05G0115100	10.3232	OS09G0276600	11.2556	OS03G0654800	24.4175	OS09G0295200	8.31752	OS08G0288000	25.7588
													OS11G0661101	14.4246	OS09G0276600	10.3302	OS06G0261300	11.343	OS02G0766000	24.4705	OS05G0147116	8.33988	OS03G0654800	25.76
													OS10G0195100	14.4694	OS09G0436000	10.3671	OS04G0540500	11.3991	OS02G0508500	24.6479	OS07G0615000	8.39609	OS03G0187100	26.1462
													OS04G0126900	14.485	OS07G0652900	10.3811	OS05G0587300	11.4435	OS02G0163533	24.7804	OS07G0541600	8.40995	OS02G0467200	26.3971
													OS08G0307601	14.6333	OS07G0571300	10.3841	OS06G0188550	11.5033	OS01G0502800	24.7946	OS11G0585100	8.41774	OS11G0550800	26.4679
													OS01G0155800	14.6437	OS02G0280000	10.5155	OS10G0431100	11.5533	OS01G0519700	24.8509	OS05G0193600	8.49251	OS09G0424650	26.5904
													OS02G0298900	14.7817	OS09G0397800	10.5441	OS01G0740300	11.7205	OS06G0226000	24.9248	OS01G0853600	8.53513	OS02G0828600	26.8797
													OS05G0587300	14.8733	OS04G0147600	10.5631	OS05G0498851	11.7312	OS01G0626500	24.942	OS11G0639600	8.58789	OS11G0660400	26.9017
													OS12G0103500	14.8999	OS01G0553600	10.5805	OS05G0396900	11.7401	OS05G0148000	24.966	OS09G0365300	8.60159	OS06G0726400	27.2067
													OS12G0142900	15.1002	OS01G0797900	10.5869	OS11G0100150	11.8076	OS11G0549401	24.9939	OS09G0130300	8.60767	OS06G0661500	27.5612
													OS12G0228032	15.1598	OS11G0132501	10.5944	OS11G0611600	11.8305	OS06G0346201	25.0037	OS01G0372100	8.61519	OS06G0579100	27.583
													OS02G0192400	15.2234	OS06G0350200	10.6174	OS04G0397800	11.852	OS06G0487620	25.3763	OS12G0140600	8.64453	OS10G0208500	28.1139
													OS11G0223400	15.2941	OS09G0513400	10.6485	OS06G0539100	11.8622	OS10G0366400	25.41	OS05G0194550	8.67362	OS05G0214100	28.3682
													OS04G0604250	15.3109	OS12G0410200	10.6876	OS10G0348900	11.8828	OS08G0232100	25.4467	OS02G0696650	8.68627	OS08G0395700	28.3953
													OS09G0397800	15.3172	OS08G0377400	10.6939	OS05G0575500	11.9372	OS01G0886300	25.5388	OS01G0337160	8.68869	OS08G0387050	28.6287
													OS12G0487500	15.4273	OS01G0302800	10.734	OS06G0331500	11.9397	OS10G0340800	25.7738	OS11G0148101	8.70812	OS04G0402700	28.7308
													OS09G0130300	15.495	OS03G0725050	10.7384	OS03G0684300	11.9444	OS10G0432200	25.8465	OS08G0235550	8.71692	OS01G0644600	28.759
													OS08G0172300	15.5186	OS03G0722200	10.8577	OS04G0402700	11.9975	OS02G0241300	26.3263	OS02G0716100	8.72924	OS02G0241300	28.7959
													OS01G0967600	15.5275	OS03G0104800	10.8852	OS03G0645250	12.0034	OS07G0665900	26.3541	OS09G0306632	8.74647	OS11G0532200	29.1184
													OS12G0235200	15.6661	OS07G0615000	10.8916	OS01G0902000	12.0146	OS04G0397800	26.3618	OS01G0768600	8.76371	OS01G0563000	29.4885
													OS06G0346900	15.6689	OS05G0575500	10.938	OS08G0391300	12.0317	OS02G0609000	26.3716	OS01G0229900	8.77561	OS02G0752701	29.6864
													OS12G0417000	15.7009	OS01G0183633	11.005	OS01G0937400	12.053	OS02G0484950	26.6091	OS03G0681750	8.82355	OS02G0522300	29.9013
													OS03G0708250	15.7518	OS11G0307600	11.0079	OS02G0766000	12.0804	OS08G0135800	26.785	OS08G0396200	8.83157	OS05G0441500	30.4302
													OS11G0428800	15.8176	OS06G0664000	11.1225	OS12G0228500	12.1115	OS11G0549675	26.8641	OS03G0177100	8.84662	OS07G0187350	30.4958
													OS02G0163600	15.9682	OS04G0275950	11.1533	OS12G0408800	12.1318	OS09G0424650	26.9495	OS06G0261300	8.91754	OS06G0682300	30.5551
													OS05G0267900	16.0177	OS08G0482300	11.1981	OS11G0485500	12.1559	OS12G0455100	27.1817	OS03G0684300	8.92319	OS03G0372500	30.735
													OS08G0330800	16.0252	OS02G0245200	11.2021	OS07G0510800	12.1904	OS01G0393000	27.3462	OS02G0228600	8.93971	OS03G0309300	30.7712
													OS02G0749400	16.0289	OS02G0329600	11.2105	OS11G0417300	12.215	OS05G0435500	27.3495	OS03G0556200	8.95652	OS05G0546800	30.8694
													OS07G0197400	16.0678	OS07G0511100	11.2174	OS02G0486400	12.2602	OS08G0482700	27.448	OS01G0183633	8.97249	OS04G0473150	31.2647
													OS05G0580900	16.0832	OS01G0855900	11.2536	OS12G0197200	12.284	OS02G0501350	27.4817	OS04G0460350	9.01329	OS02G0714000	31.3958
													OS10G0330300	16.0842	OS01G0500600	11.2795	OS09G0569780	12.2958	OS06G0133200	27.6692	OS11G0311550	9.02566	OS08G0249400	31.5306
													OS08G0200400	16.1166	OS02G0140101	11.3238	OS02G0453300	12.4283	OS10G0517050	28.2353	OS04G0103601	9.04041	OS01G0855000	31.7232
													OS08G0385400	16.1593	OS06G0685400	11.354	OS01G0913400	12.4375	OS05G0214100	28.3214	OS02G0834100	9.0712	OS11G0427500	32.1303
													OS10G0188250	16.1733	OS11G0170400	11.4169	OS06G0611300	12.4402	OS11G0209700	28.4737	OS10G0550200	9.09982	OS05G0490700	32.2294
													OS05G0130200	16.3209	OS05G0145900	11.4319	OS07G0173300	12.5056	OS03G0408500	28.5673	OS05G0357850	9.11352	OS03G0423850	32.5153
													OS07G0652900	16.5619	OS08G0406700	11.4544	OS08G0188151	12.5249	OS12G0254400	28.9047	OS04G0603800	9.1162	OS06G0329350	32.9974
													OS01G0923400	16.5881	OS07G0453132	11.4574	OS04G0296700	12.5609	OS11G0477400	29.1116	OS01G0500600	9.12928	OS04G0166300	33.1328
													OS07G0573900	16.6207	OS11G0485500	11.4713	OS12G0508100	12.5713	OS01G0739300	29.1641	OS01G0320700	9.15827	OS08G0159900	33.5231
													OS03G0842700	16.6421	OS06G0539066	11.4825	OS03G0231400	12.6136	OS07G0106700	29.459	OS02G0808500	9.16897	OS07G0166600	33.8442
													OS04G0460350	16.6861	OS04G0269900	11.4891	OS05G0390932	12.6553	OS12G0561000	29.5681	OS04G0204400	9.18086	OS02G0766000	34.1596
													OS01G0136600	16.7451	OS10G0431100	11.5167	OS06G0232800	12.7046	OS11G0452400	29.9298	OS03G0400600	9.19011	OS01G0646700	34.1627
													OS11G0180300	16.7583	OS03G0581650	11.526	OS12G0103500	12.7255	OS12G0459300	29.968	OS01G0553600	9.22128	OS01G0589800	34.2377
													OS01G0644400	16.7943	OS06G0261300	11.527	OS11G0307600	12.7442	OS03G0372500	30.0091	OS06G0346100	9.22485	OS09G0365100	34.8709
													OS10G0491100	16.9055	OS05G0279300	11.5755	OS06G0681300	12.7579	OS08G0287800	30.0431	OS11G0601950	9.24184	OS11G0475500	35.0564
													OS01G0739300	16.9467	OS08G0296900	11.5926	OS05G0357850	12.9448	OS04G0677650	30.104	OS06G0473700	9.27225	OS01G0886300	35.3113
													OS01G0680000	17.0569	OS01G0136600	11.6363	OS01G0372100	13.0115	OS07G0187350	30.1242	OS06G0662550	9.29679	OS03G0622500	35.3752
													OS04G0450701	17.192	OS06G0188550	11.7071	OS03G0862200	13.0259	OS06G0347966	30.3877	OS06G0133200	9.29814	OS02G0588550	35.3953
													OS08G0233300	17.2217	OS07G0173300	11.7382	OS09G0130300	13.036	OS03G0842700	30.5616	OS08G0377400	9.29825	OS06G0226000	35.6942
													OS02G0454300	17.2684	OS02G0766000	11.7523	OS01G0936600	13.0855	OS07G0166600	30.577	OS06G0728300	9.3629	OS10G0565100	36.2722
													OS09G0436300	17.3355	OS11G0417300	11.7612	OS11G0616200	13.1866	OS12G0416300	30.832	OS09G0242600	9.36717	OS09G0112100	36.5766
													OS04G0405401	17.3701	OS02G0716100	11.7756	OS11G0429433	13.2772	OS10G0348900	31.0382	OS10G0188250	9.37701	OS11G0256300	36.7788
													OS02G0671800	17.3874	OS08G0535050	11.7857	OS11G0170400	13.3162	OS11G0485500	31.212	OS12G0508100	9.4282	OS09G0392400	36.9948
													OS01G0390300	17.4295	OS01G0899387	11.7894	OS11G0661101	13.3351	OS11G0474566	31.4102	OS06G0232800	9.43395	OS02G0177900	37.1099
													OS02G0467400	17.4304	OS03G0607100	11.847	OS09G0116600	13.4237	OS09G0520000	31.64	OS01G0855900	9.43601	OS10G0462500	37.1435
													OS06G0161350	17.4787	OS10G0560000	11.9408	OS01G0978500	13.4972	OS11G0427500	31.6633	OS07G0652900	9.44027	OS04G0121800	37.2445
													OS10G0362300	17.5005	OS07G0648700	11.9617	OS02G0245200	13.5677	OS01G0740300	32.0736	OS01G0287400	9.44764	OS06G0254300	37.4721
													OS02G0714000	17.504	OS02G0453300	11.969	OS06G0281501	13.6029	OS09G0554101	32.3091	OS02G0742051	9.45939	OS02G0608200	38.0164
													OS11G0137250	17.6128	OS02G0216700	11.9691	OS10G0343000	13.6802	OS02G0137200	32.3868	OS01G0109000	9.47438	OS02G0501350	38.0363
													OS06G0331500	17.6465	OS02G0137200	11.9962	OS02G0192400	13.7008	OS09G0114500	32.5372	OS07G0197400	9.48032	OS10G0560000	38.4085
													OS08G0208400	17.6785	OS09G0385300	12.0185	OS02G0749400	13.7861	OS06G0470350	33.0428	OS02G0115650	9.55411	OS09G0246300	38.5081
													OS03G0180500	17.7097	OS02G0783700	12.1206	OS10G0132300	13.788	OS02G0714000	33.2805	OS07G0230400	9.57797	OS03G0576900	39.0611
													OS09G0273950	17.7192	OS03G0822100	12.1294	OS01G0353900	13.9031	OS02G0163500	33.3099	OS08G0330800	9.69532	OS01G0740300	39.1786
													OS02G0754800	17.7632	OS12G0424180	12.1683	OS05G0557700	13.9067	OS02G0806400	33.4352	OS08G0287200	9.75211	OS07G0511400	39.613
													OS12G0117700	17.8975	OS11G0429433	12.1732	OS01G0777101	13.9221	OS12G0584700	33.7485	OS06G0731300	9.8362	OS02G0694300	39.6661
													OS01G0963400	18.0289	OS09G0569780	12.2243	OS08G0330800	13.9719	OS03G0231400	34.0266	OS04G0192350	9.84718	OS06G0605950	40.3213
													OS02G0496300	18.0361	OS08G0172300	12.2367	OS03G0826400	14.0047	OS07G0590700	34.0565	OS11G0611600	9.86068	OS09G0293601	40.5175
													OS01G0353900	18.1616	OS11G0611600	12.2377	OS12G0108200	14.03	OS03G0789800	34.127	OS08G0476700	9.86842	OS09G0419100	40.5467
													OS02G0671400	18.2129	OS06G0728300	12.2936	OS04G0619200	14.0486	OS02G0332450	34.3413	OS12G0206700	9.87571	OS04G0206200	40.9778
													OS08G0206800	18.2167	OS03G0561283	12.3614	OS09G0325300	14.066	OS02G0617800	34.3571	OS11G0104150	9.89178	OS01G0363500	41.3024
													OS01G0393000	18.296	OS03G0144100	12.3677	OS02G0140101	14.1239	OS12G0550800	34.7445	OS03G0845800	9.96155	OS09G0114500	42.4407
													OS05G0115100	18.3049	OS12G0539700	12.4353	OS09G0385300	14.1284	OS05G0251500	35.2458	OS10G0485400	10.0292	OS12G0117700	42.4668
													OS05G0591500	18.3353	OS11G0666000	12.5015	OS08G0206800	14.1752	OS05G0269000	35.4904	OS01G0589800	10.0479	OS12G0561000	42.5894
													OS02G0216500	18.4681	OS07G0230400	12.5391	OS04G0126900	14.1911	OS04G0488000	35.925	OS04G0429900	10.0926	OS06G0301500	42.8904
													OS08G0482300	18.5153	OS09G0130300	12.5873	OS05G0279300	14.2074	OS10G0187701	36.6082	OS09G0385300	10.1351	OS01G0544700	42.9135
													OS05G0397600	18.5595	OS02G0467400	12.6122	OS01G0302800	14.2256	OS03G0726200	36.7683	OS05G0279300	10.1506	OS02G0163500	43.0327
													OS05G0557700	18.5923	OS02G0584900	12.619	OS02G0216700	14.3504	OS04G0170500	37.5682	OS02G0754800	10.1564	OS10G0159300	43.7666
													OS03G0789800	18.6032	OS10G0412600	12.6503	OS12G0489400	14.382	OS02G0127000	37.5714	OS12G0255200	10.1608	OS11G0477400	43.9032
													OS01G0519700	18.9819	OS08G0215200	12.8112	OS01G0797900	14.4148	OS01G0646700	37.8361	OS10G0173000	10.1765	OS08G0122800	44.1602
													OS02G0828600	19.0974	OS07G0616750	12.8667	OS03G0114100	14.5688	OS01G0384450	38.3581	OS05G0325400	10.2158	OS05G0547600	44.9941
													OS03G0675700	19.1076	OS02G0435400	12.8955	OS10G0412600	14.6162	OS04G0530200	38.6274	OS11G0466966	10.2274	OS01G0318400	45.0383
													OS04G0170500	19.162	OS10G0362300	12.9509	OS02G0754800	14.6745	OS04G0459200	38.8246	OS08G0406700	10.2705	OS08G0184300	45.0853
													OS05G0435500	19.3213	OS04G0296700	12.9586	OS03G0845800	14.7177	OS10G0565100	39.6437	OS10G0329400	10.3256	OS02G0163300	45.6203
													OS05G0327000	19.6138	OS04G0619200	12.9901	OS10G0362300	14.8054	OS08G0359200	40.1415	OS05G0267900	10.3353	OS11G0474100	45.6353
													OS05G0325400	19.708	OS02G0783650	13.0138	OS01G0967600	14.8215	OS04G0463100	40.2175	OS01G0302800	10.3778	OS06G0142900	46.0559
													OS08G0482700	19.7327	OS06G0232800	13.2236	OS08G0172300	14.8821	OS06G0530200	40.7984	OS04G0612900	10.4329	OS06G0614400	47.3329
													OS10G0187701	19.8172	OS11G0516800	13.2882	OS12G0228032	14.946	OS09G0392400	40.8999	OS05G0498800	10.4523	OS08G0274700	47.6063
													OS08G0387050	19.8441	OS12G0228032	13.3857	OS10G0330300	14.9916	OS05G0192700	41.2987	OS06G0331500	10.4587	OS02G0806400	48.13
													OS03G0603500	19.8655	OS10G0132300	13.4584	OS11G0605300	15.0004	OS08G0395700	41.7456	OS04G0540500	10.4852	OS10G0187701	48.5763
													OS01G0944000	20.1988	OS10G0482000	13.525	OS06G0355800	15.0688	OS11G0153100	42.066	OS02G0772100	10.5132	OS02G0477300	48.7639
													OS09G0365100	20.397	OS09G0114500	13.5463	OS01G0674150	15.0793	OS08G0249400	42.2551	OS12G0197600	10.5277	OS07G0582800	49.1529
													OS01G0937400	20.5426	OS05G0357850	13.5909	OS11G0704550	15.1217	OS08G0184300	42.4346	OS04G0534500	10.5527	OS01G0936600	49.3161
													OS02G0303200	20.5799	OS03G0164100	13.674	OS03G0686500	15.1657	OS02G0651500	42.5125	OS01G0644400	10.5658	OS02G0127000	49.5398
													OS06G0539100	20.6793	OS07G0184500	13.6916	OS09G0554101	15.217	OS02G0163300	42.5388	OS03G0164901	10.5916	OS06G0479200	49.8917
													OS06G0360600	20.8179	OS12G0142900	13.6921	OS02G0435400	15.2508	OS01G0617200	43.1313	OS12G0228500	10.6071	OS12G0103580	49.9485
													OS02G0279800	20.8317	OS02G0635300	13.7243	OS05G0437800	15.3024	OS11G0475500	43.5315	OS03G0169700	10.6076	OS08G0307601	51.0341
													OS01G0502800	20.9721	OS09G0325300	13.8106	OS03G0135550	15.4266	OS04G0362375	44.2927	OS11G0616200	10.6196	OS01G0201600	51.0407
													OS12G0254400	20.9804	OS11G0605300	13.8195	OS02G0298900	15.4886	OS03G0431500	44.6374	OS07G0591800	10.6631	OS06G0586000	51.593
													OS12G0266000	21.0282	OS01G0353900	13.8781	OS07G0619200	15.4982	OS02G0639800	44.8274	OS04G0126900	10.6702	OS02G0506500	51.6832
													OS12G0459300	21.1808	OS07G0510800	13.9289	OS02G0137200	15.5419	OS04G0166300	45.3366	OS06G0154800	10.6818	OS06G0365700	51.8079
													OS03G0114100	21.1855	OS03G0684300	13.9734	OS02G0815950	15.5866	OS03G0164200	45.5082	OS07G0563300	10.6837	OS10G0479001	52.3129
													OS03G0413100	21.1989	OS12G0489400	13.9742	OS03G0675700	15.6428	OS09G0112100	45.5741	OS03G0164100	10.7152	OS06G0133200	53.0005
													OS03G0337200	21.2235	OS09G0116600	13.9766	OS02G0635300	15.6536	OS03G0413100	45.6259	OS12G0408800	10.7431	OS07G0516900	53.4873
													OS07G0571300	21.2748	OS11G0704550	14.0328	OS08G0215200	15.75	OS01G0507000	45.6565	OS03G0675700	10.7468	OS08G0482700	55.2193
													OS06G0491800	21.3691	OS03G0783051	14.0403	OS11G0137250	15.7869	OS05G0546800	45.7408	OS11G0100100	10.7536	OS01G0386700	55.3309
													OS09G0436600	21.3934	OS05G0396900	14.0457	OS10G0491100	15.8448	OS05G0155500	45.793	OS11G0280600	10.7864	OS03G0278333	55.541
													OS04G0206200	21.398	OS12G0103500	14.262	OS10G0482000	15.8927	OS03G0423850	46.0756	OS11G0661101	10.7895	OS02G0163400	55.6798
													OS07G0230400	21.6104	OS02G0216500	14.2852	OS11G0585100	15.9071	OS11G0660400	46.2129	OS12G0425500	10.7905	OS12G0477600	55.9806
													OS11G0549401	21.6524	OS01G0913400	14.3162	OS08G0233300	15.9147	OS03G0622500	46.2205	OS06G0188550	10.838	OS12G0203200	56.8684
													OS07G0642100	21.8078	OS01G0777101	14.3486	OS07G0454200	15.9197	OS02G0823600	46.2928	OS11G0704550	10.8791	OS05G0130200	57.3829
													OS07G0213500	21.8393	OS07G0511400	14.3624	OS05G0325400	15.9517	OS10G0159300	46.3767	OS06G0579100	10.9364	OS06G0147100	57.8392
													OS02G0484950	21.9054	OS11G0202600	14.4646	OS07G0184500	15.9827	OS06G0301500	46.3984	OS08G0378800	10.9424	OS05G0436400	58.0777
													OS03G0152800	21.9364	OS01G0902000	14.4685	OS10G0188250	15.9998	OS08G0288000	46.6161	OS01G0913400	10.986	OS02G0528500	58.1407
													OS06G0473700	22.2777	OS02G0754800	14.5349	OS07G0230400	16.0213	OS05G0490700	46.7819	OS01G0337180	11.0403	OS06G0598900	58.6453
													OS06G0682633	22.4316	OS12G0108200	14.6231	OS10G0493800	16.051	OS06G0661500	46.7826	OS01G0863100	11.0435	OS09G0340400	58.7519
													OS07G0665900	22.6704	OS07G0619200	14.7755	OS03G0144100	16.2207	OS01G0544700	47.9346	OS10G0560000	11.0807	OS11G0146200	59.2641
													OS07G0511400	22.7309	OS02G0770300	14.7798	OS03G0581650	16.2845	OS02G0177900	48.5296	OS03G0822100	11.0811	OS07G0573900	59.9151
													OS01G0886300	22.8482	OS11G0137250	14.8362	OS02G0660100	16.347	OS08G0159900	48.5389	OS12G0103500	11.1097	OS05G0251500	60.2992
													OS05G0148000	22.8488	OS11G0100150	14.8918	OS02G0303200	16.5193	OS01G0363500	48.6715	OS01G0902000	11.1451	OS03G0608700	60.7544
													OS02G0820100	23.2018	OS01G0855000	14.9084	OS01G0644400	16.5372	OS06G0682300	48.7828	OS01G0384450	11.1552	OS02G0634800	60.8309
													OS02G0163533	23.3156	OS06G0681300	14.942	OS07G0106700	16.5384	OS09G0365100	49.4414	OS01G0353900	11.1662	OS01G0539400	61.0638
													OS03G0408500	23.6632	OS05G0580900	14.9684	OS03G0685700	16.5977	OS03G0187100	49.6372	OS07G0173300	11.2015	OS02G0651500	61.4091
													OS06G0682300	23.8204	OS07G0454200	15.0218	OS02G0163600	16.7156	OS04G0206200	49.9076	OS05G0575500	11.2135	OS01G0944100	64.2845
													OS10G0485300	23.9128	OS12G0266000	15.0348	OS05G0102500	16.7569	OS12G0103580	50.1073	OS10G0163250	11.2267	OS03G0575500	64.9606
													OS06G0579100	23.9491	OS01G0372100	15.0646	OS02G0807750	16.7841	OS02G0163400	50.6203	OS06G0616400	11.337	OS06G0530200	65.1202
													OS08G0232100	24.0351	OS04G0604250	15.092	OS03G0164100	16.8467	OS03G0638400	50.7677	OS03G0842501	11.3413	OS07G0258100	66.7797
													OS11G0549675	24.2444	OS12G0408800	15.1373	OS03G0180500	16.9043	OS04G0113800	51.0432	OS04G0619200	11.3707	OS12G0299300	66.7977
													OS12G0416300	24.3499	OS01G0387566	15.1452	OS04G0243400	16.9046	OS02G0522300	51.4665	OS02G0815950	11.4556	OS12G0466200	67.5134
													OS11G0474566	24.3889	OS05G0554601	15.1513	OS02G0467400	16.9777	OS03G0608700	51.7383	OS03G0844800	11.4603	OS05G0155500	68.0751
													OS01G0777101	24.7136	OS11G0661101	15.1739	OS02G0792100	17.001	OS06G0365700	51.8195	OS11G0558500	11.4952	OS02G0617800	68.4137
													OS01G0838350	25.091	OS11G0153100	15.2429	OS12G0142900	17.044	OS09G0293601	52.0698	OS12G0622850	11.5056	OS07G0407700	69.3326
													OS01G0324400	25.1067	OS10G0493800	15.2553	OS03G0152800	17.0445	OS01G0292200	52.0748	OS11G0550800	11.572	OS02G0823600	71.2108
													OS04G0173300	25.417	OS02G0815950	15.2762	OS09G0306632	17.1129	OS05G0172000	52.3397	OS02G0435400	11.5804	OS01G0292200	71.4975
													OS05G0554601	25.4291	OS03G0842501	15.2774	OS05G0130200	17.193	OS01G0392600	54.2546	OS12G0108200	11.5987	OS05G0591900	72.3364
													OS12G0141500	25.4576	OS04G0259150	15.291	OS12G0266000	17.2506	OS12G0239300	54.7019	OS01G0268000	11.6142	OS10G0493300	73.9847
													OS10G0462600	25.4857	OS01G0978500	15.3465	OS02G0770300	17.3264	OS12G0477600	55.0804	OS07G0571300	11.6367	OS11G0549665	76.2112
													OS02G0792100	25.711	OS01G0937400	15.347	OS02G0139300	17.3269	OS01G0944100	56.6193	OS08G0254200	11.6681	OS01G0538000	77.051
													OS10G0470100	25.8328	OS03G0686500	15.3524	OS02G0820100	17.3718	OS09G0122500	56.6749	OS12G0489400	11.6801	OS06G0116100	77.436
													OS08G0316900	25.9664	OS02G0660100	15.4082	OS02G0484950	17.4033	OS02G0477300	56.7025	OS09G0325300	11.6922	OS02G0528750	81.8402
													OS05G0437800	26.0158	OS03G0826400	15.4248	OS08G0535050	17.4372	OS10G0493300	57.4064	OS06G0681300	11.7565	OS10G0132300	82.3584
													OS02G0825650	26.2136	OS10G0479001	15.4521	OS07G0103000	17.4434	OS06G0605950	57.8625	OS07G0684400	11.8069	OS02G0137200	85.0662
													OS05G0441500	26.5265	OS12G0508100	15.4661	OS11G0516800	17.7342	OS02G0498100	57.9915	OS01G0243800	11.8138	OS04G0530200	85.1403
													OS03G0738200	26.6462	OS01G0838100	15.4834	OS02G0751100	17.7681	OS02G0634800	58.9457	OS01G0349600	11.8189	OS07G0555200	85.6055
													OS11G0636600	26.7704	OS05G0437800	15.5483	OS06G0473700	17.8026	OS11G0532200	60.2527	OS04G0272700	11.9423	OS12G0239300	86.8022
													OS08G0135800	26.7708	OS05G0193800	15.549	OS05G0580900	17.8599	OS08G0274700	60.7252	OS07G0103000	11.9552	OS11G0545300	96.4314
													OS10G0432200	27.0259	OS11G0474566	15.6141	OS05G0193800	17.8632	OS05G0547600	61.8948	OS05G0396900	11.9598	OS02G0184100	101.014
													OS03G0423850	27.2612	OS02G0303200	15.6444	OS08G0208400	17.9019	OS06G0598900	62.2696	OS01G0584300	11.9697	OS04G0478000	106.769
													OS03G0654800	27.3422	OS03G0180500	15.6811	OS02G0216500	17.9074	OS03G0278333	64.0312	OS04G0296700	11.9903	OS07G0590700	122.469
													OS11G0474100	27.3891	OS02G0163600	15.7294	OS12G0455100	18.0376	OS11G0256300	64.6888	OS05G0468550	11.9942	OS09G0453100	125.635
													OS02G0639800	27.4275	OS10G0330300	15.8997	OS01G0886300	18.0895	OS02G0506500	64.9859	OS10G0412600	11.9973	OS07G0500300	130.246
													OS08G0288000	27.5264	OS09G0273950	15.9153	OS05G0327000	18.2824	OS07G0582800	65.5763	OS11G0516800	12.0414	OS09G0369000	133.731
													OS03G0762500	27.6928	OS01G0886300	15.9329	OS05G0192700	18.2967	OS01G0539400	65.8139	OS11G0170400	12.0423	OS09G0397800	139.724
													OS10G0565100	27.8857	OS03G0685700	16.1348	OS01G0923400	18.3571	OS04G0115700	65.8938	OS12G0228032	12.0583	OS03G0854800	148.427
													OS03G0448500	27.9118	OS02G0828600	16.1414	OS09G0436300	18.3914	OS02G0694300	66.1842	OS09G0276600	12.0585	OS09G0440300	150.089
													OS01G0318400	28.065	OS02G0496300	16.173	OS11G0180300	18.4069	OS06G0479200	66.3733	OS02G0770300	12.0694	OS06G0347100	173.421
													OS08G0359200	28.3414	OS12G0235200	16.2004	OS11G0474566	18.4628	OS06G0116100	68.2135	OS02G0616300	12.1134	OS11G0620150	174.86
													OS11G0266500	28.421	OS08G0233300	16.2032	OS01G0391100	18.4794	OS11G0146200	68.444	OS05G0145900	12.1337	OS05G0495300	183.968
													OS09G0456900	28.6572	OS03G0645250	16.2217	OS08G0246700	18.5636	OS02G0528750	68.5623	OS11G0223400	12.238	OS12G0264500	189.042
													OS02G0807750	28.8048	OS08G0208400	16.2421	OS09G0436600	18.6719	OS11G0549665	69.3205	OS03G0581650	12.2406	OS01G0719125	189.305
													OS09G0520000	28.824	OS11G0616200	16.2893	OS07G0213500	18.7475	OS09G0337300	70.1673	OS03G0751800	12.2461	OS01G0948600	272.716
													OS04G0530200	29.4347	OS05G0325400	16.3627	OS10G0185100	18.7942	OS06G0114000	71.4648	OS04G0196300	12.2665	OS11G0112050	281.79
													OS09G0114500	29.5706	OS10G0343000	16.4682	OS09G0273950	18.8573	OS07G0500300	73.44	OS05G0115100	12.2675	OS01G0719100	298.248
													OS01G0361000	29.5713	OS08G0246700	16.5316	OS10G0195100	18.8779	OS12G0186600	73.4951	OS02G0482200	12.3309	OS01G0838350	310.013
													OS06G0301500	29.7141	OS03G0845800	16.5319	OS01G0318400	18.9937	OS05G0249100	74.3604	OS02G0325800	12.3351	OS02G0716500	315.619
													OS02G0522300	29.8105	OS02G0820100	16.5763	OS08G0385400	19.005	OS05G0441500	74.5237	OS09G0464033	12.3623	OS03G0655400	353.391
													OS06G0726400	30.0253	OS06G0355800	16.6076	OS06G0682633	19.1244	OS07G0407700	75.5947	OS10G0195100	12.45	OS02G0216300	367.52
													OS06G0661500	30.1171	OS07G0590700	16.712	OS05G0591500	19.582	OS01G0948600	75.6422	OS06G0682633	12.4562	OS03G0129400	426.03
													OS01G0978500	30.2605	OS08G0206800	16.9287	OS11G0477400	19.6133	OS06G0329350	76.7224	OS01G0855000	12.4643	OS03G0737000	487.952
													OS01G0617200	30.3403	OS10G0565700	16.9607	OS12G0417000	19.7211	OS01G0538000	79.3435	OS08G0385400	12.4982	OS06G0580100	827.374
													OS12G0561000	30.3443	OS05G0327000	16.965	OS04G0405401	19.9389	OS06G0142900	79.7647	OS11G0518300	12.5126	OS08G0129800	1413.21
													OS11G0303200	30.3556	OS04G0111500	16.9706	OS01G0324400	19.9865	OS08G0387050	81.7266	OS12G0450500	12.5322	OS03G0227800	1775.2
													OS01G0626500	30.4514	OS04G0397800	16.9936	OS01G0944000	20.0345	OS05G0591900	82.1653	OS12G0417000	12.5452
													OS02G0498100	30.4936	OS06G0281501	17.0254	OS08G0200400	20.2133	OS02G0608200	84.9484	OS08G0233300	12.5941
													OS01G0644600	30.8729	OS12G0405400	17.088	OS06G0133200	20.3137	OS09G0340400	85.4371	OS01G0836400	12.6971
													OS04G0488000	30.9796	OS01G0923400	17.4487	OS02G0496300	20.3193	OS08G0307601	86.383	OS01G0923400	12.7122
													OS06G0226000	31.0517	OS02G0671400	17.4495	OS01G0944100	20.3795	OS04G0173300	86.7825	OS02G0192400	12.7199
													OS04G0459200	31.1555	OS10G0185100	17.5034	OS07G0197400	20.5287	OS09G0397800	86.9009	OS02G0807750	12.8177
													OS02G0467200	31.3489	OS03G0675700	17.5447	OS06G0347966	20.5564	OS01G0386700	87.0891	OS09G0436000	12.8458
													OS08G0287800	31.3819	OS10G0491100	17.5653	OS10G0462600	20.7063	OS10G0470100	87.6631	OS04G0243400	12.8534
													OS10G0366400	31.4677	OS05G0591500	17.634	OS01G0392600	20.8752	OS08G0122800	88.8936	OS12G0132000	12.8604
													OS04G0192350	31.8799	OS02G0484950	17.6404	OS01G0745300	20.93	OS07G0516900	89.5151	OS10G0147300	12.8923
													OS10G0479001	31.9228	OS12G0455100	17.6993	OS08G0395700	20.9918	OS12G0299300	92.1715	OS10G0493800	12.9122
													OS06G0470350	32.0652	OS01G0967600	17.8057	OS04G0343050	21.0473	OS03G0576900	93.1779	OS02G0329600	13.0009
													OS11G0209700	32.6486	OS06G0347966	17.8809	OS03G0821250	21.1129	OS07G0555200	94.5244	OS01G0674150	13.0168
													OS11G0660400	32.744	OS09G0457833	17.9512	OS12G0487500	21.1968	OS02G0216300	110.921	OS03G0183200	13.0934
													OS02G0163300	32.8695	OS04G0126900	18.0357	OS11G0417266	21.3599	OS03G0404500	111.653	OS06G0355800	13.1467
													OS09G0424650	33.1048	OS06G0491800	18.0433	OS10G0565700	21.438	OS07G0258100	115.155	OS02G0486400	13.235
													OS03G0183200	33.7257	OS01G0944100	18.062	OS02G0671400	21.455	OS12G0117700	115.82	OS12G0539700	13.2412
													OS03G0187100	34.4569	OS08G0330800	18.0646	OS02G0828600	21.5541	OS01G0201600	116.239	OS07G0184500	13.2458
													OS04G0677650	35.984	OS01G0944000	18.1732	OS12G0405400	21.5574	OS06G0614400	119.537	OS12G0524750	13.2623
													OS11G0452400	36.0043	OS03G0152800	18.2262	OS06G0491800	21.634	OS09G0436500	124.366	OS02G0245200	13.2972
													OS01G0646700	36.0133	OS10G0188250	18.2697	OS12G0141500	21.6884	OS09G0369000	132.529	OS01G0680000	13.4024
													OS04G0121800	36.0658	OS11G0180300	18.296	OS01G0361000	21.7191	OS11G0474100	134.067	OS05G0498851	13.4227
													OS02G0806400	36.1779	OS06G0661500	18.3137	OS11G0549401	21.7714	OS11G0545300	140.344	OS02G0453300	13.4509
													OS05G0192700	36.6329	OS02G0639800	18.3139	OS06G0360600	22.1108	OS02G0528500	140.55	OS03G0645250	13.4646
													OS06G0647500	36.7465	OS05G0192700	18.4689	OS11G0153100	22.3814	OS02G0783700	142.005	OS03G0144100	13.4686
													OS04G0402700	36.9834	OS02G0298900	18.6227	OS07G0511400	22.4811	OS03G0575500	149.515	OS11G0417300	13.4757
													OS11G0475500	37.1846	OS05G0102500	18.6528	OS01G0855000	22.5697	OS02G0783650	150.15	OS11G0307600	13.5266
													OS05G0152201	37.1979	OS02G0192400	18.7568	OS04G0459200	22.5813	OS05G0495300	168.62	OS01G0644600	13.5491
													OS06G0347966	37.5401	OS08G0395700	18.8738	OS02G0639800	22.6319	OS09G0419100	174.733	OS08G0215200	13.55
													OS08G0159900	37.5627	OS01G0963400	18.9223	OS03G0654800	22.7269	OS10G0208500	176.198	OS08G0394000	13.7117
													OS09G0112100	37.6423	OS03G0821250	18.9332	OS02G0467200	22.739	OS03G0854800	189.532	OS09G0436600	13.7651
													OS01G0292200	37.9339	OS05G0397600	19.278	OS10G0485300	22.805	OS12G0264500	190.222	OS01G0155800	13.8205
													OS02G0177900	38.1191	OS03G0842700	19.3791	OS04G0394250	22.8454	OS09G0453100	192.97	OS02G0140101	13.8249
													OS01G0363500	38.194	OS04G0243400	19.4328	OS12G0459300	22.9802	OS12G0466200	208.517	OS04G0343050	13.8746
													OS02G0127000	38.2382	OS10G0195100	19.5665	OS07G0642100	23.0884	OS06G0147100	234.474	OS07G0573900	14.0012
													OS11G0427500	38.7607	OS03G0557900	19.5812	OS12G0254400	23.3652	OS11G0620150	279.434	OS05G0591500	14.0075
													OS02G0163500	39.6372	OS07G0103000	19.6803	OS07G0590700	23.3801	OS09G0440300	294.542	OS03G0857000	14.0873
													OS07G0619200	39.7977	OS08G0200400	19.8804	OS01G0393000	23.636	OS01G0838350	317.597	OS04G0675000	14.1841
													OS01G0944100	40.2363	OS11G0549401	19.9167	OS03G0842700	23.7347	OS06G0347100	326.133	OS02G0298900	14.1973
													OS03G0576900	40.3789	OS01G0391100	19.9212	OS06G0726400	23.7362	OS09G0246300	330.638	OS06G0582400	14.1999
													OS07G0187350	40.4751	OS02G0792100	19.9311	OS02G0508500	24.0687	OS02G0716500	377.927	OS01G0936600	14.2132
													OS08G0249400	40.8881	OS01G0745300	19.9547	OS05G0435500	24.1129	OS03G0129400	575.469	OS01G0390300	14.2658
													OS09G0392400	41.2059	OS06G0331500	19.988	OS04G0675000	24.1564	OS06G0580100	615.823	OS10G0431100	14.4432
													OS06G0605950	44.1013	OS04G0405401	20.0627	OS08G0232100	24.2415	OS03G0655400	762.374	OS01G0937400	14.4666
													OS05G0546800	44.9743	OS04G0115700	20.1822	OS06G0161350	24.4577	OS01G0719125	836.127	OS06G0281501	14.4911
													OS05G0214100	45.0758	OS11G0477400	20.4566	OS02G0279800	24.6669	OS01G0719100	1312.1	OS03G0152800	14.531
													OS05G0251500	45.2209	OS07G0197400	20.5892	OS01G0390300	24.7898	OS08G0129800	1695.55	OS01G0563000	14.5728
													OS06G0114000	45.2924	OS02G0714000	20.6456	OS03G0738200	24.7955	OS03G0227800	1931.84	OS05G0437800	14.5887
													OS05G0591900	45.5632	OS04G0121800	20.6725	OS01G0519700	24.9297			OS05G0554601	14.5936
													OS03G0622500	45.5824	OS12G0417000	20.6857	OS05G0397600	25.0615			OS11G0470600	14.6258
													OS02G0608200	46.2108	OS09G0436300	21.0252	OS12G0235200	25.2559			OS11G0180300	14.6437
													OS06G0530200	46.4199	OS08G0385400	21.0493	OS02G0825650	25.265			OS10G0330300	14.6496
													OS03G0372500	46.7321	OS06G0360600	21.153	OS08G0135800	25.5236			OS06G0487620	14.7365
													OS07G0166600	46.7991	OS03G0654800	21.2291	OS01G0502800	25.5559			OS11G0227000	14.8128
													OS10G0517050	47.1552	OS04G0459200	21.3978	OS12G0424180	25.6051			OS01G0967600	14.8696
													OS05G0490700	47.3255	OS04G0675000	21.4113	OS11G0475500	25.9161			OS07G0267300	14.9304
													OS08G0395700	48.3059	OS10G0485300	21.4331	OS03G0789800	26.172			OS04G0249700	14.9844
													OS02G0519700	49.102	OS07G0213500	21.5661	OS03G0603500	26.3531			OS09G0436300	15.0622
													OS02G0528750	49.7521	OS01G0318400	21.8916	OS09G0365100	26.4598			OS03G0685700	15.0788
													OS10G0560000	50.5649	OS09G0436600	22.0443	OS08G0387050	26.9442			OS07G0619200	15.1464
													OS08G0184300	53.7506	OS01G0739300	22.0483	OS03G0448500	27.02			OS05G0102500	15.1494
													OS06G0479200	54.1509	OS02G0806400	22.1158	OS10G0432200	27.0615			OS07G0510800	15.1995
													OS11G0256300	54.6251	OS06G0682633	22.2603	OS11G0549675	27.1013			OS11G0459400	15.2145
													OS02G0634800	54.8498	OS03G0337200	23.0403	OS02G0714000	27.1884			OS06G0350200	15.3167
													OS02G0241300	55.0288	OS12G0550800	23.1905	OS08G0288000	27.8837			OS10G0165400	15.3785
													OS06G0147100	55.0708	OS11G0266500	23.3187	OS10G0565100	28.0213			OS06G0647500	15.4205
													OS01G0544700	56.7639	OS02G0825650	23.3371	OS11G0303200	28.3607			OS12G0141500	15.4525
													OS02G0163400	57.0421	OS05G0435500	23.3919	OS06G0647500	28.4332			OS01G0797900	15.5129
													OS04G0166300	57.1516	OS02G0508500	23.4323	OS09G0337300	28.5385			OS01G0324400	15.669
													OS02G0506500	57.8117	OS06G0647500	23.749	OS02G0806400	28.9021			OS02G0766000	15.7599
													OS05G0436400	58.6057	OS01G0324400	24.4805	OS12G0561000	29.15			OS03G0708250	15.7864
													OS11G0146200	60.0907	OS12G0423142	24.4963	OS05G0554601	29.211			OS05G0390932	15.7879
													OS08G0274700	60.5627	OS03G0789800	24.5097	OS07G0187350	29.2283			OS01G0777101	15.9066
													OS03G0278333	60.6056	OS06G0473700	24.5853	OS12G0416300	29.4498			OS07G0454200	15.9124
													OS05G0155500	60.8412	OS11G0181200	24.653	OS02G0163533	29.5242			OS01G0391100	15.9812
													OS06G0116100	61.0845	OS10G0462600	24.6852	OS01G0739300	30.4086			OS09G0116600	15.9909
													OS02G0823600	63.8896	OS12G0141500	24.767	OS06G0301500	30.4225			OS02G0216700	16.0115
													OS10G0159300	64.0068	OS08G0232100	25.12	OS05G0148000	30.4408			OS03G0826400	16.1016
													OS12G0103580	64.023	OS12G0254400	25.1533	OS03G0372500	30.4533			OS12G0410200	16.1123
													OS03G0575500	64.5138	OS02G0522300	25.1589	OS02G0522300	30.5721			OS01G0879100	16.1246
													OS09G0419100	65.0295	OS08G0209000	25.4559	OS11G0209700	30.6654			OS07G0296000	16.1595
													OS07G0582800	65.8468	OS01G0361000	25.9155	OS12G0524750	30.9839			OS02G0660100	16.1818
													OS06G0142900	65.994	OS06G0161350	25.9231	OS01G0646700	31.826			OS06G0685400	16.2062
													OS01G0386700	66.3488	OS01G0519700	25.9241	OS08G0316900	32.1259			OS02G0602900	16.2115
													OS02G0501350	66.4255	OS06G0301500	25.9565	OS06G0226000	32.2955			OS01G0978500	16.2264
													OS04G0362375	66.9751	OS10G0565100	26.0389	OS07G0665900	32.328			OS09G0273950	16.4664
													OS03G0608700	67.5042	OS07G0642100	26.0804	OS01G0626500	32.5409			OS02G0671400	16.5763
													OS12G0477600	70.3062	OS02G0163533	26.1275	OS09G0456900	32.7922			OS11G0137250	16.6942
													OS10G0132300	70.9292	OS12G0255850	26.2066	OS04G0192350	33.435			OS11G0100150	16.726
													OS01G0539400	72.1248	OS08G0288000	26.2251	OS05G0546800	34.0961			OS10G0185100	16.889
													OS04G0188433	72.2737	OS06G0726400	26.5918	OS09G0424650	34.1276			OS04G0180900	16.938
													OS02G0477300	72.3967	OS03G0448500	26.6049	OS05G0152201	34.6451			OS12G0235200	17.0233
													OS08G0122800	73.2723	OS02G0807750	26.6062	OS06G0661500	34.7225			OS07G0511400	17.0774
													OS05G0547600	74.0301	OS11G0475500	26.6329	OS04G0206200	34.7779			OS02G0749400	17.1761
													OS07G0590700	74.6844	OS02G0467200	26.6894	OS09G0457833	34.8066			OS02G0163600	17.3428
													OS10G0493300	77.7975	OS11G0303200	26.7595	OS01G0899387	35.1069			OS05G0580900	17.3955
													OS06G0365700	78.6927	OS01G0502800	26.7845	OS06G0329350	35.232			OS03G0686500	17.4091
													OS07G0500300	78.8623	OS12G0416300	27.1733	OS05G0441500	35.4506			OS08G0208400	17.4552
													OS07G0407700	79.3315	OS03G0738200	27.1955	OS05G0214100	35.6024			OS10G0482000	17.4592
													OS12G0584700	79.9012	OS10G0517050	27.1979	OS11G0636600	35.8933			OS03G0722200	17.4814
													OS07G0258100	80.4356	OS02G0279800	27.2164	OS02G0783700	36.2826			OS07G0451101	17.4827
													OS02G0617800	82.2952	OS11G0474100	27.2983	OS03G0629800	36.5165			OS09G0424650	17.4965
													OS11G0549665	83.2455	OS05G0214100	27.363	OS05G0269000	36.5185			OS02G0129700	17.5014
													OS12G0299300	84.2127	OS09G0365100	27.534	OS11G0427500	36.7581			OS02G0467200	17.5912
													OS12G0239300	84.284	OS11G0549675	27.7248	OS03G0783051	36.8856			OS11G0666000	17.6796
													OS02G0651500	85.589	OS08G0135800	28.1166	OS06G0682300	37.2094			OS06G0360600	17.7641
													OS01G0948600	86.4981	OS03G0603500	28.3194	OS04G0677650	37.4057			OS03G0603500	17.7724
													OS09G0293601	88.2963	OS06G0682300	28.3474	OS04G0488000	37.8399			OS12G0266000	17.7864
													OS11G0545300	88.7746	OS02G0139300	28.7835	OS08G0287800	38.2682			OS04G0362375	17.8017
													OS06G0598900	89.2894	OS12G0487500	28.8181	OS02G0127000	38.3075			OS12G0222650	17.8049
													OS08G0195400	91.8561	OS01G0390300	28.8522	OS10G0366400	38.7213			OS05G0439200	17.806
													OS06G0611300	97.027	OS06G0329350	29.189	OS07G0451101	38.768			OS10G0479001	17.9
													OS01G0538000	98.0914	OS03G0372500	29.2085	OS02G0177900	38.9107			OS09G0122500	17.9585
													OS09G0340400	103.983	OS05G0148000	29.4934	OS10G0517050	39.3052			OS06G0611300	17.968
													OS01G0507000	109	OS06G0226000	29.6686	OS02G0783650	39.5146			OS02G0514326	18.2554
													OS07G0516900	110.865	OS10G0432200	29.7797	OS03G0423850	39.6795			OS05G0193800	18.3202
													OS05G0495300	113.452	OS05G0269000	29.9771	OS08G0307601	39.9841			OS12G0405400	18.339
													OS07G0555200	116.408	OS11G0209700	30.1213	OS09G0114500	40.1397			OS08G0200400	18.4095
													OS01G0525701	122.374	OS04G0677650	30.1295	OS10G0187701	40.3434			OS01G0944000	18.6512
													OS09G0306632	125.974	OS08G0307601	30.8992	OS08G0159900	40.6199			OS01G0785300	18.7044
													OS12G0466200	127.333	OS04G0488000	31.5539	OS11G0452400	40.7255			OS12G0547100	18.9171
													OS03G0854800	127.794	OS09G0306632	31.7991	OS05G0591900	40.7694			OS05G0397600	18.9196
													OS04G0478000	136.058	OS01G0393000	32.6051	OS02G0498100	40.9406			OS11G0266500	19.0459
													OS09G0440300	136.946	OS12G0186600	32.6691	OS07G0500300	41.0096			OS08G0482300	19.0654
													OS02G0216300	149.79	OS07G0665900	32.7123	OS03G0413100	41.1679			OS12G0142900	19.0847
													OS12G0264500	159.175	OS11G0417266	33.0265	OS09G0520000	41.3148			OS08G0535050	19.1631
													OS06G0347100	161.044	OS09G0337300	33.1409	OS07G0166600	41.7557			OS03G0180500	19.1771
													OS09G0453100	163.434	OS11G0452400	33.3068	OS09G0392400	42.0808			OS02G0825650	19.2475
													OS11G0620150	168.597	OS11G0427500	33.4168	OS02G0163300	42.1022			OS02G0137200	19.3012
													OS02G0528500	184.744	OS01G0646700	33.4602	OS06G0530200	42.1143			OS11G0636600	19.3331
													OS01G0719125	189.974	OS12G0459300	33.5969	OS12G0103580	42.2493			OS11G0239900	19.4341
													OS09G0369000	234.947	OS12G0561000	33.6915	OS05G0251500	42.3032			OS02G0501350	19.5781
													OS02G0716500	267.271	OS08G0359200	33.858	OS01G0617200	42.5568			OS02G0752701	19.7173
													OS01G0719100	275.12	OS09G0424650	33.9231	OS03G0187100	42.8447			OS06G0161350	19.808
													OS11G0112050	344.03	OS09G0520000	34.2146	OS08G0359200	43.3659			OS12G0423142	20.0367
													OS01G0944200	361.404	OS03G0622500	34.3056	OS02G0241300	43.3705			OS07G0273000	20.0415
													OS03G0737000	403.287	OS01G0626500	34.5594	OS09G0112100	43.8474			OS04G0405401	20.2163
													OS03G0655400	420.122	OS04G0463100	34.5663	OS11G0660400	43.8493			OS07G0665900	20.3521
													OS03G0129400	443.188	OS04G0173300	34.8269	OS05G0490700	44.0932			OS10G0362300	20.3644
													OS06G0580100	683.106	OS05G0441500	35.3018	OS04G0463100	44.2593			OS08G0232100	20.489
													OS03G0227800	2061.78	OS05G0546800	35.9567	OS03G0622500	44.5381			OS12G0424180	20.5449
													OS08G0129800	2475.27	OS03G0187100	36.3605	OS08G0249400	44.6319			OS07G0642100	20.5678
															OS05G0591900	36.498	OS09G0397800	45.4339			OS04G0677650	20.5875
															OS04G0206200	36.7332	OS01G0384450	45.8747			OS03G0448500	20.6008
															OS11G0636600	36.9853	OS04G0348600	46.1912			OS10G0491100	20.6282
															OS01G0313600	37.3559	OS02G0163500	46.4228			OS05G0327000	20.6741
															OS01G0292200	37.649	OS04G0170500	47.7148			OS04G0604250	20.8349
															OS09G0392400	37.8591	OS06G0470350	48.361			OS08G0233900	20.8416
															OS08G0287800	38.2283	OS03G0576900	48.5863			OS02G0496300	21.2415
															OS06G0605950	38.7968	OS06G0479200	48.7389			OS06G0726400	21.373
															OS12G0117700	39.0506	OS12G0477600	49.0451			OS01G0626500	21.4644
															OS11G0660400	39.1539	OS01G0363500	49.0562			OS04G0247500	21.5259
															OS01G0617200	39.6777	OS02G0501350	49.4288			OS04G0402700	21.608
															OS01G0363500	39.7908	OS06G0116100	50.1088			OS02G0279800	21.7486
															OS03G0423850	39.8016	OS02G0634800	51.0236			OS08G0206800	21.7983
															OS06G0470350	39.9558	OS06G0605950	51.9198			OS02G0216500	21.9439
															OS05G0152201	40.2169	OS10G0470100	52.1259			OS10G0485300	22.025
															OS07G0187350	41.3745	OS01G0948600	53.0209			OS03G0309300	22.077
															OS10G0208500	41.773	OS04G0173300	54.0171			OS05G0380250	22.2028
															OS03G0576900	42.4089	OS11G0474100	54.5508			OS01G0745300	22.2302
															OS05G0251500	42.4538	OS12G0423142	54.9855			OS02G0467400	22.2903
															OS02G0498100	42.4937	OS08G0184300	55.4628			OS10G0432200	22.3324
															OS09G0112100	43.3087	OS05G0436400	55.9595			OS12G0561000	22.391
															OS02G0127000	43.3109	OS01G0544700	56.6733			OS03G0762500	22.8203
															OS08G0159900	43.8184	OS07G0582800	56.9593			OS05G0148000	22.8773
															OS07G0500300	44.1369	OS12G0239300	57.1088			OS11G0549675	22.9943
															OS02G0163300	44.9072	OS11G0532200	57.2571			OS01G0502800	23.1666
															OS08G0249400	46.4587	OS12G0186600	57.6641			OS03G0821250	23.2686
															OS02G0177900	47.8302	OS02G0823600	57.8009			OS02G0820100	23.2911
															OS07G0582800	48.5961	OS11G0256300	59.8775			OS05G0435500	23.3622
															OS03G0413100	48.6139	OS03G0608700	61.1662			OS06G0226000	23.3663
															OS06G0479200	50.2212	OS10G0159300	61.205			OS02G0828600	23.3733
															OS03G0299700	50.2767	OS05G0155500	61.2066			OS05G0152201	23.3771
															OS04G0192350	50.9174	OS02G0694300	62.4094			OS10G0462600	23.4588
															OS02G0163500	50.9603	OS06G0614400	63.4973			OS02G0508500	23.5143
															OS05G0490700	50.9663	OS04G0115700	63.9347			OS08G0482700	24.2383
															OS12G0103580	51.6311	OS06G0114000	64.55			OS03G0337200	24.3166
															OS09G0456900	53.8918	OS02G0506500	64.816			OS01G0739300	24.3666
															OS06G0611300	54.7829	OS10G0493300	65.3771			OS04G0473150	24.5824
															OS09G0293601	54.8761	OS06G0365700	65.4418			OS10G0517050	24.69
															OS07G0451101	55.0602	OS08G0274700	66.0742			OS11G0477400	24.8277
															OS02G0634800	55.2491	OS02G0608200	66.2853			OS03G0738200	24.8874
															OS02G0241300	55.5927	OS09G0122500	66.4772			OS07G0187350	24.9648
															OS06G0614400	55.9219	OS03G0278333	66.878			OS07G0213500	25.1653
															OS05G0436400	56.0035	OS03G0164200	67.0782			OS01G0519700	25.2692
															OS07G0166600	56.136	OS06G0598900	68.7971			OS01G0313600	25.4507
															OS02G0501350	56.4564	OS03G0404500	69.5605			OS03G0842700	25.6411
															OS02G0823600	56.5351	OS01G0507000	70.3223			OS09G0520000	25.6482
															OS08G0316900	56.8741	OS02G0651500	71.0283			OS08G0188151	25.7043
															OS04G0166300	57.2742	OS04G0166300	71.8748			OS08G0135800	25.7411
															OS02G0608200	58.6382	OS02G0477300	72.8882			OS01G0318400	25.8655
															OS04G0113800	59.1081	OS01G0292200	73.6581			OS09G0554101	26.0677
															OS09G0246300	59.1821	OS11G0549665	74.6492			OS01G0393000	26.5082
															OS01G0544700	59.799	OS02G0782300	76.7395			OS08G0246700	26.5339
															OS11G0256300	59.8272	OS07G0407700	78.6775			OS01G0361000	26.5839
															OS06G0116100	60.7192	OS01G0539400	79.1752			OS02G0163533	26.7729
															OS03G0608700	61.0093	OS01G0386700	81.7438			OS06G0347966	26.8602
															OS03G0278333	62.6644	OS04G0362375	82.1355			OS01G0886300	26.931
															OS01G0384450	63.3277	OS11G0146200	83.3407			OS03G0408500	27.0512
															OS06G0114000	63.7435	OS12G0584700	83.5575			OS10G0132300	27.1008
															OS01G0948600	63.9077	OS05G0547600	84.7361			OS11G0485500	27.1078
															OS02G0617800	65.2438	OS06G0142900	84.8899			OS10G0565700	27.1654
															OS12G0299300	65.7176	OS08G0122800	85.5291			OS06G0586000	27.6173
															OS06G0365700	66.3149	OS01G0538000	87.4464			OS12G0254400	27.6207
															OS05G0155500	67.1026	OS02G0163400	87.6573			OS10G0348900	27.807
															OS02G0506500	67.6629	OS02G0528750	88.474			OS02G0241300	28.2165
															OS11G0532200	67.9492	OS09G0293601	88.9288			OS09G0114500	28.2256
															OS12G0477600	68.7449	OS02G0216300	90.8684			OS11G0303200	28.3371
															OS03G0404500	69.431	OS07G0555200	93.5684			OS06G0661500	28.5115
															OS06G0530200	69.8921	OS12G0299300	94.6685			OS12G0455100	28.6773
															OS06G0142900	70.0135	OS05G0495300	94.6949			OS09G0464066	28.7956
															OS11G0146200	71.7028	OS12G0466200	97.6801			OS11G0452400	29.0272
															OS02G0477300	71.8421	OS09G0340400	97.8837			OS02G0714000	29.2126
															OS12G0466200	72.1129	OS06G0147100	99.0929			OS04G0170500	29.8249
															OS09G0122500	72.2768	OS02G0617800	101.029			OS09G0120033	29.8961
															OS10G0470100	72.735	OS10G0208500	108.389			OS09G0456900	30.2931
															OS01G0386700	73.0819	OS02G0528500	108.864			OS04G0121800	30.561
															OS05G0495300	75.0446	OS03G0575500	113.42			OS08G0287800	30.5937
															OS09G0340400	75.4119	OS07G0516900	116.767			OS05G0359700	30.605
															OS06G0147100	75.5825	OS01G0201600	123.845			OS03G0622500	30.7471
															OS01G0507000	77.1971	OS11G0545300	134.895			OS03G0654800	30.8977
															OS01G0539400	77.4791	OS02G0184100	135.411			OS05G0269000	31.2095
															OS12G0584700	77.9997	OS11G0112050	143.944			OS02G0160500	31.2732
															OS02G0651500	79.1304	OS09G0419100	147.703			OS02G0332450	31.3206
															OS10G0159300	79.671	OS09G0369000	154.282			OS02G0163500	31.3384
															OS07G0407700	81.1531	OS03G0854800	157.246			OS08G0359200	31.3765
															OS03G0575500	81.2098	OS09G0440300	169.294			OS02G0792100	31.9695
															OS06G0598900	81.2705	OS12G0264500	187.862			OS10G0565100	32.0364
															OS08G0274700	82.0598	OS06G0347100	199.775			OS04G0488000	32.1433
															OS02G0216300	82.5735	OS09G0246300	210.265			OS05G0251500	32.1956
															OS10G0493300	86.1541	OS09G0453100	229.165			OS10G0159300	32.4252
															OS08G0122800	89.9281	OS01G0838350	249.917			OS07G0166600	32.4976
															OS08G0184300	93.8303	OS11G0620150	306.092			OS12G0416300	32.5332
															OS09G0419100	99.0845	OS01G0719125	311.131			OS01G0740300	32.5397
															OS05G0547600	99.6002	OS02G0716500	323.101			OS03G0231400	32.7356
															OS02G0163400	104.441	OS06G0580100	403.364			OS06G0530200	32.9955
															OS11G0549665	111.184	OS03G0737000	412.986			OS11G0427500	33.1307
															OS01G0838350	112.648	OS01G0719100	462.767			OS04G0463100	33.205
															OS04G0362375	113.823	OS03G0655400	678.874			OS10G0187701	33.5563
															OS11G0545300	114.078	OS03G0129400	682.056			OS11G0475500	33.8115
															OS07G0516900	123.098	OS03G0227800	1977.14			OS03G0372500	34.1249
															OS07G0555200	126.123	OS08G0129800	2040.4			OS01G0646700	34.2247
															OS09G0440300	127.625					OS02G0484950	34.4958
															OS04G0478000	128.107					OS05G0214100	34.5567
															OS01G0201600	132.397					OS09G0392400	34.6033
															OS02G0184100	137.549					OS02G0127000	35.5661
															OS11G0112050	138.565					OS03G0789800	35.7204
															OS03G0854800	138.825					OS06G0254300	35.8579
															OS02G0528500	142.028					OS04G0166300	36.5306
															OS09G0369000	158.722					OS11G0209700	36.6613
															OS06G0347100	160.392					OS01G0507000	36.7295
															OS12G0264500	161.325					OS05G0172000	37.1173
															OS09G0453100	197.642					OS11G0549401	37.4289
															OS01G0719125	210.084					OS09G0112100	37.4835
															OS11G0620150	256.351					OS01G0944100	37.6846
															OS01G0719100	309.761					OS06G0470350	37.8401
															OS03G0737000	348.319					OS01G0617200	37.9015
															OS03G0129400	356.219					OS05G0130200	38.0966
															OS02G0716500	384.11					OS08G0288000	38.1869
															OS06G0580100	430.508					OS01G0292200	38.7834
															OS03G0655400	601.723					OS07G0590700	39.1005
															OS03G0227800	1549.11					OS04G0530200	39.3242
															OS08G0129800	2433.3					OS12G0459300	39.4533
																					OS02G0806400	39.4611
																					OS11G0153100	39.5702
																					OS08G0249400	39.8199
																					OS06G0682300	40.1657
																					OS02G0163300	40.2788
																					OS01G0544700	40.9315
																					OS02G0177900	40.987
																					OS02G0639800	41.5948
																					OS06G0301500	41.6132
																					OS09G0293601	42.1905
																					OS02G0617800	42.3612
																					OS08G0184300	42.4943
																					OS11G0660400	43.1593
																					OS12G0239300	43.6042
																					OS03G0187100	44.059
																					OS05G0192700	44.2074
																					OS02G0163400	44.9708
																					OS05G0546800	44.9919
																					OS08G0159900	45.0944
																					OS01G0363500	45.1771
																					OS04G0397800	45.561
																					OS03G0423850	45.8792
[truncated: 104 more rows]
