# Supplementary material for: Decoding regulatory landscape of somatic embryogenesis reveals differential regulatory networks between japonica and indica rice subspecies
Source: Sci Rep. 2016 Mar 14;6:23050. doi: 10.1038/srep23050 (PMC4789791; doi:10.1038/srep23050)
Supplement: Supplementary Table S4 [file srep23050-s3.xls]

## Sheet: Sheet1
Table S4 | FPKM based transcriptomic expression pattern of genes selected for Real Time validation in respective stages
GENE NAME	GENE ID	J 1	I 1	J 2	I 2	J 3	I 3	J 4	I 4	J 5	I 5	J 6	I 6
OsbHLH135	OS12G0597800	0.156497	5.27918	0	0.478235	0	0.04907	0	0.019196	0	0.029626	0	0
NB-ARC domain containing protein	OS11G0223400	15.2941	0.012347	7.75991	0	8.07197	0	11.9141	0	12.238	0	12.9718	0
expressed protein	OS08G0461400	6.63229	0.00947	8.25082	0	8.0172	0	7.31118	0	7.63564	0	4.89118	0
glycosyl hydrolases family 17 protein	OS01G0947700	3.82709	0.008907	3.10873	0	4.01499	0	3.74224	0	3.56677	0	3.82726	0
nodulin MtN3 family protein	OS12G0476200	2.26099	0.010042	0.107744	0	0	0	0.109877	0	0.194953	0	5.91524	1.27933
cytokinin dehydrogenase precursor	OS01G0197700	22.8785	0.569005	100.129	180.603	113.242	381.311	207.859	553.968	392.731	616.25	99.7256	71.9938
expressed protein	OS10G0187701	19.8172	0.014006	46.1023	0.035031	40.3434	0.034196	36.6082	0.02634	33.5563	0	48.5763	0.030244
expressed protein	OS09G0403967	29.2478	0.038452	36.906	0.096072	42.0476	0	58.3051	0.070919	56.7045	0	18.8876	0
jasmonate O-methyltransferase	OS11G0257700	2.15285	0.018702	0.160289	0	0.048696	0	0	0	0	0	0	0
S-locus-like receptor protein kinase	OS06G0575400	27.6907	0.137786	0.231549	0.015008	0.156084	0	0.365684	0.069696	0.316579	0.158656	1.67223	0.064673
resistance protein SlVe1 precursor	OS12G0217400	2.51223	0.005228	2.99787	0	2.19318	0	2.92717	0	2.55932	0	2.28676	0
expressed protein	OS01G0674150	8.89639	0.018098	7.71738	0	15.0793	0.044215	17.9563	0.033519	13.0168	0	9.14838	0
expressed protein	OS08G0195400	91.8561	0	177.638	0.074102	170.197	0	153.488	0.083335	136.8	0	69.7185	0.063987
expressed protein	OS11G0532200	10.0058	0	67.9492	0.039156	57.2571	0	60.2527	0.058537	78.9214	0	29.1184	0.067634
photosystem II 11 kD protein	OS03G0333400	0.065468	3.55677	0.811358	0.630774	1.31498	0.514419	22.4748	1.73511	13.4035	2.17737	52.0361	17.9525
U5 small nuclear ribonucleoprotein 200 kDa helicase	OS02G0108700	19.1883	0.265242	13.1193	0	11.0188	0	17.2872	0.130335	26.6631	0.533275	8.16074	0.191057
SMP-30/Gluconolaconase/LRE-like region containing protein	OS08G0442200	0.345315	0	3.3696	0	1.16589	0	10.6998	0.038858	49.6891	0.062738	0	0.091665
ARF5	OS02G0141100	15.6968	45.758	25.8551	54.2738	19.5222	47.2027	9.7456	35.4406	13.615	40.7274	6.74241	10.4365
OsRR3	OS02G0830200	4.09229	3.46843	13.2064	6.18374	15.1792	4.94097	16.0681	4.77029	8.35686	3.09464	4.68035	3.02388
PLETHORA 4	OS04G0504500	14.2215	4.65894	1.6525	1.62076	0.692083	1.02984	0.579558	0.776759	0.768178	0.721736	0.104796	0.411785
GA3ox2	OS01G0177400	0.0162432	0.156604	0.0671435	0.0391556	0.0815629	0.0382447	0.172249	0.351223	0.360245	0.231082	0.240932	0.0338167
GIBBERELLIN 20-OXIDASE 1	OS03G0856700	39.6728	4.46823	1.76832	4.7232	10.7354	4.75291	38.9931	10.4382	26.4843	6.58592	55.7976	65.2666
