# Supplementary material for: Decoding regulatory landscape of somatic embryogenesis reveals differential regulatory networks between japonica and indica rice subspecies
Source: Sci Rep. 2016 Mar 14;6:23050. doi: 10.1038/srep23050 (PMC4789791; doi:10.1038/srep23050)
Supplement: Supplementary Table S5 [file srep23050-s4.xls]

## Sheet: Sheet1
Table S5 | Raw file of Singular enrichment analysis of specific differentially expressing genes (DEGs) using agriGO tool
Term	JS1_up	JS1_down	JS2_up	JS2_down	JS3_up	JS3_down	JS4_up	JS4_down	JS5_up	JS5_down	JS6_up
cell	79.5	76	77.7	77.6	76.3	77.5	80.4	72.8	78.3	79.8	77.4
cell part	79.5	76	77.7	77.6	76.3	77.5	80.4	72.8	78.3	79.8	77.4
chloroplast	0	1.5	0	0	0	0	5.6	0	0	4.7	1.6
chloroplast part	0	0	0	0	0	0	2.7	0	0	2.2	0
chromosome	0	0	0	0	1.8	0	0	0	0	0	0
cytoplasm	70.1	63.4	68.2	69.2	66.8	68.1	72.3	65.6	70.6	70.4	67.7
cytoplasmic membrane-bounded vesicle	0	0	0	23.8	0	0	0	24	25.9	0	0
cytoplasmic part	68	61.4	67.6	65.7	65.7	63.8	71.6	60.8	68.5	69.1	67.1
cytoplasmic vesicle	0	0	0	23.8	0	23.8	0	24	25.9	0	0
cytosol	0	1.3	0	0	0	0	0	0	0	0	0
extracellular region	0	2	0	0	0	0	0	0	0	0	0
integral to membrane	2.1	5.4	2	5.6	1.8	5	1.6	0	6.3	2.5	1.6
intracellular	73.3	68.8	71.6	72.7	70.4	71.9	74.8	68	73.4	73.2	70
intracellular membrane-bounded organelle	69.4	65.7	68.6	67.8	66.8	66.3	72.3	62.4	69.9	70.4	67.7
intracellular non-membrane-bounded organelle	1.8	0	2.4	0	3.3	0	1.8	0	0	1.9	1.9
intracellular organelle	70.3	66	69.6	69.2	67.5	66.9	72.7	63.2	70.6	71	68.4
intracellular organelle part	1.6	3.8	2.4	5.6	3.3	3.1	5.4	0	3.5	5.2	3.2
intracellular part	72.6	68.5	70.6	72.7	69	71.9	74.1	68	73.4	72.4	69.4
intrinsic to membrane	2.1	5.4	2	5.6	1.8	5	1.6	0	6.3	2.5	1.6
macromolecular complex	1.8	2.3	2.4	4.2	3.6	3.1	6.3	0	3.5	5.2	2.9
membrane	10.6	14.6	10.8	11.9	9.9	10	14.6	9.6	11.2	15.5	11.6
membrane part	2.1	5.9	2.4	6.3	1.8	5.6	4.5	4	7	4.7	1.9
membrane-bounded organelle	69.4	65.7	68.6	67.8	66.8	66.3	72.3	62.4	69.9	70.4	67.7
membrane-bounded vesicle	0	0	0	23.8	0	0	0	24	25.9	0	0
mitochondrion	18.6	16.4	22	19.6	22.3	17.5	17.3	16.8	20.3	17.7	18.7
non-membrane-bounded organelle	1.8	0	2.4	0	3.3	0	1.8	0	0	1.9	1.9
nucleus	2.8	7.7	2.7	7	2.6	6.3	2.3	5.6	6.3	3	1.6
organelle	70.3	66	69.6	69.2	67.5	66.9	72.7	63.2	70.6	71	68.4
organelle membrane	0	2	0	0	0	0	2.7	0	0	2.2	0
organelle part	1.6	3.8	2.4	5.6	3.3	3.1	5.4	0	3.5	5.2	3.2
oxygen evolving complex	0	0	0	0	0	0	1.1	0	0	0	0
photosynthetic membrane	0	0	0	0	0	0	4.1	0	0	3	0
photosystem	0	0	0	0	0	0	3.2	0	0	2.5	0
photosystem I	0	0	0	0	0	0	1.6	0	0	1.4	0
photosystem II	0	0	0	0	0	0	1.8	0	0	1.4	0
plastid	0	0	0	16.8	18.6	18.8	0	15.2	17.5	0	0
plastid part	0	0	0	0	0	0	2.7	0	0	2.2	0
protein complex	0	1.8	1.7	0	2.6	0	5.4	0	0	4.7	1.9
thylakoid	0	0	0	0	0	0	4.1	0	0	3	0
thylakoid membrane	0	0	0	0	0	0	2	0	0	1.7	0
thylakoid part	0	0	0	0	0	0	2.5	0	0	2.2	0
vesicle	0	0	0	23.8	0	23.8	0	24	25.9	0	0
adenyl nucleotide binding	13.6	6.9	9.8	11.2	9.9	13.1	8.1	10.4	11.9	9.9	13.2
adenyl ribonucleotide binding	12.4	6.9	9.5	11.2	9.5	13.1	7.9	10.4	11.9	9.7	12.9
alpha-amylase activity	0	1.3	0	0	0	0	0	0	0	0	0
amylase activity	0	1.5	0	0	0	0	0	0	0	0	0
antioxidant activity	2.5	0	0	0	0	0	1.4	0	0	0	0
ATP binding	12.4	6.9	9.5	11.2	9.5	13.1	7.9	10.4	11.9	9.7	12.9
ATPase activity	1.4	0	0	0	0	0	0	0	0	0	0
binding	38.6	33	35.1	31.5	34.7	35	34.7	33.6	36.4	37	35.2
calcium ion binding	3	1.8	2.7	0	1.8	0	3.4	0	0	2.5	3.2
carbohydrate binding	1.1	0	0	0	0	0	0	0	0	0	0
carbon-carbon lyase activity	0	0	0	0	0	0	1.1	0	0	0	0
catalytic activity	33.3	35.5	29.4	28	28.8	36.9	29.5	35.2	32.9	28.7	30.6
cation binding	12.2	11.5	10.1	7	9.9	8.8	12.4	9.6	12.6	12.2	10.6
chitinase activity	0	0	0	0	0	0	1.1	0	0	0	0
coenzyme binding	1.4	0	0	0	0	0	0	0	0	0	0
cofactor binding	2.1	2	0	0	0	0	1.1	0	0	0	0
cysteine-type peptidase activity	1.4	0	2	0	2.6	0	1.4	0	0	1.9	1.6
DNA binding	4.8	4.3	5.7	3.5	6.6	0	4.5	0	3.5	5.2	5.2
DNA polymerase activity	1.1	0	0	0	0	0	0	0	0	0	0
electron carrier activity	4.4	3.1	2	0	0	0	3.4	0	3.5	2.5	1.6
endopeptidase activity	2.3	0	2.4	0	2.6	0	1.8	0	0	1.9	2.6
enzyme inhibitor activity	0	1.3	0	0	0	0	0	0	0	0	0
enzyme regulator activity	0	1.3	0	0	0	0	0	0	0	0	0
FAD binding	1.1	0	0	0	0	0	0	0	0	0	0
helicase activity	0	0	1.7	0	0	0	1.4	0	0	1.9	1.9
heme binding	3.7	2.8	0	0	0	0	1.8	0	3.5	1.4	0
hydrolase activity	11.5	11.5	13.5	9.1	13.5	11.9	12.2	12.8	11.2	12.4	12.3
hydrolase activity, acting on acid anhydrides	2.3	1.3	3.7	0	3.6	3.8	2.5	4	3.5	3.6	3.9
hydrolase activity, acting on acid anhydrides, in phosphorus-containing anhydrides	2.3	1.3	3.7	0	3.6	3.8	2.5	4	3.5	3.6	3.9
hydrolase activity, acting on ester bonds	1.8	1.3	0	0	0	0	1.6	0	0	1.4	1.9
hydrolase activity, acting on glycosyl bonds	3.2	4.3	3.4	0	2.2	4.4	3.2	4	0	2.8	2.3
hydrolase activity, hydrolyzing O-glycosyl compounds	3	3.6	3	0	1.8	3.8	2.9	4	0	2.8	1.9
ion binding	12.2	11.5	10.1	7	9.9	8.8	12.4	9.6	12.6	12.2	10.6
iron ion binding	4.4	4.1	0	0	0	0	2	0	3.5	1.7	0
kinase activity	5.1	3.8	3	4.2	3.6	4.4	2.9	4	4.9	4.7	6.1
lipid binding	0	2	0	0	0	0	0	0	0	0	0
lyase activity	0	1.8	0	0	0	0	1.4	0	0	0	0
metal ion binding	9.7	10.5	7.8	6.3	8.8	6.3	9.9	6.4	10.5	9.7	9.4
molecular transducer activity	1.1	0	0	0	0	0	0	0	0	0	0
monooxygenase activity	1.4	2.6	0	0	0	0	0	0	3.5	0	0
nucleic acid binding	6.7	6.4	7.4	8.4	8.8	8.8	6.8	9.6	10.5	7.5	7.7
nucleoside binding	13.6	6.9	9.8	11.2	9.9	13.1	8.1	10.4	11.9	9.9	13.2
nucleoside-triphosphatase activity	2.3	0	3.7	0	3.6	3.8	2.5	4	3.5	3.3	3.9
nucleotide binding	14.3	8.2	10.8	12.6	11.3	14.4	9.5	12	13.3	11.3	14.2
nucleotidyltransferase activity	1.4	0	2	0	1.8	0	1.1	0	0	0	0
oxidoreductase activity	8.7	9.2	4.1	4.2	3.3	6.9	6.5	5.6	6.3	5	3.5
oxidoreductase activity, acting on CH-OH group of donors	1.1	0	0	0	0	0	0	0	0	0	0
oxidoreductase activity, acting on peroxide as acceptor	2.5	0	0	0	0	0	1.4	0	0	0	0
peptidase activity	3.7	2.6	4.7	4.2	4.7	3.1	4.1	4.8	4.2	4.1	4.2
peptidase activity, acting on L-amino acid peptides	3.7	2.3	4.7	4.2	4.7	3.1	3.4	4	3.5	3.9	4.2
peroxidase activity	2.5	0	0	0	0	0	1.4	0	0	0	0
phosphotransferase activity, alcohol group as acceptor	4.8	3.1	2.7	3.5	3.3	3.8	2.7	0	4.2	3.9	5.5
protein binding	8.7	5.9	9.5	7	7.3	3.8	7.9	6.4	5.6	8.3	9
protein dimerization activity	2.3	0	2	0	0	0	1.8	0	0	1.7	1.6
protein kinase activity	4.8	2.6	2.7	0	3.3	3.8	2.5	0	4.2	3.9	5.5
protein serine/threonine kinase activity	4.4	2	2.4	0	2.9	3.1	2.3	0	3.5	3.6	5.2
purine nucleoside binding	13.6	6.9	9.8	11.2	9.9	13.1	8.1	10.4	11.9	9.9	13.2
purine nucleotide binding	14	6.9	10.5	11.2	10.6	13.1	8.6	10.4	11.9	10.5	13.9
purine ribonucleotide binding	12.9	6.9	10.1	11.2	10.2	13.1	8.3	10.4	11.9	10.2	13.5
pyrophosphatase activity	2.3	0	3.7	0	3.6	3.8	2.5	4	3.5	3.6	3.9
ribonucleotide binding	12.9	6.9	10.1	11.2	10.2	13.1	8.3	10.4	11.9	10.2	13.5
RNA binding	1.1	1.5	0	4.2	1.8	3.8	1.4	`	4.2	1.4	0
RNA-directed DNA polymerase activity	1.1	0	0	0	0	0	0	0	0	0	0
sequence-specific DNA binding	0	1.8	0	0	0	0	0	0	0	0	0
serine hydrolase activity	1.1	0	0	0	0	0	0	0	0	0	1.6
serine-type endopeptidase activity	0	0	0	0	0	0	0	0	0	0	1.6
serine-type peptidase activity	1.1	0	0	0	0	0	0	0	0	0	1.6
signal transducer activity	1.1	0	0	0	0	0	0	0	0	0	0
substrate-specific transmembrane transporter activity	0	0	1.7	0	0	0	0	0	0	0	0
substrate-specific transporter activity	0	0	1.7	0	0	0	0	0	0	0	0
sugar binding	1.1	0	0	0	0	0	0	0	0	0	0
tetrapyrrole binding	3.7	2.8	0	0	0	0	2	0	3.5	1.7	0
transcription factor activity	0	2.3	0	0	0	0	0	0	0	0	0
transcription regulator activity	1.1	4.1	0	3.5	0	0	0	0	0	0	0
transferase activity	10.6	11	8.4	11.2	8.8	13.8	6.8	12	11.9	8.3	10
transferase activity, transferring acyl groups	0	1.3	0	0	0	0	0	0	0	0	0
transferase activity, transferring alkyl or aryl (other than methyl) groups	1.4	0	0	0	0	3.1	0	0	0	0	0
transferase activity, transferring glycosyl groups	0	2	0	0	0	0	0	0	0	0	0
transferase activity, transferring hexosyl groups	0	1.8	0	0	0	0	0	0	0	0	0
transferase activity, transferring phosphorus-containing groups	6.2	4.6	5.1	5.6	5.5	5.6	4.1	5.6	6.3	5.8	7.4
transition metal ion binding	8.3	7.9	5.4	4.9	5.8	5.6	6.1	5.6	9.1	6.1	5.5
transmembrane transporter activity	1.1	0	1.7	0	0	0	0	0	0	0	0
transporter activity	1.4	2	2	0	0	3.1	1.4	0	0	1.4	0
transposase activity	1.4	0	2	0	2.2	0	1.4	0	0	1.7	1.9
zinc ion binding	2.5	3.1	3.7	0	5.5	3.8	3.6	0	4.9	3.9	3.9
alcohol metabolic process	0	1.3	0	0	0	0	1.1	0	0	0	0
amine metabolic process	1.6	1.5	0	0	0	0	0	0	0	0	0
apoptosis	5.3	0	4.7	3.5	3.6	3.1	3.8	0	0	4.1	4.8
biological regulation	4.6	8.2	4.7	4.9	5.1	5.6	4.3	5.6	4.9	4.4	3.9
biosynthetic process	6.7	10	5.7	7.7	5.8	6.9	5.4	6.4	7.7	4.7	4.2
carbohydrate catabolic process	0	2	0	0	0	0	2	0	0	1.4	0
carbohydrate metabolic process	4.1	4.9	4.7	0	2.6	4.4	5.2	4.8	3.5	4.1	2.9
carboxylic acid biosynthetic process	0	1.3	0	0	0	0	0	0	0	0	0
carboxylic acid metabolic process	2.1	3.3	0	0	0	0	0	0	0	0	0
catabolic process	1.4	2.6	0	0	0	0	2.5	0	0	1.7	1.6
cation transport	1.1	0	0	0	0	0	0	0	0	0	0
cell death	5.3	0	4.7	3.5	3.6	3.1	3.8	0	0	4.1	4.8
cell wall macromolecule metabolic process	0	0	0	0	0	0	1.6	0	0	0	0
cell wall organization or biogenesis	0	0	0	0	0	0	1.6	0	0	0	0
cellular amine metabolic process	1.1	1.3	0	0	0	0	0	0	0	0	0
cellular amino acid and derivative metabolic process	1.4	1.3	0	0	0	0	0	0	0	0	0
cellular amino acid metabolic process	0	1.3	0	0	0	0	0	0	0	0	0
cellular biosynthetic process	6.7	9.7	5.7	7.7	5.8	6.9	5.2	6.4	7.7	4.4	3.9
cellular carbohydrate catabolic process	0	1.5	0	0	0	0	0	0	0	0	0
cellular carbohydrate metabolic process	0	2.3	0	0	0	0	1.4	0	0	0	0
cellular catabolic process	1.1	1.8	0	0	0	0	0	0	0	0	0
cellular component organization	0	0	1.7	0	1.8	0	1.4	0	0	1.4	0
cellular ketone metabolic process	2.1	3.6	0	0	0	0	0	0	0	0	0
cellular lipid metabolic process	0	1.8	0	0	0	0	0	0	0	0	0
cellular macromolecule biosynthetic process	4.8	7.4	4.7	7	5.1	5.6	3.8	5.6	6.3	3.6	3.2
cellular macromolecule catabolic process	0	1.5	0	0	0	0	0	0	0	0	0
cellular macromolecule metabolic process	12.6	15.1	11.1	15.4	13.1	11.9	9.7	13.6	15.4	11.3	12.9
cellular metabolic process	17	21.5	14.5	17.5	15	15.6	17.6	16.8	18.2	17.4	15.2
cellular nitrogen compound biosynthetic process	1.1	0	0	0	0	0	0	0	0	0	0
cellular nitrogen compound metabolic process	1.4	1.3	0	0	0	0	1.4	0	0	0	0
cellular process	23.7	24.6	21.6	21.7	21.9	21.9	23.6	21.6	19.6	24.3	21.9
cellular protein metabolic process	6.7	5.9	4.1	8.4	5.5	7.5	4.3	6.4	9.1	5	7.4
cellular response to chemical stimulus	0	1.3	0	0	0	0	0	0	0	0	0
cellular response to stimulus	0	1.3	0	0	0	0	0	0	0	0	0
chromatin organization	0	0	0	0	1.8	0	0	0	0	0	0
chromosome organization	0	0	0	0	1.8	0	0	0	0	0	0
death	5.3	0	4.7	3.5	3.6	3.1	3.8	0	0	4.1	4.8
defense response	1.1	0	2.4	0	0	0	1.4	0	0	1.4	0
developmental process	0	3.1	0	0	0	0	0	0	0	0	0
DNA metabolic process	3.2	0	4.1	0	4.4	0	2	0	0	2.8	3.2
DNA recombination	1.6	0	2.7	0	2.6	0	1.6	0	0	2.2	2.3
DNA replication	1.1	0	0	0	0	0	0	0	0	0	0
electron transport chain	1.4	0	0	0	0	0	0	0	0	0	0
establishment of localization	3.7	5.1	3	4.2	3.6	3.1	4.5	0	3.5	3.9	2.3
gene expression	3.2	7.7	2.7	7	2.9	5.6	2.7	5.6	5.6	2.5	1.9
generation of precursor metabolites and energy	2.1	2	1.7	0	0	0	4.3	0	0	4.1	0
glucose metabolic process	0	0	0	0	0	0	1.1	0	0	0	0
hexose metabolic process	0	0	0	0	0	0	1.1	0	0	0	0
intracellular signaling cascade	0	1.8	0	0	0	0	0	0	0	0	0
ion transport	1.1	0	0	0	0	0	0	0	0	0	0
lipid biosynthetic process	0	1.3	0	0	0	0	0	0	0	0	0
lipid localization	1.4	2.3	0	0	0	0	1.4	0	0	0	0
lipid metabolic process	1.6	2.8	1.7	0	0	0	0	0	0	0	0
lipid transport	1.4	2.3	0	0	0	0	1.4	0	0	0	0
localization	3.7	5.1	3	4.2	3.6	3.1	4.5	0	3.5	3.9	2.3
macromolecule biosynthetic process	4.8	7.4	4.7	7	5.1	5.6	3.8	5.6	6.3	3.6	3.2
macromolecule catabolic process	0	2.3	0	0	0	0	2.3	0	0	1.7	1.6
macromolecule localization	1.6	2.8	0	0	0	0	2	0	0	1.4	0
macromolecule metabolic process	15.9	17.4	15.2	18.9	17.2	14.4	14	16.8	18.2	15.5	17.4
macromolecule modification	5.5	4.3	3	5.6	4	5.6	3.2	4.8	7.7	4.7	5.8
metabolic process	28	34.3	23.3	27.3	23.4	28.1	28.6	26.4	28	27.9	24.5
monocarboxylic acid metabolic process	0	1.3	0	0	0	0	0	0	0	0	0
monosaccharide metabolic process	0	0	0	0	0	0	1.1	0	0	0	0
multicellular organismal development	0	2.8	0	0	0	0	0	0	0	0	0
multicellular organismal process	1.1	2.8	0	0	0	0	0	0	3.5	0	0
multi-organism process	1.1	0	0	0	0	0	0	0	0	0	0
nitrogen compound metabolic process	7.8	9.5	8.1	7.7	8.4	6.3	6.3	8	7.7	6.4	6.1
nucleobase, nucleoside, nucleotide and nucleic acid metabolic process	6	7.9	6.8	7.7	7.3	5.6	4.5	8	7	5.5	4.8
organelle organization	0	0	1.7	0	1.8	0	1.4	0	0	0	0
organic acid biosynthetic process	0	1.3	0	0	0	0	0	0	0	0	0
organic acid metabolic process	2.1	3.3	0	0	0	0	0	0	0	0	0
oxidation reduction	4.8	4.1	1.7	0	0	0	3.4	0	0	2.5	0
oxoacid metabolic process	2.1	3.3	0	0	0	0	0	0	0	0	0
phosphate metabolic process	5.1	2.8	3	0	3.6	3.8	2.7	0	4.2	4.4	5.8
phosphorus metabolic process	5.1	2.8	3	0	3.6	3.8	2.7	0	4.2	4.4	5.8
phosphorylation	5.1	2.6	3	0	3.6	3.8	2.7	0	4.2	4.1	5.8
photosynthesis	0	0	0	0	0	0	5.9	0	0	4.4	0
photosynthesis, light harvesting	0	0	0	0	0	0	2.3	0	0	2.2	0
photosynthesis, light reaction	0	0	0	0	0	0	2.7	0	0	2.5	0
polysaccharide catabolic process	0	0	0	0	0	0	1.6	0	0	0	0
polysaccharide metabolic process	0	1.5	2	0	0	0	2.3	0	0	1.4	1.6
post-translational protein modification	4.8	3.6	3	3.5	3.6	4.4	2.9	0	5.6	4.4	5.5
primary metabolic process	22.1	23.8	19.9	21	20.1	18.8	17.6	22.4	22.4	19.3	20.3
programmed cell death	5.3	0	4.7	3.5	3.6	3.1	3.8	0	0	4.1	4.8
protein amino acid phosphorylation	4.8	2.6	2.7	0	3.3	3.8	2.5	0	4.2	3.9	5.5
protein metabolic process	9.7	7.7	7.4	11.9	9.1	10	7	10.4	12.6	8.3	11
protein modification process	5.5	4.3	3	5.6	4	5.6	3.2	4.8	7.7	4.7	5.8
proteolysis	3.4	1.5	3.7	0	4.4	0	2.9	0	0	3.6	4.2
regulation of biological process	3.7	7.7	3.7	4.2	4	5	3.6	4	4.2	3.6	2.6
regulation of biosynthetic process	2.8	6.6	2.7	4.2	2.9	3.8	2.5	0	4.2	2.5	1.9
regulation of cellular biosynthetic process	2.8	6.6	2.7	4.2	2.9	3.8	2.5	0	4.2	2.5	1.9
regulation of cellular metabolic process	2.8	6.6	2.7	4.2	2.9	3.8	2.7	0	4.2	2.8	1.9
regulation of cellular process	3.4	7.4	3	4.2	3.6	5	3.4	4	4.2	3.3	2.3
regulation of gene expression	2.8	6.6	2.7	4.2	2.9	3.8	2.5	0	4.2	2.5	1.9
regulation of macromolecule biosynthetic process	2.8	6.6	2.7	4.2	2.9	3.8	2.5	0	4.2	2.5	1.9
regulation of macromolecule metabolic process	2.8	6.9	2.7	4.2	2.9	3.8	2.5	0	4.2	2.5	1.9
regulation of metabolic process	2.8	6.9	2.7	4.2	2.9	3.8	2.7	0	4.2	2.8	1.9
regulation of nitrogen compound metabolic process	2.5	6.1	2.4	4.2	2.6	3.1	2.3	0	3.5	2.5	1.6
regulation of nucleobase, nucleoside, nucleotide and nucleic acid metabolic process	2.5	6.1	2.4	4.2	2.6	3.1	2.3	0	3.5	2.5	1.6
regulation of primary metabolic process	2.8	6.9	2.7	4.2	2.9	3.8	2.5	0	4.2	2.5	1.9
regulation of RNA metabolic process	1.6	4.1	0	0	1.8	0	1.4	0	0	0	0
regulation of transcription	2.5	6.1	2.4	4.2	2.6	3.1	2.3	0	3.5	2.5	1.6
regulation of transcription, DNA-dependent	1.6	4.1	0	0	1.8	0	1.4	0	0	0	0
response to abiotic stimulus	0	2.3	0	0	0	0	0	0	0	0	0
response to chemical stimulus	3.4	4.9	0	0	0	3.1	2.3	0	0	1.7	0
response to endogenous stimulus	0	2.3	0	0	0	0	0	0	0	0	0
response to hormone stimulus	0	2.3	0	0	0	0	0	0	0	0	0
response to organic substance	0	2.3	0	0	0	0	0	0	0	0	0
response to oxidative stress	2.5	0	0	0	0	0	1.4	0	0	0	0
response to stimulus	5.7	6.9	3.7	4.2	2.6	3.8	4.3	4.8	4.2	4.1	3.2
response to stress	4.6	4.6	3.4	0	2.2	0	3.8	0	0	3.9	2.9
response to water	0	2	0	0	0	0	0	0	0	0	0
RNA biosynthetic process	1.6	4.1	0	0	1.8	0	1.4	0	0	0	0
RNA metabolic process	1.6	4.9	0	4.2	1.8	3.1	1.4	0	0	0	0
RNA-dependent DNA replication	1.1	0	0	0	0	0	0	0	0	0	0
signal transduction	0	1.8	0	0	0	0	0	0	0	0	0
signal transmission	0	1.8	0	0	0	0	0	0	0	0	0
signaling	1.6	1.8	0	0	0	0	0	0	0	0	0
signaling process	0	1.8	0	0	0	0	0	0	0	0	0
small molecule biosynthetic process	1.6	1.5	0	0	0	0	0	0	0	0	0
small molecule metabolic process	3.2	4.9	3	0	1.8	3.1	2.5	4	3.5	1.9	0
transcription	2.5	6.1	2.4	4.2	2.6	3.1	2.3	0	3.5	2.5	1.6
transcription, DNA-dependent	1.6	4.1	0	0	1.8	0	1.4	0	0	0	0
transport	3.7	5.1	3	4.2	3.6	3.1	4.5	0	3.5	3.9	2.3
transposition	1.4	0	2	0	2.2	0	1.4	0	0	1.7	1.9
transposition, DNA-mediated	1.4	0	2	0	2.2	0	1.4	0	0	1.7	1.9
