# Supplementary material for: Decoding regulatory landscape of somatic embryogenesis reveals differential regulatory networks between japonica and indica rice subspecies
Source: Sci Rep. 2016 Mar 14;6:23050. doi: 10.1038/srep23050 (PMC4789791; doi:10.1038/srep23050)
Supplement: Supplementary Table S6 [file srep23050-s5.xls]

## Sheet: Sheet1
Table S6 | Expression pattern of members of differentially regulated transcription factor families
	GENE	J1	I1	J2	I2	J3	I3	J4	I4	J5	I5	J6	I6
AP2 FAMILY
AP2/EREBP transcription factor BABY BOOM, putative, expressed	OS01G0899800	22.6052	9.40962	1.04578	3.09375	0.271902	0.777487	0.252742	0.528761	0.112329	0.102357	0.140173	0.312947
AP2-like ethylene-responsive transcription factor PLETHORA 2, putative, expressed	OS02G0614300	64.4011	55.069	26.7251	33.0626	8.66622	22.6537	5.76122	11.8505	6.63116	11.4158	1.54425	2.83395
AP2-like ethylene-responsive transcription factor AINTEGUMENTA, putative, expressed	OS03G0770700	7.86703	4.91809	24.3853	3.9474	17.3793	2.41856	19.6515	2.2979	21.9416	1.95942	5.53919	4.56143
AP2 domain containing protein, expressed	OS03G0818800	4.54233	2.2499	1.2321	0.977407	1.57502	1.10122	2.74032	1.01732	2.37438	0.473139	3.98636	3.13946
AP2/EREBP transcription factor BABY BOOM, putative, PLETHORA 4, expressed	OS04G0504500	14.2215	4.65894	1.6525	1.62076	0.692083	1.02984	0.579558	0.776759	0.768178	0.721736	0.104796	0.411785
AP2 domain containing protein, expressed	OS04G0649100	26.2811	10.8945	17.1556	12.6607	21.5206	12.8535	20.8427	11.2475	14.9065	9.21	17.8126	17.5397
AP2-like ethylene-responsive transcription factor AINTEGUMENTA, putative, expressed	OS04G0653600	89.4974	145.436	109.149	119.793	93.0877	146.7	132.499	116.431	88.7814	162.537	24.4951	49.318
AP2 domain containing protein, expressed	OS05G0121600	74.0493	46.1332	20.8868	38.0962	15.2543	20.601	60.2235	51.1754	39.3245	38.1024	90.172	189.514
AP2 domain containing protein, expressed	OS06G0639200	0.924521	1.58754	0.538971	1.62259	0.759633	1.06684	0.336158	0.919107	0.128536	0.310044	0.409456	1.57398
AP2 domain containing protein, expressed	OS07G0235800	60.116	30.4483	38.8711	36.886	36.1851	23.1107	28.3988	18.5638	26.4922	16.4847	25.1477	22.7309
AP2 domain containing protein, expressed	OS11G0129700	0.382288	2.25338	0.662036	0.815214	0.647289	0.585203	0.393195	0.361881	0.241772	0.479407	0.696771	0.240499
BABY BOOM 1, putative, expressed	OS11G0295900	33.0741	75.5621	66.9019	69.7858	36.1752	47.8676	31.627	55.6677	26.9319	57.0518	9.73824	13.8126
AP2 domain containing protein, expressed	OS12G0126300	0.473101	5.67527	0.733614	2.78897	0.890843	1.88624	0.361262	1.19719	0.313386	0.971152	0.668223	0.765915
AP2 domain containing protein, expressed	OS03G0313100	0.424093	2.0836	2.07509	1.74684	0.519384	0.948641	0.588991	0.418818	0.422253	0.352455	0.26294	0.322893
Auxin Responsive Factor Family
auxin response factor 1, putative, expressed	OS01G0236300	23.4253	7.15405	13.5846	7.50551	20.8941	8.23858	9.48717	5.50467	6.62058	3.2693	9.49993	5.41917
auxin response factor, putative, expressed	OS01G0670800	8.87766	36.0146	29.3368	21.6349	38.532	34.4678	24.9031	26.5619	21.9507	25.6279	17.8317	19.7533
auxin response factor, putative, expressed	OS01G0753500	6.53501	41.1514	26.2436	24.0578	31.7138	30.3749	24.2579	27.6391	15.8618	27.7893	19.0719	21.5614
auxin response factor, putative, expressed	OS01G0927600	56.127	77.3974	110.693	79.569	85.5912	79.8759	109.049	70.6974	101.421	71.3361	67.3952	60.2862
auxin response factor 5, putative, expressed	OS02G0141100	15.6968	45.758	25.8551	54.2738	19.5222	47.2027	9.7456	35.4406	13.615	40.7274	6.74241	10.4365
auxin response factor 6, putative, expressed	OS02G0164900	29.3703	30.1804	25.4979	29.2694	26.2884	32.5229	25.0667	29.6134	28.2543	37.2878	24.7697	28.6897
auxin response factor 7, putative, expressed	OS02G0557200	9.0622	16.7487	16.5265	15.0974	14.6353	17.2917	11.1453	14.436	11.6435	12.0477	13.5804	13.5939
auxin response factor, putative, expressed	OS02G0628600	48.5837	25.365	22.9841	22.9315	18.1094	12.1631	13.9186	13.5776	9.57844	8.55694	13.8392	14.1602
auxin response factor 9, putative, expressed	OS04G0442000	20.6297	19.3474	28.1329	22.0692	32.4713	27.3668	20.8844	20.7564	16.0304	18.2225	16.9816	15.9411
auxin response factor, putative, expressed	OS04G0519700	19.0787	14.8548	3.07964	5.36107	1.67703	1.69324	0.885956	0.526202	0.715969	0.282416	2.71774	3.14516
auxin response factor, putative, expressed	OS04G0664400	17.3375	10.9762	24.1296	18.9398	43.9228	29.6152	11.8705	11.9619	13.0189	10.2073	17.0805	14.508
auxin response factor, putative, expressed	OS04G0671900	48.0539	39.5603	43.2443	39.1633	37.8707	38.211	19.5088	21.8852	20.5817	15.4894	15.9794	18.4147
auxin response factor, putative, expressed	OS04G0690600	1.3367	4.00854	6.16575	5.16925	2.43876	2.57604	4.47373	4.26421	4.41556	4.49967	2.37407	3.4206
auxin response factor 14, putative, expressed	OS05G0515400	7.72399	32.5439	27.3017	25.6214	17.8701	19.3255	12.9396	21.3654	11.5497	21.8034	15.8643	19.1244
auxin response factor 15, putative, expressed	OS05G0563400	29.171	84.2611	69.6999	77.5974	88.2786	78.6104	48.9452	60.5578	37.0562	46.7424	53.836	63.3487
auxin response factor, putative, expressed	OS06G0196700	36.6447	23.1297	10.9846	10.0435	10.2362	11.6845	11.1905	7.84538	7.74684	7.72345	6.79002	7.86407
auxin response factor, putative, expressed	OS06G0677800	42.6276	39.1055	35.4926	33.4703	30.0194	32.145	25.4513	26.8094	29.3204	29.2185	25.9063	27.2696
auxin response factor 18, putative, expressed	OS06G0685700	10.8594	10.9313	4.39043	5.83328	3.82043	4.99704	6.03386	5.76383	5.52483	5.14869	7.28881	8.69185
auxin response factor 19, putative, expressed	OS06G0702600	45.5155	47.7376	42.6494	48.6335	24.0848	36.3034	13.2567	22.4473	14.8297	19.7166	6.79493	8.92207
auxin response factor, putative, expressed	OS08G0520500	27.4647	24.0747	17.3399	20.705	16.3215	29.5995	16.6689	22.7837	13.5344	22.1165	21.3652	29.0846
auxin response factor 18, putative, expressed	OS10G0479900	26.9629	29.8126	12.101	23.8822	8.19037	12.2847	8.99767	10.481	7.00429	8.89544	11.6704	14.5909
auxin response factor, putative, expressed	OS11G0523800	55.9893	170.23	235.751	283.862	163.325	205.716	117.162	169.132	100.955	163.497	58.0154	41.8544
auxin response factor, putative, expressed	OS12G0479400	10.1501	38.5653	51.4728	47.8703	36.2232	34.7735	24.9315	35.8509	29.6973	34.64	21.5818	17.6754
auxin response factor, putative, expressed	OS12G0613700	34.5713	32.911	24.0778	27.5173	14.174	21.1774	9.3297	14.8051	12.9582	17.1572	11.2382	12.7079
MYB FAMILY
MYB family transcription factor, putative, expressed	OS01G0176700	0.976367	0.0336052	0.973764	0.0210364	2.29806	0.758241	1.67044	1.08134	2.69645	0.643237	2.08658	0.67118
myb-like DNA-binding domain containing protein, expressed	OS01G0239000	0.0211195	0.0067838	0.0563919	0.0169918	2.18834	0.446666	3.21162	0.668795	2.62455	0.698847	6.159	5.50471
MYB family transcription factor, putative, expressed	OS01G0844900	5.25422	5.00166	7.9512	6.12699	6.40866	5.38213	5.79913	5.5465	5.08125	5.00783	5.19629	5.84225
MYB family transcription factor, putative, expressed	OS01G0971800	9.42038	6.2245	2.24932	4.971	1.6175	0.842377	9.39548	9.81851	12.5419	16.1204	2.3357	5.75181
Myb-like DNA-binding domain containing protein, putative, expressed	OS02G0139000	8.22682	9.27359	0.816649	2.01611	1.17564	3.04366	2.22438	3.5128	3.4338	5.86379	3.83145	5.80836
MYB family transcription factor, putative, expressed	OS02G0168200	0.197255	0.674329	0.222336	0.216086	0.360181	0.168947	8.30447	0.353314	6.85869	7.04519	0.228008	0.224025
Myb transcription factor, putative, expressed	OS02G0174000	0.763962	0.132226	0.445186	0	0.836091	0.600009	1.20869	1.36042	2.30983	0.892796	1.16242	1.18294
MYB family transcription factor, putative, expressed	OS02G0241200	2.38897	0.273869	0.108826	0.0761682	0.0528441	0.0247492	0.0665961	0.135495	0.161121	0.209197	0	0
MYB family transcription factor, putative, expressed	OS02G0325600	3.06919	1.16563	6.68404	4.4625	7.88416	7.71902	8.55031	11.1925	15.4697	8.51248	10.1829	12.0764
MYB family transcription factor, putative, expressed	OS02G0696900	1.59129	1.15673	0.431487	0.220194	1.08066	0.951392	1.10316	1.18865	0.799782	0.852641	1.29881	1.38461
MYB family transcription factor, putative, expressed	OS02G0700300	4.02401	1.48235	0.143469	0.0836771	0.203218	0.217591	0.195318	0.148316	0.216484	0.262783	0.465434	0.577586
Myb transcription factor, putative, expressed	OS03G0325500	7.5458	2.29625	15.1964	2.13883	9.09322	5.5606	14.651	12.4669	20.4706	14.7711	24.764	14.8696
myb-like DNA-binding domain containing protein, expressed	OS03G0329900	31.5195	33.1916	26.9086	29.4381	28.7445	36.185	33.2148	37.5792	33.122	37.204	29.7728	30.3649
oxidoreductase, short chain dehydrogenase/reductase family domain containing protein, expressed	OS03G0654600	4.84839	8.70563	5.54633	7.02266	6.93516	7.92622	7.06595	7.18539	7.31506	9.2467	4.92918	5.46279
MYB family transcription factor, putative, expressed	OS03G0764600	40.723	64.6127	31.9186	26.3179	64.1011	64.1333	190.963	112.38	217.716	179.624	119.193	170.116
MYB family transcription factor, putative, expressed	OS03G0766500	3.77776	2.029	0.917694	0.905787	0.285679	0.80292	0.120105	0.166911	0.116187	0.0323218	0.0964221	0.165773
MYB family transcription factor, putative, expressed	OS04G0566600	0.289182	1.115	10.8927	11.6444	6.56585	4.93996	4.06561	4.93525	2.22664	4.00164	3.19647	3.50673
Myb-like DNA-binding domain containing protein, putative, expressed	OS04G0665600	8.2446	1.04436	1.88298	0.920494	2.48126	0.692906	1.84368	0.305009	2.23948	0.467453	2.07505	1.06434
homeodomain-related, putative, expressed	OS05G0412000	10.8705	9.78122	6.07017	8.03532	7.06299	9.09462	7.54077	10.5551	7.2129	9.93834	8.41972	10.6314
Myb-like DNA-binding domain containing protein, putative, expressed	OS05G0491500	21.7192	28.7769	21.5518	27.04	21.4258	27.3464	20.8066	32.9506	28.4084	40.1335	23.6899	31.5252
myb-like DNA-binding domain containing protein, expressed	OS06G0348800	0.296882	0.0103021	0.0812377	0	3.64556	0.314681	14.2725	1.15399	9.07901	0.847624	35.1578	11.142
MYB family transcription factor, putative, expressed	OS06G0543200	5.33847	1.16391	0.289648	0.211184	0.307605	0.288024	0.58972	0.291608	0.178485	0.0496735	1.94643	0.819488
Myb-like DNA-binding domain containing protein, putative, expressed	OS06G0609500	12.7868	10.0122	10.1789	9.49857	10.1037	8.71473	5.87675	5.12775	8.29773	4.75581	4.56275	1.71621
MYB family transcription factor, putative, expressed	OS06G0664800	2.18891	1.10237	3.61068	0	6.85401	1.67793	6.23585	1.6855	6.57432	2.13144	3.80365	1.66367
MYB family transcription factor, putative, expressed	OS06G0670300	3.15315	5.28899	4.74865	4.16178	1.99469	1.63549	6.34821	1.90487	4.67135	4.37407	8.46856	13.8234
Myb-like DNA-binding domain containing protein, putative, expressed	OS06G0703900	10.3413	8.14564	4.4558	4.79974	4.40951	5.61275	2.98614	2.93575	4.78606	1.79042	11.9041	10.2383
MYB family transcription factor, putative, expressed	OS07G0119300	45.7564	81.6412	45.5041	42.9443	55.3082	47.3257	82.4501	69.3239	86.1114	72.1966	41.5905	52.6188
myb-like DNA-binding domain containing protein, expressed	OS07G0438800	32.1286	27.7569	33.2284	30.8216	33.4153	30.7561	32.9576	28.7257	32.2983	29.3647	28.8475	29.0015
Myb transcription factor, putative, expressed	OS07G0685300	1.39428	0.0991399	1.0635	0.0551357	3.93091	0.994605	2.12319	1.34088	2.17836	1.03883	2.92952	1.42713
MYB family transcription factor, putative, expressed	OS08G0160300	6.59863	4.02335	1.12182	1.83991	2.12945	1.07854	0.504021	1.03658	0.752698	0.820703	1.79728	1.16547
Myb transcription factor, putative, expressed	OS08G0346400	35.6413	38.9273	56.4154	53.8374	45.1375	50.8063	36.514	41.2673	34.3212	36.5633	31.5934	29.2736
myb-like DNA-binding domain containing protein, expressed	OS08G0346500	19.8659	28.9364	25.92	40.6572	24.4601	42.4006	20.5967	40.305	21.9537	39.6922	15.0304	27.7499
MYB family transcription factor, putative, expressed	OS08G0426866	0.0481328	1.11348	0.174175	0.928769	0.181266	0.424607	0.0762553	0.550292	0.245821	0.376072	0.38239	0.275494
myb-like DNA-binding domain containing protein, expressed	OS08G0434700	10.9501	5.24391	16.1773	10.2445	25.5887	20.218	18.3898	24.4109	16.6863	25.1558	27.9291	23.6969
Myb-like DNA-binding domain containing protein, putative, expressed	OS09G0299000	23.329	20.5628	19.7657	19.2362	22.6262	17.9435	18.4924	18.7369	19.6002	17.8077	19.8415	17.6007
Myb-like DNA-binding domain containing protein, putative, expressed	OS09G0299200	17.2002	6.93869	12.86	6.2917	17.6413	7.73036	19.2134	6.45597	18.5183	7.22308	24.1999	11.7975
KANADI1, putative, expressed	OS09G0395300	0.810778	1.1955	1.31435	1.83957	1.1575	1.49713	0.910055	1.6635	0.677922	0.40705	1.14533	1.22457
MYB family transcription factor, putative, expressed	OS12G0105600	1.72984	2.47155	1.54743	3.22535	1.90969	5.59919	2.02184	5.06757	3.46739	4.95003	9.09694	7.55831
MYB family transcription factor, putative, expressed	OS12G0586300	6.86827	4.38338	7.38047	13.8786	6.74759	12.6807	3.24475	9.1362	2.77507	6.94539	6.26934	12.6861
NAC Family
No apical meristem protein, putative, expressed	OS01G0104200	1.24016	0.953157	0.928516	0.129948	0.451257	0.254004	0.343644	0.128754	0.859317	0.460528	0.190442	0.224539
no apical meristem protein, putative, expressed	OS01G0191300	8.05006	3.09182	15.4426	6.73359	15.6726	8.14666	16.5478	9.91595	11.8417	8.61199	15.1374	10.3688
no apical meristem protein, putative, expressed	OS01G0261200	73.7031	46.0476	32.5661	36.3912	34.6481	71.9868	50.0313	66.027	47.8713	78.2528	54.2386	81.4364
no apical meristem protein, putative, expressed	OS01G0672100	7.47863	5.99226	2.32452	3.6799	2.24622	5.77366	3.46293	8.28371	4.27514	9.18832	3.66922	10.4561
no apical meristem protein, putative, expressed	OS01G0675800	3.00156	3.47467	2.05008	1.90654	1.17748	1.45043	1.6155	1.9757	1.6664	1.90445	2.2428	3.43069
NAC domain transcription factor, putative, expressed	OS01G0816100	17.9722	27.1337	17.8917	7.03412	20.7561	22.1556	83.7218	32.0867	72.6715	51.2901	21.7045	23.8275
no apical meristem protein, putative, expressed	OS01G0862800	0.39941	1.0726	0.0884667	0.30956	0.250695	0.402866	1.44942	0.983641	1.11832	1.33846	1.78318	5.67149
No apical meristem protein, putative, expressed	OS01G0884300	52.4562	126.533	35.2724	47.6225	39.938	53.4209	82.2722	76.8832	100.173	105.111	80.2232	101.429
no apical meristem protein, putative, expressed	OS01G0888300	1.8736	0.29755	0.11008	0.0770453	1.87087	0.525741	2.6275	0.919841	1.90153	0.665086	3.36013	3.01302
No apical meristem protein, putative, expressed	OS01G0925400	8.20893	9.17898	9.70248	8.1607	17.9493	16.5058	37.9827	23.4755	36.3896	17.234	33.9601	31.0747
NAM, putative, expressed	OS01G0946200	4.53237	2.35196	3.77894	1.81176	3.67411	1.29318	4.11114	2.16597	3.50936	1.85313	5.5568	2.32789
no apical meristem protein, putative, expressed	OS02G0214500	0.146492	0	0.235489	0	1.63464	0.114973	22.0943	7.69159	15.3008	10.7446	0.137961	0.033887
no apical meristem protein, putative, expressed	OS02G0252200	20.4299	11.1346	1.58511	1.56016	0.421017	0.394465	0.481155	0.284898	1.99561	0.068062	0.355262	0.349265
NAM, putative, expressed	OS02G0285900	1.03459	1.92794	2.32962	2.41244	1.55849	1.91978	3.03377	3.43423	1.81948	2.41644	1.92388	1.53119
no apical meristem protein, putative, expressed	OS02G0555300	1.9766	2.16157	2.56792	1.03096	2.71158	2.40102	10.3701	4.88519	14.4575	11.4382	0.475067	0.678966
No apical meristem protein, putative, expressed	OS02G0579000	15.7047	29.8349	34.7598	42.6303	23.5488	35.2699	85.082	60.2486	101.196	99.4272	45.2139	51.4539
no apical meristem protein, putative, expressed	OS02G0594800	16.0982	26.5137	30.1822	41.6311	15.4751	51.057	9.59813	47.1818	11.7666	51.9367	7.79086	11.9997
no apical meristem protein, putative, expressed	OS02G0623300	0.894509	6.43595	0.249617	0.989642	0.485601	3.19301	0.878339	1.44055	0.952467	8.82887	0.973722	1.41004
NAC domain containing protein, putative, expressed	OS02G0643600	2.01606	0.105359	0.35158	0.117173	1.25016	0.914262	1.12892	1.22139	1.79885	1.24226	1.62096	0.985831
no apical meristem protein, putative, expressed	OS02G0810900	1.65652	0.67832	0.164239	0.151016	0.398794	0.471257	1.19189	0.582573	2.3363	0.580103	1.16706	2.85721
No apical meristem protein, putative, expressed	OS02G0822400	4.77407	4.61698	3.10081	3.81193	2.63293	5.50347	3.89684	6.21837	4.30793	5.89973	6.357	7.61356
no apical meristem protein, putative, expressed	OS03G0109000	0	0.0976025	0.0348687	0	0	0.238382	0.608682	0.151668	0.719824	0.720235	3.82549	9.8356
no apical meristem protein, putative, expressed	OS03G0119966	8.04564	3.03116	10.7298	5.66098	13.5244	6.43381	11.0502	7.64159	10.7941	6.65751	9.12837	5.67702
no apical meristem protein, putative, expressed	OS03G0133000	2.63845	5.58486	3.83842	4.91475	4.10073	10.6773	3.48607	9.94121	2.80705	6.86623	4.08172	3.25462
no apical meristem protein, putative, expressed	OS03G0221300	20.4328	16.8112	20.6943	21.1827	20.2616	18.5131	14.48	16.9403	14.8429	18.1793	11.3855	13.4986
no apical meristem protein, putative, expressed	OS03G0327100	25.1274	28.4105	5.84912	6.75435	5.59375	10.4099	26.5859	14.1666	28.7349	26.4885	12.5049	14.7813
No apical meristem protein, putative, expressed	OS03G0327800	0.470266	0.656717	0.0595513	0.0926255	0	0.203087	0.546097	0.177113	2.12134	0.599382	2.66318	1.11842
No apical meristem protein, putative, expressed	OS03G0624600	0.458424	0.0757542	0.0541606	0.315873	0.0657681	0.462277	0.30465	0.262543	0.156166	0.260587	0.998986	1.30861
no apical meristem protein, putative, expressed	OS03G0777000	0.72402	0.697898	2.27138	0.45161	0.313406	0.381787	0.659502	0.615537	0.637674	0.993218	1.00496	0.987319
NAC domain-containing protein 67, putative, expressed	OS03G0815100	49.8529	111.149	34.8744	34.4705	63.0114	62.605	135.138	63.5379	111.861	111.516	112.702	108.531
no apical meristem protein, putative, expressed	OS04G0437000	2.66047	2.48487	0.259646	0.151396	0.157789	3.45609	0.267784	1.22518	0.0358243	1.25372	0.1332	1.04704
no apical meristem protein, putative, expressed	OS04G0460600	1.03148	2.01671	0.155236	0.724301	0.28274	0.323826	0.9975	0.525544	1.04263	0.604474	1.29417	1.66244
expressed protein	OS04G0477300	2.80451	8.48936	10.1609	13.6416	10.358	27.4501	7.48766	31.2124	10.1777	31.9662	5.67124	11.1673
no apical meristem protein, putative, expressed	OS04G0515900	0.123877	0.26537	0.768308	0.331911	1.48595	1.03651	3.66949	1.45127	3.09571	1.21302	3.99523	4.29764
no apical meristem protein, putative, expressed	OS05G0194500	16.5663	21.7823	12.5222	24.4096	12.2261	46.1966	14.5351	45.6784	10.6391	43.233	12.2187	23.6725
No apical meristem protein, putative, expressed	OS05G0421600	3.73041	16.0049	1.72771	5.06402	1.53264	4.69072	3.32885	10.8757	10.7961	15.8593	4.26508	10.6892
no apical meristem protein, putative, expressed	OS05G0426200	188.477	133.115	130.849	123.6	97.6005	142.479	114.155	107.79	98.8281	110.776	175.591	163.346
No apical meristem protein, putative, expressed	OS05G0442700	0.438033	0.0904934	0.0323356	0	0.27494	0.220976	0.563721	0.225992	0.400214	0.445025	1.22649	1.04218
no apical meristem protein, putative, expressed	OS06G0101800	4.27221	3.9185	6.87615	6.46006	6.68283	6.61852	7.08229	6.89555	8.47954	7.61323	7.21091	8.18526
NAC domain containing protein, putative, expressed	OS06G0104200	5.27095	1.66106	2.35786	1.13468	6.68811	4.00055	5.76573	4.36397	5.91481	4.34371	3.83194	3.27525
no apical meristem protein, putative, expressed	OS06G0131700	0.65198	0.483342	0.407103	1.09369	0.338987	0.928294	0.670763	0.729606	1.37748	0.90351	2.8086	2.62928
NAC domain containing protein, putative, expressed	OS06G0530400	48.8759	38.8607	12.8481	18.6662	7.90227	10.7619	4.25776	5.50592	2.2223	2.99105	2.34723	2.8983
no apical meristem protein, putative, expressed	OS06G0675600	1.47825	3.70238	1.25274	1.75352	1.24726	2.05231	2.48292	4.05491	7.50869	7.74606	7.85501	13.3157
no apical meristem protein, putative, expressed	OS06G0726300	1.57344	1.53075	2.20823	1.53147	1.63089	2.44619	4.49267	2.98439	4.62558	2.87327	5.01596	2.97486
NAC domain-containing protein 67, putative, expressed	OS07G0225300	61.5858	20.3556	33.7884	8.83399	32.8708	15.0723	37.1515	19.2017	39.0354	16.15	47.5368	28.7611
no apical meristem protein, putative, expressed	OS07G0566500	1.00539	0.371279	0	0.0226717	0.04718	0.0883654	0.138587	0.0520584	0.175718	0.0266718	0.199034	0.782116
no apical meristem protein, putative, expressed	OS07G0683200	13.7705	12.4772	2.13757	1.96459	2.25415	3.87909	9.44645	4.57145	19.6233	15.5048	6.9665	4.93199
no apical meristem protein, putative, expressed	OS07G0684800	15.2443	28.2781	9.90773	13.6187	6.46002	14.9725	19.1185	19.028	25.8803	28.005	20.6561	30.765
no apical meristem protein, putative, expressed	OS08G0103900	2.32539	0.367249	0.404169	0.5422	1.71711	3.07844	2.08004	4.37879	3.22313	5.38122	2.66989	6.83174
no apical meristem protein, putative, expressed	OS08G0157900	54.0114	56.8545	52.7798	48.7609	55.2948	74.0753	62.7092	65.0133	76.632	71.4874	54.8023	63.6608
no apical meristem protein, putative, expressed	OS08G0433500	1.9135	1.26518	0.640172	0.527018	1.05236	0.686819	1.62641	1.01085	0.840282	0.726422	1.23583	1.70754
CUP-SHAPED COTYLEDON3, putative, expressed	OS08G0511200	0.0379016	1.92414	0.365713	1.1274	0.158595	1.54564	0.21362	1.03772	0.882079	1.5079	0.374724	0.47333
no apical meristem protein, putative, expressed	OS08G0535800	5.7246	5.6437	1.81203	2.44819	3.11561	5.74001	9.29258	6.60673	13.4684	9.10845	25.3648	20.2428
no apical meristem protein, putative, expressed	OS08G0562200	41.8362	48.7792	51.5993	50.1339	45.3444	64.0764	46.1586	60.5636	44.8224	60.8901	39.4922	49.9654
No apical meristem protein, putative, expressed	OS09G0411900	0.10142	2.45825	5.27138	5.24016	6.43852	3.54648	16.2894	9.82518	30.919	7.70423	5.34147	3.34778
no apical meristem protein, putative, expressed	OS09G0493700	16.7116	16.4712	14.6067	15.6591	12.3225	20.7314	13.2591	17.8994	12.3872	18.0238	13.7258	15.1808
no apical meristem protein, putative, expressed	OS09G0497900	4.53038	2.91458	0.795905	0.901894	0.358891	2.37928	0.742549	1.77672	0.804513	1.81137	3.47085	5.58388
no apical meristem protein, putative, expressed	OS09G0509100	2.49042	1.29061	2.64855	2.42973	4.30092	4.91276	7.92405	8.09426	12.7587	7.85917	8.32674	8.6303
no apical meristem protein, putative, expressed	OS09G0552800	0.999884	0.186179	2.34966	0.630394	2.45328	0.962105	1.24727	1.18759	1.60492	1.00052	0.722118	0.614836
no apical meristem protein, putative, expressed	OS09G0552900	0.435365	0	0.222926	0	1.09403	0.522989	1.00801	0.296753	1.5502	0.63855	0.694665	0.455381
no apical meristem protein, putative, expressed	OS10G0413700	0.629658	0.520164	0.496111	1.47094	0.878239	0.681538	1.47498	1.76812	1.61471	2.97952	1.94779	3.88942
No apical meristem protein, putative, expressed	OS10G0477600	1.19872	0.496841	0.198297	0	0.601912	2.03031	2.98779	2.69754	2.38754	3.84847	2.23478	7.23527
no apical meristem protein, putative, expressed	OS10G0532000	1.8976	2.20765	4.46453	0.757463	6.86703	4.83446	2.21376	2.69489	2.58573	1.89697	1.77449	0.844438
no apical meristem protein, putative, expressed	OS10G0571600	3.6235	0.395194	0.169434	0	0.699804	0.308845	2.26063	0.679138	4.08419	0.606495	16.7113	12.1862
NAC domain transcription factor, putative, expressed	OS11G0126900	5.99109	23.298	9.41678	5.68094	7.16753	13.2067	19.5581	14.6466	29.6507	24.5272	4.41436	3.49105
no apical meristem protein, putative, expressed	OS11G0127600	4.39182	6.77498	2.8525	2.07631	2.60418	7.57823	10.8751	10.1493	15.5463	18.6164	11.6881	6.75179
no apical meristem protein, putative, expressed	OS11G0154500	3.89373	3.69503	2.0065	2.06523	1.89583	7.85691	1.75491	4.59449	1.80189	3.01048	3.51483	1.4035
no apical meristem protein, putative, expressed	OS11G0184900	29.2574	26.0871	29.6688	24.5781	31.6028	22.524	30.2299	18.7056	23.7155	21.1759	39.4978	34.7985
no apical meristem protein, putative, expressed	OS12G0123700	6.90844	17.712	9.97516	6.91055	7.95837	12.7544	16.1272	13.2096	22.0884	18.5413	2.61014	3.57239
no apical meristem protein, putative, expressed	OS12G0123800	0.84533	2.18963	1.02709	2.24328	0.450989	4.02561	1.60483	3.82804	2.0132	5.64121	2.84277	3.80433
No apical meristem protein, putative, expressed	OS12G0156100	0.443958	1.87238	0.258137	0.936732	0.243824	1.95896	0.176146	1.33619	0.141842	0.82829	0.117578	0.0577582
no apical meristem protein, putative, expressed	OS12G0477400	7.32546	7.70669	5.19092	6.37697	5.18551	8.42904	13.3757	12.081	24.3692	15.086	17.127	23.6939
No apical meristem protein, putative, expressed	OS12G0610600	5.73156	5.67172	1.36007	3.25795	2.15258	6.87924	11.5333	17.7216	21.4109	30.6969	15.1281	32.658
YABBY FAMILY
YABBY domain containing protein, putative, expressed	OS02G0643200	0.227098	0.208462	8.34195	4.61762	12.3263	14.2679	8.53352	12.4977	10.8551	10.0121	5.29194	6.50422
YABBY domain containing protein, putative, expressed	OS03G0650000	0.284428	0.258982	2.61285	0.571401	12.5762	10.4536	7.30275	5.90304	4.20447	4.04578	7.299	3.84888
YABBY domain containing protein, YABBY 5, putative, expressed	OS04G0536300	0.939019	4.38168	56.468	48.5701	103.766	102.063	64.4903	93.5436	20.4734	53.3484	30.5056	29.4607
YABBY domain containing protein, putative, expressed	OS07G0160100	0.0267955	0.0451776	0.0415955	0.0871759	0.631295	0.263135	0.420623	0.222289	0.845125	0.054179	4.78041	3.37572
YABBY domain containing protein, putative, expressed	OS10G0508300	1.2265	4.44648	9.28864	10.5451	17.3713	17.6612	9.64297	31.4821	4.81456	9.24612	3.98255	3.52419
