# Supplementary material for: Decoding regulatory landscape of somatic embryogenesis reveals differential regulatory networks between japonica and indica rice subspecies
Source: Sci Rep. 2016 Mar 14;6:23050. doi: 10.1038/srep23050 (PMC4789791; doi:10.1038/srep23050)
Supplement: Supplementary Table S8 [file srep23050-s6.xls]

## Sheet: Sheet1
Table S8 | Expression pattern of members of gene families involve in hormonal regulation among japonica and indica subspecies of rice
Aux/IAA	J 1	I 1	J 2	I 2	J 3	I 3	J 4	I 4	J 5	I 5	J 6	I 6
OS01G0178500	52.5993	66.7121	46.6253	55.1985	33.8366	54.2552	55.4484	53.7093	50.6688	61.0117	36.4672	35.19
OS01G0190300	4.57471	2.79816	5.21503	4.40136	4.57973	3.03144	3.64289	1.3221	4.44926	1.1658	16.1845	4.33262
OS01G0231000	52.2302	41.4972	55.6968	51.8833	50.2929	44.8747	48.4169	39.7385	48.1053	36.9322	66.0585	60.8145
OS01G0286900	8.24185	37.8943	14.3835	23.0366	6.86084	11.5329	3.90091	8.83211	4.26085	6.84812	5.83869	2.57022
OS01G0675700	68.474	62.4073	77.282	64.7165	65.5778	59.3391	82.3782	60.7418	74.5299	59.5959	42.0859	38.7168
OS01G0741900	39.2293	36.1846	56.5901	53.7615	36.5133	40.0952	35.7255	30.6397	57.3485	50.4461	23.9447	23.0004
OS02G0228900	34.5208	10.8877	63.7821	30.0057	49.9317	22.6475	15.2899	12.7149	11.6839	7.57287	17.3339	12.7009
OS02G0723400	2.13334	2.6422	2.60407	0	4.46072	2.65832	2.36202	1.55146	2.24173	1.22629	3.81056	2.71732
OS02G0805100	48.9972	84.9099	37.0764	28.7105	16.2777	21.816	20.9143	17.1287	20.4372	20.7341	14.7015	15.9951
OS02G0817600	99.0218	126.078	77.4228	121.935	51.6743	80.6668	34.9227	54.4872	45.4451	58.039	30.8993	30.6298
OS03G0633500	18.0094	9.83788	2.6391	4.16021	0	1.89748	0	1.745	0	1.28264	0	1.18305
OS03G0633800	86.6395	67.7492	27.1213	39.8595	10.1087	14.5525	4.39399	10.6462	5.85226	8.15675	8.4615	9.03793
OS03G0742900	382.175	147.133	24.3773	81.3003	31.6328	47.5341	32.8106	38.3981	14.2754	32.8565	41.512	53.5086
OS03G0797800	0	0	0	0	0	0	1.32132	0	1.82616	0	1.18502	0
OS05G0178600	71.9346	57.9817	66.3172	52.4045	42.7215	44.9937	40.9296	28.2487	43.4256	33.7437	41.2271	30.154
OS05G0186900	0	1.57196	4.07102	6.49089	2.83692	2.0003	1.2791	2.28323	1.03102	1.32371	1.55474	2.30326
OS05G0230700	134.857	110.122	55.9515	96.5154	69.4504	102.006	71.5332	87.4822	73.0194	85.3486	105.63	124.326
OS05G0523300	6.40716	4.45642	6.07842	4.02987	10.1248	6.85719	9.45218	6.72057	8.23623	5.60494	13.3079	16.0814
OS05G0559400	108.711	111.006	150.352	174.85	103.348	110.386	90.0979	84.2247	71.088	96.712	71.5574	58.1783
OS06G0166500	27.8925	140.563	12.5492	59.254	2.27099	23.4812	5.29659	25.6101	17.4981	58.3975	14.044	15.221
OS06G0335500	73.7114	143.388	50.8216	69.345	70.5741	68.7355	56.3533	62.8253	53.6019	62.0773	65.6451	80.2979
OS06G0355300	0	0	0	0	0	0	0	0	0	0	0	0
OS06G0597000	23.6092	6.65104	4.77542	2.87023	3.79359	1.98335	3.29017	1.51994	2.92224	0	8.98877	7.01662
OS07G0182400	72.5553	50.9207	23.1758	21.1483	26.4442	26.3222	25.3327	17.7771	28.7072	23.7223	21.9905	12.7639
OS08G0109400	2.90138	1.89446	2.99096	2.84805	3.97558	2.45911	2.87755	2.50039	2.28093	2.34981	3.81505	3.49336
OS09G0527700	28.8405	40.3972	15.5881	25.1892	2.67825	6.48888	1.23778	4.18189	5.00436	9.11532	2.09631	1.37317
OS11G0221000	1.99675	0	0	0	2.56897	0	0	0	0	0	0	0
OS11G0221200	0	0	0	0	0	0	0	0	0	0	0	0
OS11G0221300	0	0	0	0	0	0	0	0	0	0	0	0
OS12G0601300	86.8473	56.5777	29.5226	41.645	39.1132	43.5639	16.2876	18.6896	15.9217	15.9838	24.8893	26.3921
OS12G0601400	71.0264	34.6172	24.0377	36.0415	23.4198	29.2671	9.39338	16.605	10.008	9.88428	19.7325	17.1686
ARF
OS01G0236300	23.4253	7.15405	13.5846	7.50551	20.8941	8.23858	9.48717	5.50467	6.62058	3.2693	9.49993	5.41917
OS01G0670800	8.87766	36.0146	29.3368	21.6349	38.532	34.4678	24.9031	26.5619	21.9507	25.6279	17.8317	19.7533
OS01G0753500	6.53501	41.1514	26.2436	24.0578	31.7138	30.3749	24.2579	27.6391	15.8618	27.7893	19.0719	21.5614
OS01G0927600	56.127	77.3974	110.693	79.569	85.5912	79.8759	109.049	70.6974	101.421	71.3361	67.3952	60.2862
OS02G0141100	15.6968	45.758	25.8551	54.2738	19.5222	47.2027	9.7456	35.4406	13.615	40.7274	6.74241	10.4365
OS02G0164900	29.3703	30.1804	25.4979	29.2694	26.2884	32.5229	25.0667	29.6134	28.2543	37.2878	24.7697	28.6897
OS02G0557200	9.0622	16.7487	16.5265	15.0974	14.6353	17.2917	11.1453	14.436	11.6435	12.0477	13.5804	13.5939
OS02G0628600	48.5837	25.365	22.9841	22.9315	18.1094	12.1631	13.9186	13.5776	9.57844	8.55694	13.8392	14.1602
OS04G0442000	20.6297	19.3474	28.1329	22.0692	32.4713	27.3668	20.8844	20.7564	16.0304	18.2225	16.9816	15.9411
OS04G0519700	19.0787	14.8548	3.07964	5.36107	1.67703	1.69324	0	0	0	0	2.71774	3.14516
OS04G0664400	17.3375	10.9762	24.1296	18.9398	43.9228	29.6152	11.8705	11.9619	13.0189	10.2073	17.0805	14.508
OS04G0671900	48.0539	39.5603	43.2443	39.1633	37.8707	38.211	19.5088	21.8852	20.5817	15.4894	15.9794	18.4147
OS04G0690600	1.3367	4.00854	6.16575	5.16925	2.43876	2.57604	4.47373	4.26421	4.41556	4.49967	2.37407	3.4206
OS05G0515400	7.72399	32.5439	27.3017	25.6214	17.8701	19.3255	12.9396	21.3654	11.5497	21.8034	15.8643	19.1244
OS05G0563400	29.171	84.2611	69.6999	77.5974	88.2786	78.6104	48.9452	60.5578	37.0562	46.7424	53.836	63.3487
OS06G0196700	36.6447	23.1297	10.9846	10.0435	10.2362	11.6845	11.1905	7.84538	7.74684	7.72345	6.79002	7.86407
OS06G0677800	42.6276	39.1055	35.4926	33.4703	30.0194	32.145	25.4513	26.8094	29.3204	29.2185	25.9063	27.2696
OS06G0685700	10.8594	10.9313	4.39043	5.83328	3.82043	4.99704	6.03386	5.76383	5.52483	5.14869	7.28881	8.69185
OS06G0702600	45.5155	47.7376	42.6494	48.6335	24.0848	36.3034	13.2567	22.4473	14.8297	19.7166	6.79493	8.92207
OS07G0183050	0	0	0	0	0	0	0	0	0	0	0	0
OS07G0183100	0	0	0	0	0	0	0	0	0	0	0	0
OS07G0183350	0	0	0	0	0	0	0	0	0	0	0	0
OS07G0183700	0	0	0	0	0	0	0	0	0	0	0	0
OS08G0520500	27.4647	24.0747	17.3399	20.705	16.3215	29.5995	16.6689	22.7837	13.5344	22.1165	21.3652	29.0846
OS08G0520550	22.079	22.2888	15.367	16.0126	15.2478	23.3074	13.4267	18.3423	13.0011	18.4055	14.3344	19.4634
OS10G0479900	26.9629	29.8126	12.101	23.8822	8.19037	12.2847	8.99767	10.481	7.00429	8.89544	11.6704	14.5909
OS11G0523800	55.9893	170.23	235.751	283.862	163.325	205.716	117.162	169.132	100.955	163.497	58.0154	41.8544
OS12G0479400	10.1501	38.5653	51.4728	47.8703	36.2232	34.7735	24.9315	35.8509	29.6973	34.64	21.5818	17.6754
OS12G0613700	34.5713	32.911	24.0778	27.5173	14.174	21.1774	9.3297	14.8051	12.9582	17.1572	11.2382	12.7079
SERK
OS01G0171000	12.4891	10.359	13.2065	11.4355	20.4403	16.7815	12.6484	16.2741	10.9091	14.4762	18.0297	17.6025
OS02G0236100	38.7546	29.4602	26.7812	28.0422	31.4618	32.4818	35.2667	30.2197	31.6213	30.5092	23.38	30.4775
OS02G0283800	24.0293	25.7177	20.1298	18.1019	28.0775	29.1281	39.944	32.2495	36.2978	33.5849	20.8855	25.6461
OS02G0728500	16.0827	9.56804	14.5317	13.0422	13.3429	12.7983	7.03303	8.46667	7.63016	8.00885	6.84977	6.91244
OS03G0703200	31.4569	40.9661	32.6044	34.8383	36.185	60.8167	38.9684	52.7153	46.022	54.6251	41.8395	56.0529
OS04G0457800	48.332	46.3661	38.5178	40.2743	31.7606	43.0285	39.5868	39.8848	42.4028	41.8556	44.4949	48.1524
OS06G0225300	1.98139	1.78069	4.78687	3.31784	2.84024	5.40677	2.68142	4.19194	3.18502	3.8065	4.01319	2.56403
OS06G0274500	2.12917	1.45999	2.32002	1.22443	4.67518	2.88577	3.11404	1.10804	3.59216	1.00322	6.16346	2.22189
OS07G0224900	14.4672	12.873	17.6643	16.6461	9.38777	10.3327	9.32306	11.1011	8.45345	9.64429	9.84311	10.9696
OS08G0174700	30.1723	36.8315	29.3834	35.4049	24.5169	32.3438	21.8322	29.0409	20.0024	29.4338	20.8403	29.39
OS08G0176200	5.55426	0	5.36476	0	5.1647	0	2.34034	0	2.27561	0	2.51794	0
OS11G0607200	12.0411	10.6588	6.21583	7.29727	4.8201	14.5234	4.973	7.7034	11.8177	7.28725	17.5224	9.62285
Auxin receptors
OS12G0529400	15.5644	25.3204	18.4841	23.3773	21.5694	34.2082	21.1679	21.5125	18.9664	23.7054	16.5165	22.6592
OS12G0257000	14.7301	3.65425	7.13234	2.70343	10.1223	8.05578	20.0384	12.1465	22.6872	13.6903	32.6144	22.2951
OS05G0150500	43.7945	31.0905	30.7859	30.1937	33.9814	29.7083	31.0619	31.4534	25.7057	26.2929	23.8094	25.999
OS02G0759700	136.917	84.7311	83.7548	77.6724	91.2231	81.9306	82.6497	64.7521	77.256	64.1256	126.617	110.705
OS04G0395600	97.6242	108.688	110.745	108.267	128.293	105.987	103.701	100.512	88.2592	84.1685	73.1395	82.4113
OS11G0462900	0	0	0	0	0	0	0	0	0	0	0	0
OS11G0515500	10.743	8.9996	10.0693	7.82728	10.0257	11.5482	10.5401	10.8017	10.1123	11.6651	10.1067	10.7785
OS04G0395600	97.6242	108.688	110.745	108.267	128.293	105.987	103.701	100.512	88.2592	84.1685	73.1395	82.4113
OS01G0369000	81.7561	78.556	83.7766	85.131	101.334	95.6513	85.3158	92.9909	99.7461	99.0793	79.5427	103.586
OS05G0149600	165.517	210.788	202.848	198.019	210.84	222.878	217.957	207.89	202.911	221.397	120.426	121.87
Cytokinin Receptors
Os01g0923700	32.3551	37.9502	22.6711	21.3557	23.772	29.5177	36.6065	30.761	38.3276	39.2227	24.6797	22.8966
Os03g0717700	14.3213	16.9522	24.7226	38.5227	23.553	30.5682	22.2082	26.3425	22.5136	21.7842	29.8431	31.8658
Os10g0362300	17.5005	14.9899	12.9509	10.9046	14.8054	16.5864	16.8516	13.8671	20.3644	15.904	21.9908	21.221
Os02g0738400	15.5279	14.8367	13.9746	15.7217	11.8487	14.6992	8.56559	11.5458	8.2929	9.849	9.36235	14.2198
Os02g0738500	0	0	0	0	0	0	0	0	0	0	0	0
Os12g0454800	0	0	0	0	0	0	0	0	0	0	0	0
Histidine Phosphotransferases OsHPs)
Os08g0557700	49.8279	30.5147	45.7842	34.3913	50.7642	29.2995	39.7777	27.1718	37.134	30.9004	34.4223	30.4906
Os09g0567400	32.4658	42.1354	38.1909	43.1252	38.5044	43.804	40.2914	43.3341	41.9439	46.0356	43.7603	41.6665
Os01g0743800	15.9768	17.1376	19.1351	20.4728	22.2455	18.1351	25.3076	18.4341	18.0784	15.5334	16.5034	19.4501
Os05g0186100	3.19351	1.55383	4.7577	2.60654	4.044	2.09739	5.77673	2.45159	3.0499	1.42788	8.30168	5.95941
Os05g0521300	15.7782	17.371	16.5932	19.3613	15.0591	14.9614	9.34869	9.93117	10.1823	10.2481	8.29715	7.95175
Rice Response regulators (OsRRs)
OS01G0952500	61.3773	8.78594	48.1869	67.8158	47.3391	67.7565	83.6271	85.7552	70.9316	87.6885	59.2996	84.2607
OS02G0557800	20.565	2.91229	9.58945	8.54665	13.4541	15.6785	22.5698	16.9426	28.0086	17.5594	34.665	31.0807
OS02G0830200	4.09229	3.46843	13.2064	6.18374	15.1792	4.94097	16.0681	4.77029	8.35686	3.09464	4.68035	3.02388
OS04G0442300	3.36837	4.19414	14.3946	10.4562	18.4961	15.3689	10.0281	11.912	9.68303	9.80174	7.64552	6.44806
OS04G0524300	1.51696	0	53.5894	67.8355	32.1181	34.3239	25.3656	48.5869	13.8733	27.4391	2.54354	5.42304
OS04G0673300	13.003	4.045	68.9741	54.8389	78.5615	70.838	116.186	124.115	105.691	114.632	26.3241	36.4143
OS07G0449700	0	0	0	0	1.08042	1.09497	0	0	0	0	0	0
OS08G0376700	0	0	0	0	0	0	0	0	0	0	0	0
OS11G0143300	12.6965	3.74354	36.7301	28.79	41.4868	46.4331	34.3478	66.389	37.4412	60.6321	26.104	43.5704
