# Supplementary material for: Decoding regulatory landscape of somatic embryogenesis reveals differential regulatory networks between japonica and indica rice subspecies
Source: Sci Rep. 2016 Mar 14;6:23050. doi: 10.1038/srep23050 (PMC4789791; doi:10.1038/srep23050)
Supplement: Supplementary Table S9 [file srep23050-s7.xls]

## Sheet: Sheet1
Table S9. Differencial Expression pattern of some important meristem maintenance and embryogenesis related genes
GENE NAME	RAP ID	J1	I1	J2	I2	J3	I3	J4	I4	J5	I5	J6	I6
OSH1 (KNOX)	Os03g0727000	0.14206	0.0497957	0.160212	0.186877	0.259392	0.668495	0.218425	0.306138	0.131972	0.110111	3.06445	2.28488
YABBY 5	OS04G0536300	0.939019	4.38168	56.468	48.5701	103.766	102.063	64.4903	93.5436	20.4734	53.3484	30.5056	29.4607
YAB 3	Os10g0508300	1.2265	4.44648	9.28864	10.5451	17.3713	17.6612	9.64297	31.4821	4.81456	9.24612	3.98255	3.52419
ARF5	OS02G0141100	15.6968	45.758	25.8551	54.2738	19.5222	47.2027	9.7456	35.4406	13.615	40.7274	6.74241	10.4365
OsRR3	OS02G0830200	4.09229	3.46843	13.2064	6.18374	15.1792	4.94097	16.0681	4.77029	8.35686	3.09464	4.68035	3.02388
light-related transcription factor OsGLK1	OS06G0348800	0.296882	0.0103021	0.0812377	0	3.64556	0.314681	14.2725	1.15399	9.07901	0.847624	35.1578	11.142
MYB family transcription factor related gene	OS04G0665600	8.2446	1.04436	1.88298	0.920494	2.48126	0.692906	1.84368	0.305009	2.23948	0.467453	2.07505	1.06434
MYB family transcription factor related gene	OS03G0325500	7.5458	2.29625	15.1964	2.13883	9.09322	5.5606	14.651	12.4669	20.4706	14.7711	24.764	14.8696
MYB family transcription factor related gene	OS07G0685300	1.39428	0.0991399	1.0635	0.0551357	3.93091	0.994605	2.12319	1.34088	2.17836	1.03883	2.92952	1.42713
MYB coiled-coil type transcription factor	OS09G0299200	17.2002	6.93869	12.86	6.2917	17.6413	7.73036	19.2134	6.45597	18.5183	7.22308	24.1999	11.7975
MYB family transcription factor related gene	OS12G0572201	1.58447	0.804713	3.1012	1.0601	8.38715	2.25316	2.26267	1.04887	1.49753	0.486926	3.68906	1.29067
BABY BOOM	OS01G0899800	22.6052	9.40962	1.04578	3.09375	0.271902	0.777487	0.252742	0.528761	0.112329	0.102357	0.140173	0.312947
PLETHORA 4	OS04G0504500	14.2215	4.65894	1.6525	1.62076	0.692083	1.02984	0.579558	0.776759	0.768178	0.721736	0.104796	0.411785
PLETHORA 7	OS03G0770700	7.86703	4.91809	24.3853	3.9474	17.3793	2.41856	19.6515	2.2979	21.9416	1.95942	5.53919	4.56143
cullin repeat like	Os05g0369900	1.42071	0.0204375	1.07441	0	1.41078	0.0249336	4.40597	0.0779792	2.6513	0.150541	5.07589	0.0441294
leucine rich repeat receptor kinases	OS10G0358200	1.24286	0.00567576	0.121883	0	0.0147881	0.0138386	0.0371099	0	0.00999643	0	0.012475	0.0122546
leucine rich repeat receptor kinases	OS12G0500500	5.74706	0	1.07924	0	1.03977	0	0.772539	0	0.416346	0	1.37521	0
leucine rich repeat receptor kinases	OS11G0673900	0.886203	0.0513658	0.634167	0	0.518582	0	0.700162	0	0.644809	0	0.649168	0.0138632
leucine rich repeat receptor kinases	OS11G0605100	5.61312	0	2.92619	0	5.41451	0	16.2196	0	25.6788	0	16.5655	0
YABBY1	OS07G0160100	0.0267955	0.0451776	0.0415955	0.0871759	0.631295	0.263135	0.420623	0.222289	0.845125	0.054179	4.78041	3.37572
GA3ox2	OS01G0177400	0.0162432	0.156604	0.0671435	0.0391556	0.0815629	0.0382447	0.172249	0.351223	0.360245	0.231082	0.240932	0.0338167
GIBBERELLIN 20-OXIDASE 1	OS03G0856700	39.6728	4.46823	1.76832	4.7232	10.7354	4.75291	38.9931	10.4382	26.4843	6.58592	55.7976	65.2666
MOC3	Os04g0663600	0.108509	0.313941	0.26896	0.470471	0.21795	0.511561	0.277614	0.882299	0.185634	0.866095	0.0919963	0.587569
Receptor-like Kinase1	OS08G0176200	5.55426	0.0220311	5.36476	0	5.1647	0.0806437	2.34034	0.0419025	2.27561	0.0649272	2.51794	0.0475708
