# Supplementary material for: Decoding regulatory landscape of somatic embryogenesis reveals differential regulatory networks between japonica and indica rice subspecies
Source: Sci Rep. 2016 Mar 14;6:23050. doi: 10.1038/srep23050 (PMC4789791; doi:10.1038/srep23050)
Supplement: Supplementary Table S11 [file srep23050-s8.xls]

## Sheet: Sheet1
Table S11 | FPKM based Expression pattern of DNA Methyl Transferase (DMT) genes injaponica and indica subspecies.
GENE NAME	GENE ID	J1	I1	J2	I2	J3	I3	J4	I4	J5	I5	J6	I6
DMT701	OS10G0104900	14.6786	14.3897	25.4006	26.9275	14.0291	10.0897	6.66864	7.30426	3.91436	4.73893	7.90041	4.81072
DMT704	OS05G0224900	15.8594	21.7312	12.5973	13.5374	15.0962	16.7828	16.2072	16.5035	16.919	18.9822	14.3824	18.0295
DMT703	OS01G0612000	22.8617	27.1286	22.2143	31.2202	21.8643	27.7822	22.7239	25.6024	18.935	24.4165	12.1383	15.147
DMT705	OS03G0798300	3.15854	1.98084	6.53072	4.34423	2.83441	1.04455	1.09928	1.11117	0.950472	0.829105	1.69308	0.818477
DMT702	OS07G0182900	9.42776	10.7568	16.7597	17.5511	10.8621	8.78278	5.04079	6.36835	4.3577	4.8597	5.92768	4.25559
DMT707	OS05G0133900	27.5912	34.1865	32.9274	37.2995	32.2863	42.3597	31.1593	36.8365	30.6115	36.435	20.6607	27.8376
DMT710	OS03G0110800	21.3329	36.9924	21.0259	22.7487	22.1803	29.0147	18.524	22.9801	18.1084	24.492	13.8715	16.2073
DMT706	OS12G0108900	0	0	0	0	0	0	0	0.0175353	0	0	0	0
DMT708	OS11G0109200	0	0	0	0	0	0	0	0	0	0	0	0
DMT709	OS03G0226800	0.0368033	0.150705	0.437943	0.477627	0.392686	0.324154	0.192985	0.207527	0.179451	0.195559	0.0876822	0.0861313
