# Supplementary material for: Decoding regulatory landscape of somatic embryogenesis reveals differential regulatory networks between japonica and indica rice subspecies
Source: Sci Rep. 2016 Mar 14;6:23050. doi: 10.1038/srep23050 (PMC4789791; doi:10.1038/srep23050)
Supplement: Supplementary Table S14 [file srep23050-s9.xls]

## Sheet: Sheet1
Table S14 | Genewide FPKM values of all samples.
GENE ID	J1	I1	J2	I2	J3	I3	J4	I4	J5	I5	J6	I6
OS01G0100100	14.1891	13.1731	13.2421	13.18	12.0532	14.1612	12.1123	14.1433	12.2629	14.0573	11.622	12.3066
OS01G0100200	0.0320223	0.030873	0.0330931	0	0.0401989	0	0.0339502	0.0288743	0.0273121	0	0.101781	0
OS01G0100300	0.165658	0.0456514	0.0488722	0.113978	0.178255	0	0.0505512	0.124643	0.12158	0.0675073	0.10033	0.147881
OS01G0100400	4.33976	2.94324	3.03024	2.5949	2.24949	2.19744	1.13102	1.12894	1.01912	0.442084	2.24435	1.60495
OS01G0100466	3.14832	2.43165	2.30877	1.79515	1.27491	1.47479	1.04175	1.00406	0.519965	0.626235	1.29125	1.12771
OS01G0100500	14.1188	11.6818	7.65036	9.38126	9.39795	11.8367	7.90545	10.2356	10.4042	10.3617	10.4273	12.5249
OS01G0100600	5.4873	6.96476	6.37364	7.43532	6.10596	8.13832	7.07083	8.81507	7.89871	7.95808	7.69981	9.29308
OS01G0100650	12.5661	14.9257	15.9808	16.6384	12.6587	15.9284	17.9214	17.2016	18.1689	19.5191	15.9616	21.0218
OS01G0100700	191.738	129.283	235.692	259.173	159.135	92.4207	100.479	106.242	85.7175	71.7513	142.353	152.186
OS01G0100800	14.9153	13.6284	17.6756	18.8841	19.626	18.6015	14.2623	18.4532	14.6048	18.0882	15.8351	18.2644
OS01G0100900	43.6029	51.0762	29.4227	33.2898	24.3876	40.5751	52.4987	47.5232	58.5979	57.0041	69.6419	91.6818
OS01G0101150	0.967866	1.18401	2.15871	2.1042	1.6027	1.24202	1.77472	1.80408	1.34033	1.57691	1.134	1.2568
OS01G0101175	2.36562	1.92461	4.2389	4.1865	3.4801	3.48282	4.24235	3.36998	3.44064	3.36802	2.11496	3.4634
OS01G0101200	3.04337	4.07845	4.11291	5.94092	4.58579	3.39044	11.1714	6.21307	5.89676	4.09459	24.9758	13.4739
OS01G0101300	7.13254	6.62313	6.88499	7.05757	5.7888	8.81632	5.34766	6.8536	6.55733	6.97699	6.95546	6.77693
OS01G0101600	25.4645	29.4113	27.2586	27.9023	27.0848	36.6112	24.6293	29.4986	27.6052	32.434	20.257	19.3862
OS01G0101700	4.05122	3.96899	3.23221	3.45947	2.7447	3.43565	2.3758	4.39924	2.93323	3.11599	3.72543	3.43737
OS01G0101800	1.82963	2.06732	3.22123	4.01772	1.6032	1.66927	0.437501	1.68482	0.560489	0.97687	0.765629	0.641931
OS01G0101850	3.67767	3.92067	7.39796	8.57589	3.63734	4.24626	1.69352	2.69959	1.13781	2.46898	1.46374	1.46121
OS01G0101900	0.943989	0.456496	0	0.188105	0	0	0	0	0	0	0.167205	0.164406
OS01G0102000	5.4658	3.32403	1.46	1.63013	2.55715	1.89706	2.42393	1.30043	0.874684	1.1453	4.69969	5.49841
OS01G0102300	1.88516	4.97601	3.26558	2.7072	3.34664	3.94779	6.39813	3.22755	5.14012	5.42322	6.94111	4.87709
OS01G0102400	0	0.253913	0.04737	0.110512	0.0287556	0.134701	0.0483612	0.0209952	0.07797	0	0.0485279	0.119188
OS01G0102500	6.39069	8.98251	9.01866	9.54089	7.88877	7.95632	6.4798	7.83072	7.10175	6.12062	7.82335	7.20276
OS01G0102600	5.55386	9.77877	9.56027	12.8899	7.34239	9.57251	14.4213	10.7523	8.95871	9.20883	19.7925	12.047
OS01G0102700	63.163	56.6775	68.9719	72.3241	66.7646	61.0554	54.6417	51.9813	57.1341	52.4097	86.2147	75.865
OS01G0102800	7.32436	8.43484	8.05205	7.90173	6.42967	8.7004	8.99158	10.4013	9.96468	12.048	7.24742	8.95659
OS01G0102850	1.32263	1.07572	1.49921	1.18621	1.23717	1.28492	1.2214	1.44562	1.5562	0.888432	1.15458	1.51275
OS01G0102900	15.0682	21.854	8.59042	6.27813	7.95678	9.97976	118.043	54.0863	207.214	80.5882	58.8986	58.3359
OS01G0103000	27.7245	21.2608	31.493	36.4254	23.3383	20.4944	17.9112	23.3868	17.4723	18.6688	17.2555	16.6541
OS01G0103050	1.07965	0.872356	1.19321	1.0845	0.707099	0.53575	0.380527	1.42579	0.6148	0.760711	0.511302	0.46042
OS01G0103075	0.692896	1.80828	1.96208	1.67158	1.12405	0.827289	1.66412	0.842657	1.4689	0.787082	0.903273	0.288401
OS01G0103100	0.09616	0.210617	0.12658	0.14842	0.197525	0.123721	0.0736322	0.161829	0.134405	0.124679	0.0748159	0.0367481
OS01G0103400	3.59616	3.56224	4.92467	4.74613	4.15513	3.23267	3.90557	5.05342	5.03483	3.82357	4.38672	4.44376
OS01G0103600	46.4627	33.9464	32.1881	34.5272	33.7579	39.7067	31.3985	37.4658	33.5128	40.8782	45.1224	45.398
OS01G0103650	2.93077	4.71031	2.92447	3.36251	2.55289	3.66436	2.97042	2.83677	3.33957	3.35115	2.87329	2.07588
OS01G0103700	3.23818	2.51233	4.37337	2.56826	3.85212	2.99588	3.51482	2.29923	3.40867	3.04125	2.53175	2.10512
OS01G0103800	21.9526	19.3664	26.3276	25.5125	17.5354	18.4867	15.3905	15.2063	13.1347	16.4017	17.1596	16.4152
OS01G0103900	1.00421	1.80247	1.7286	2.33111	1.02001	0.882801	0.709521	1.28221	0.48178	1.58753	0.681932	0.494454
OS01G0104000	21.4799	33.408	31.5428	40.9047	25.9522	36.9009	25.7529	35.44	23.3624	38.1384	18.2751	28.8004
OS01G0104100	15.387	17.393	13.981	17.4606	11.5513	16.9714	14.5851	16.8849	16.9849	20.339	25.1942	24.5481
OS01G0104200	1.24016	0.953157	0.928516	0.129948	0.451257	0.254004	0.343644	0.128754	0.859317	0.460528	0.190442	0.224539
OS01G0104350	4.01205	3.87158	4.30683	4.62863	4.34069	2.46613	3.93579	4.3325	5.21862	3.64002	4.35796	3.87501
OS01G0104400	60.6773	36.0707	109.391	66.3318	36.3538	23.1955	36.2508	29.1642	28.2682	19.0565	75.8915	58.8613
OS01G0104500	0	0	0	0	0	0	0	0	0	0	0	0
OS01G0104600	10.2061	11.4098	13.6697	15.2629	14.0088	14.6276	14.0653	14.5917	13.5474	13.7484	14.2793	14.067
OS01G0104800	43.9527	40.844	60.7014	63.5857	41.3343	39.9475	31.7761	35.6953	33.4992	33.5205	29.2009	32.307
OS01G0104900	19.6136	4.34167	29.694	5.95469	32.2472	10.3803	33.688	11.6462	33.0898	8.54569	34.5975	12.9449
OS01G0105300	0.0679592	0	0.0562427	0.0164036	0.0853086	0.0319384	0.157124	0.0126706	0.0692314	0.0385474	0.0863615	0
OS01G0105400	25.2127	3.43041	32.4408	3.75926	33.6707	3.60076	23.97	2.81986	22.8223	1.65481	19.7066	2.28183
OS01G0105700	0.196286	0.645487	0.286517	0.417771	0.231907	0.407382	0.195028	0.444319	0.196512	0.524789	0.244605	0.288367
OS01G0105800	1.73323	2.74942	1.41303	2.63641	2.57667	2.90362	2.77443	3.17245	2.53741	3.38184	5.26912	3.70501
OS01G0105900	18.2674	8.64701	17.3249	12.6173	31.9998	35.7998	16.5952	24.0224	16.4096	19.4055	27.5705	18.065
OS01G0106200	20.4471	14.1979	14.2309	15.7879	16.5011	14.6488	15.1618	12.6459	22.06	15.4053	29.2801	19.6866
OS01G0106300	0.241183	0.08206	0.0879876	0	0.284955	0.066779	0.120121	0.051504	0.31432	0	2.16427	0.354389
OS01G0106400	7.18617	5.95647	1.68457	3.53671	9.00244	6.41717	8.09652	3.86415	12.6803	2.94962	38.4894	20.5115
OS01G0106500	21.4714	26.0934	28.4114	36.2347	26.5203	26.4243	20.4648	25.9924	28.1543	29.1003	15.5479	26.1543
OS01G0106600	0.841855	0.155437	0.222082	0.172672	1.12428	0.25313	1.06539	0.513362	1.1316	0.458941	2.46726	1.67827
OS01G0106700	14.6125	16.0148	17.1494	15.9424	17.0474	18.8492	16.36	17.7355	16.919	17.319	9.39013	11.6782
OS01G0106750	29.7393	24.1701	27.0773	20.5623	21.6091	22.8918	27.2135	17.9877	33.3381	17.639	20.5506	15.0695
OS01G0106800	66.2856	59.8591	70.7016	67.3696	57.7186	49.8017	52.2672	52.0312	52.1497	49.107	63.922	67.0298
OS01G0106900	13.4215	15.8858	18.6031	14.8562	7.87009	10.0281	13.2215	9.32888	17.1902	9.46329	34.5675	13.1526
OS01G0107000	14.4108	23.0691	12.3145	19.4401	10.4656	20.775	16.7314	20.0062	17.7229	25.6554	16.4756	16.7322
OS01G0107400	5.34894	5.72934	9.26094	9.17388	8.12653	6.38874	4.607	5.80691	4.97999	7.10412	4.67384	4.68796
OS01G0107700	1.09109	0.722391	1.4645	0.884382	1.15008	0.763532	0.701265	0.494138	0.962358	0.449041	1.09379	0.571916
OS01G0107750	2.4079	1.11201	2.78057	1.69443	2.56926	1.39191	1.50184	1.09067	1.48444	0.826083	1.67898	0.814277
OS01G0107801	0	0	0	0	0	0	0	0	0	0	0	0
OS01G0107900	28.4725	33.5138	25.6752	29.1423	29.8119	36.8834	38.0405	36.7749	34.8718	40.634	38.9969	41.6294
OS01G0108000	9.45764	9.49234	8.20355	8.55911	7.88234	9.93709	8.39851	8.36459	9.86062	10.4206	10.4045	10.1939
OS01G0108200	30.7575	35.2735	36.6738	42.3553	30.5377	39.4663	27.3235	37.6473	30.4155	35.9532	25.1901	31.1836
OS01G0108400	0	0	0.10367	0.0604416	0.126062	0.0592188	0.0536989	0	0.0860439	0.0716467	0	0
OS01G0108500	0	0	0	0	0.0375906	0	0	0	0	0	0	0
OS01G0108600	2.48206	7.63785	7.0818	5.29479	6.39642	4.10315	5.17066	3.67132	3.72033	3.36006	4.13073	5.10781
OS01G0108700	0	0	0	0	0	0	0	0	0	0	0	0
OS01G0108800	4.56295	4.51254	7.09125	6.75785	3.89528	2.73454	2.10541	1.9048	1.2814	1.20018	2.19576	1.65811
OS01G0109000	2.07063	1.85742	6.28635	2.8292	8.29372	2.61847	9.22762	3.83237	9.47438	3.19648	5.6545	4.38435
OS01G0109201	0.0825008	0.198764	0.119466	0.099548	0.124276	0.27149	0.0173644	0.352074	0.140178	0.117047	0.0524242	0.120167
OS01G0109300	15.0907	27.0099	29.0855	30.1397	20.4951	30.9135	16.5007	30.973	25.0326	33.2755	12.3822	16.8974
OS01G0109366	0	0	0	0	0	0	0	0	0	0	0	0
OS01G0109432	0.582421	2.07291	1.35122	0.96255	1.4624	0.946808	2.44039	1.28541	2.94892	3.12884	1.38981	1.74539
OS01G0109500	0.741654	0.588804	0.751546	0.631145	0.876255	0.581868	0.862179	1.23905	2.15655	0.992461	2.52658	2.45204
OS01G0109700	82.9059	81.7964	70.0015	65.8237	69.2965	77.1375	72.3188	74.9333	70.5307	81.6118	63.4023	83.6374
OS01G0109750	7.61793	9.55671	8.57488	8.63044	11.8945	12.7681	10.3559	13.6637	14.4387	15.0033	5.82323	6.58972
OS01G0110050	0.0370952	0	0	0	0	0	0.0261277	0	0.105268	0	0.104785	0
OS01G0110100	0.329535	0.0346399	0	0	0.120338	0.0563067	0.163588	0.123244	0.254218	0.0509632	0.65985	0.311632
OS01G0110200	0.857933	0.0735359	0.157568	0.137821	0.33507	0.718655	0.52708	0.476177	1.07489	0.488687	5.01014	2.81866
OS01G0110400	42.2443	59.9709	36.1319	36.1342	47.0787	50.9874	72.7874	56.0016	54.518	54.3666	60.5177	83.1011
OS01G0110500	4.59999	5.01247	4.46968	5.00817	4.10734	4.54652	4.00627	5.42169	3.56489	3.56153	5.37837	6.4067
OS01G0110600	7.71659	10.073	7.13848	8.76121	6.97203	7.58494	6.01944	8.57708	5.60627	5.79017	8.43324	10.0239
OS01G0110700	2.85375	10.4981	11.7108	12.0209	12.2595	11.8506	12.5218	15.6374	10.5852	16.9702	7.81931	10.6173
OS01G0110800	10.0503	24.7996	38.8681	25.6766	59.9646	37.948	41.9768	46.4111	29.0276	38.5461	26.932	21.7258
OS01G0111000	0	0.0510141	0	0	0	0	0	0	0	0.456487	0	0.220418
OS01G0111100	0.0968575	0.918254	0.400379	0.428059	1.98596	0.798165	8.0792	2.70614	8.45439	3.67437	10.5013	2.45337
OS01G0111200	67.9194	60.9913	78.9567	66.1428	58.6828	52.7409	57.2718	38.4347	55.6588	51.3208	47.1284	46.1785
OS01G0111300	3.72309	0.0233187	1.59755	0	1.2747	0	1.03334	0	0.911055	0	3.43365	0.201435
OS01G0111400	9.76323	10.4608	9.35474	10.8254	10.8925	10.6243	11.8869	9.43169	14.4995	13.7922	5.68427	7.30705
OS01G0111500	1.0516	0.455561	0	0.0570008	0	0	0	0.0216309	0.0201126	0	0.0250317	0
OS01G0111600	9.08971	3.94817	3.75678	2.04184	5.05175	0.789816	4.31065	1.51897	2.47088	1.45706	0.336621	0.477736
OS01G0111700	2.43814	3.10952	3.20924	3.60054	3.15947	8.75613	2.97055	3.22042	2.85624	4.20082	1.58351	1.18739
OS01G0111800	16.5562	20.9232	11.9814	11.1122	33.435	13.4425	52.061	26.2332	45.5796	34.3903	57.1855	60.7354
OS01G0111900	15.5834	17.1475	12.8661	11.3403	27.0418	18.7102	52.5997	37.2111	42.4627	40.1367	52.5496	50.6259
OS01G0112000	27.1848	41.8794	41.2853	38.7899	39.0819	25.9033	49.9309	47.9704	51.5899	45.3142	33.7316	32.4376
OS01G0112050	2.74779	2.91592	2.60918	1.58724	1.51781	1.94552	1.59061	1.33316	1.98018	2.27608	1.1069	1.08774
OS01G0112100	2.51497	2.79858	2.19921	2.80105	1.36729	2.12145	1.36499	1.91539	1.50926	2.32124	1.50966	1.66717
OS01G0112201	12.3615	10.8535	15.9422	13.548	10.1798	6.79158	12.4124	7.77452	10.0958	9.14547	9.08061	7.309
OS01G0112300	23.3659	21.6917	31.3241	25.0993	25.7254	22.7365	23.8662	23.0147	24.3202	20.6345	16.3463	14.0599
OS01G0112400	0.287574	0.173301	0	0.086632	0.361006	0.0846679	0.0381827	0.160942	0.245519	0.153509	0.190442	0.187116
OS01G0112500	21.1043	11.2454	20.1936	12.2404	20.6561	16.1709	25.4771	15.1973	27.6326	16.0641	29.2895	19.8518
OS01G0112600	0.734844	0.496492	0	0.0883199	0.0922561	0.0868858	0.158972	0	0.0633414	0	0.467616	0.229796
OS01G0112800	0.0218918	0.0042185	0	0	0	0.0102831	0.0734524	0.00823637	0.15592	0.012407	0.0278163	0.00910807
OS01G0113000	0.0350757	0.0337952	0.0725906	0.0635193	0.0110074	0.144165	0.0551666	0.0742292	0.0297407	0.0745462	0.0278552	0.0638456
OS01G0113150	0	0.00554867	0	0	0	0	0	0	0	0	0	0
OS01G0113200	6.13867	6.14319	3.57642	2.48643	4.14342	3.90018	7.11592	5.36696	7.3312	7.63264	5.97427	7.0319
OS01G0113300	0.762896	0.482905	0.495153	0.415187	0.450663	0.580065	0.723613	0.681588	0.813015	0.657726	0.601983	0.824797
OS01G0113325	6.86257	4.67148	5.54133	3.47636	4.69332	4.29886	6.57378	5.21082	6.06343	4.75304	6.39365	7.51017
OS01G0113350	0.0991216	0.022043	0.141966	0.0736083	0.0191426	0.0179199	0.048116	0.0283455	0.0647561	0.0216304	0.113048	0.142783
OS01G0113400	0.212136	0.0841697	0.296926	0.271103	0.187971	0.175914	0.131071	0.13988	0.158858	0.141534	0.118929	0.168752
OS01G0113450	0.0412071	0.119133	0.0511459	0.0994435	0.0413817	0.0968587	0.034692	0.061138	0.0140031	0.0233848	0.122195	0.222932
OS01G0113500	2.2211	0.978585	1.17939	0.411195	0.904699	0.384875	0.66086	0.293439	0.634004	0.390182	1.08237	0.34079
OS01G0113600	17.5228	11.1429	10.8237	12.9066	9.1443	9.47858	8.23332	9.19895	5.30112	5.66432	7.9868	8.94583
OS01G0113650	5.44612	4.3546	5.82653	4.3329	4.35827	4.08065	5.12368	4.38304	4.38157	4.41906	3.91133	4.62151
OS01G0113700	0.877174	0.633992	0.856891	0.411617	0.81564	0.744531	0.529874	0.512365	0.855556	0.576124	0.842961	0.9126
OS01G0113750	4.70589	3.70268	5.4937	3.21419	4.53939	3.60477	4.02577	2.32179	5.59522	3.25213	5.47106	4.88753
OS01G0113800	1.68624	1.14818	1.87411	0.874558	1.41698	1.16255	1.39155	0.558274	1.53811	0.928845	1.52008	1.27578
OS01G0113900	0	0.0073944	0	0	0	0	0	0.0142603	0	0.0435365	0	0.159657
OS01G0113950	0	0.0816531	0	0.0204465	0	0	0	0.0157004	0	0.0480865	0.05384	0.334978
OS01G0114000	0	0	0	0	0	0	0	0	0	0	0	0
OS01G0114050	0	0	0	0	0	0	0	0	0	0	0	0
OS01G0114100	0	3.34042	0	2.29912	0	2.43269	0	3.48719	0	4.59604	0.0317742	5.30633
OS01G0114150	0.00783801	21.3295	0.0162148	16.0599	0	18.1641	0	17.2801	0.0399447	26.4843	0.116211	32.4871
OS01G0114200	0	3.59371	0	4.48728	0	3.01647	0	2.2162	0	1.79212	0	2.38433
OS01G0114300	0.0725361	4.87363	0.0700507	4.0864	0.0121404	4.89548	0.0405804	4.08662	0.139439	7.00339	0.553012	8.76214
OS01G0114400	0	0	0	0	0	0.0424804	0	0.0322923	0	0.0513473	0	0.225314
OS01G0114402	0.0167199	0.0402825	0.0172936	0	0	0.0196509	0.035195	0	0	0.166055	0.0885378	1.18289
OS01G0114550	0.0155286	0.276843	0	0.243602	0	0.23723	0.0326689	0.331771	0.0263785	0.330412	0.0328909	0.565439
OS01G0114600	0	1.02059	0	0.995011	0	0.741073	0	1.08013	0	0.550507	0	0.605577
OS01G0114650	0	8.9366	0	7.61041	0	7.3933	0	6.1115	0.0145239	4.6324	0	4.28597
OS01G0114700	0.0259223	3.50577	0.0178739	2.71067	0.0216935	2.76245	0	2.16024	0	1.83909	0.0549078	1.58225
OS01G0114800	0.0720264	2.75694	0.0638417	1.96111	0.025833	2.49221	0.108495	2.00775	0.0525033	1.37318	0.13078	1.07066
OS01G0114900	0.163443	0.925988	0.0422064	0.246103	0	0.866629	0.0435049	0.616659	0.0698579	0.640354	0.216503	0.936012
OS01G0115100	0	0.879789	0	1.35698	0	1.05895	0	0.547977	0	0.817163	0	0.416376
OS01G0115200	0	0.888407	0	0.697165	0	0.344316	0	1.0962	0	0.975021	0	0.909083
OS01G0115300	0	0.818928	0	1.25294	0	1.13209	0	0.95884	0	0.938022	0	0.982353
OS01G0115500	0	0	0	0	0	0	0	0	0	0	0	0
OS01G0115533	0	0	0	0	0	0	0.0174198	0	0.0421872	0	0.1753	0
OS01G0115566	0	0	0	0	0	0	0	0	0.0441669	0	0.0546185	0.0536715
OS01G0115600	1.39425	2.21498	1.87033	3.38498	1.33652	3.09861	2.59713	2.31759	3.14461	2.30192	4.51038	3.70999
OS01G0115700	0	0.00869112	0	0.0217608	0	0	0	0	0.0153288	0.0767867	0	0
OS01G0115725	0	0.245011	0.345163	0.556062	0.139629	0.242765	0.167178	0.265518	0.350939	0.586088	0.0673144	0.892721
OS01G0115750	0	0	0	0	0	0	0	0	0.0136714	0	0	0
OS01G0115752	0	0.0152437	0.0163618	0	0.0397131	0.0371787	0.149772	0.0293721	0.161234	0.0224393	0.0167522	0.0658274
OS01G0115800	0.879976	0	0.736609	0	0.775768	0	0.776482	0	1.16328	0	2.19098	0
OS01G0115900	0.369401	0.219408	0.429338	0.415385	0.190562	0.285274	0.201751	0.23738	0.635227	0.272513	2.11117	0.273706
OS01G0115950	3.39985	0	2.93186	0	2.30865	0	2.13116	0	3.54092	0	6.91548	0
OS01G0116000	0	0	0	0	0	0	0	0	0	0	0	0
OS01G0116100	0.725711	0.500269	0.712801	0.747843	1.12801	0.245047	0	0.233868	0.416565	0.395798	0.293177	0.504239
OS01G0116101	0	0	0	0	0	0	0	0	0	0	0	0
OS01G0116200	0.00734976	0	0	0.0177391	0.0184522	0.0172726	0.0154562	0	0.0374472	0.104242	0.280206	0.244678
OS01G0116250	0.0600554	0.0744123	0	0.0207033	0.0430786	0	0.0722523	0.0158916	0.0291595	0.0730394	0.581518	0.785498
OS01G0116300	1.37354	0.633762	1.25708	0.843735	1.37936	0.860963	0.946201	0.632788	0.961846	0.873983	1.11084	1.40305
OS01G0116400	1.3568	0.561365	0.717012	0.533922	0.907132	0.346591	0.790878	0.260664	0.876653	0.334674	0.999568	0.322197
OS01G0116600	36.4669	38.2913	52.8912	48.724	45.1096	42.2205	32.5346	34.5745	31.0546	31.9173	27.8072	30.0797
OS01G0116650	16.573	0.195409	10.7455	0.282335	9.22229	0.146642	12.6834	0.101413	10.2808	0.154884	12.9014	0.292099
OS01G0116800	0	0.0768684	0	0.153764	0	0.2628	0	0.345163	0	0.0453664	0	0.0663951
OS01G0116900	2.26243	1.75963	1.59815	1.45896	1.04042	1.58056	1.82027	1.17132	1.62	1.65424	2.68113	1.74823
OS01G0116901	0.0751595	4.4505	0.846487	3.92984	0.461255	4.77007	0.527359	4.04071	0.425704	3.81518	0.265331	4.25735
OS01G0117000	0.415725	0	0.328385	0.0182427	0.151813	0.0355286	0.238479	0	0.333801	0	0.336201	0.0157272
OS01G0117025	2.5958	1.02154	2.60718	0.946688	1.78117	1.03983	1.63394	0.541578	1.68773	0.994734	2.20991	0.833649
OS01G0117050	4.04992	0.0615429	4.53987	0	3.52303	0.0753322	3.43312	0.0544365	3.83876	0	3.51652	0
OS01G0117100	3.18581	0.137497	2.16312	0.143364	2.11898	0.0559263	1.8328	0.0870253	1.69976	0.0675446	1.81321	0.0247411
OS01G0117200	0.0143042	0	0.0739852	0	0	0	0.0300755	0	0.0971642	0	0.0151483	0
OS01G0117233	0	0	0	0	0.120474	0	0.0678301	0	0.300125	0	0.0338922	0
OS01G0117266	0	0	0.211074	0	0.128716	0	0.224938	0	0.534086	0	0.544037	0
OS01G0117300	1.28284	0.0130171	1.64716	0.032564	1.35611	0	1.02832	0	0.943219	0	0.858295	0
OS01G0117400	0	0	0	0	0	0	0	0	0	0	0	0
OS01G0117450	0	0	0	0	0	0.0190313	0	0	0	0	0	0
OS01G0117500	0	0.00869612	0	0.06532	0	0	0	0	0	0	0	0
OS01G0117600	0.510993	0	0.572651	0	0.587992	0	0.596855	0	0.409762	0	1.29273	0
OS01G0117650	1.09874	0	1.22907	0	0.939932	0	1.25038	0	1.14773	0	1.98248	0
OS01G0117700	0.676893	0.271102	0.800098	0.169704	0.816599	0.227321	0.518337	0.162707	0.463162	0.174639	0.614479	0.274388
OS01G0117900	11.1757	14.0795	10.9383	16.0266	11.323	12.4329	11.8749	10.9376	11.1977	7.66961	11.1336	11.694
OS01G0118000	47.5788	56.8315	61.0703	61.2841	39.7971	43.0864	34.9502	46.657	43.3039	43.081	75.8794	73.0657
OS01G0118033	37.1558	43.1299	50.9796	48.9364	32.9881	35.912	28.4399	39.9587	29.1654	31.3147	47.8591	52.3423
OS01G0118066	1.08494	1.13305	1.36857	1.11868	1.06367	1.21815	0.605915	2.05158	1.08756	1.25652	0.477958	0.823682
OS01G0118100	26.3703	28.9906	30.8692	32.6583	25.8305	34.0507	22.6311	31.2016	26.6789	32.6819	19.2773	21.623
OS01G0118300	11.99	6.40746	2.22882	3.62673	1.7079	2.25075	0.785579	1.11442	0.971598	1.04465	1.52479	2.08755
OS01G0118350	4.35728	1.91796	0.833236	1.2149	0.758814	1.00736	0.18631	0.574745	0.343114	0.393652	0.48024	0.969831
OS01G0118400	4.43878	2.08869	0.264722	0.308823	0.401584	0.789522	4.20734	0.801679	3.84525	0.953048	15.4325	14.7943
OS01G0118600	3.13625	2.28427	2.61991	1.55274	4.77052	2.0179	4.93313	1.58008	3.78778	1.18927	7.6391	4.93226
OS01G0118700	6.64065	3.81165	1.17128	1.05408	2.15253	1.71105	8.69808	2.07128	8.02542	1.99662	20.1647	13.7503
OS01G0119000	1.94714	0.944022	0.527557	0.414537	0.128073	0.335878	1.69943	0.581385	2.13466	0.75319	5.18726	5.37105
OS01G0119050	7.74753	18.1142	13.4043	23.2844	14.1575	14.2365	15.7266	11.2054	11.6083	10.3054	19.0476	16.2043
OS01G0119100	15.9467	40.2054	24.9448	38.8539	23.3563	20.1207	24.657	26.7456	17.7051	16.4932	21.0577	25.8538
OS01G0119500	12.3225	14.8491	17.9329	21.4499	12.3886	14.1407	15.1198	17.4637	13.3526	15.8769	16.5609	17.1837
OS01G0119800	1.5341	1.97938	3.59679	2.44739	3.45731	2.55747	2.83243	4.21971	1.85079	2.71132	2.40554	3.99748
OS01G0120300	4.51391	7.863	6.08343	7.47238	5.28417	7.34975	6.74949	7.66425	7.73973	8.85188	8.16113	7.01996
OS01G0120400	10.9969	10.3072	10.3285	10.4941	9.71487	11.7982	4.80945	9.301	7.82405	10.5725	4.71271	4.33587
OS01G0120500	3.28757	4.46687	3.43509	3.28596	3.84567	4.84038	9.80823	6.50708	7.53003	4.57457	17.3387	15.7914
OS01G0120600	3.39891	4.42182	3.19679	3.72886	3.75344	3.69783	3.83551	4.17272	4.00402	3.44977	3.65463	3.19154
OS01G0120700	41.1334	45.0429	30.1578	34.785	32.0974	37.426	50.4065	38.5104	54.9114	49.3225	29.3585	33.6767
OS01G0120800	221.279	187.67	268.446	261.032	199.302	188.859	157.112	158.543	162.883	166.402	150.384	158.048
OS01G0121000	1.85806	2.61065	0.379006	0.497208	0.979101	0.594953	2.20343	1.89757	2.8273	1.70088	2.4798	2.77114
OS01G0121100	43.741	45.9356	45.0824	51.5685	50.3654	57.3784	49.4826	53.4565	49.1823	57.0926	35.5181	46.9709
OS01G0121200	2.50259	2.71384	2.01807	2.3238	2.32475	2.82611	1.37509	2.19358	1.70456	1.77786	2.06776	2.23981
OS01G0121300	4.80222	5.02478	6.57732	7.81216	6.4108	8.11249	4.87165	10.7243	6.66194	7.80641	5.53076	6.05029
OS01G0121400	7.34394	7.30109	10.6787	11.6422	7.97113	11.5267	7.3423	15.5979	9.84525	11.3145	7.35918	9.71984
OS01G0121500	3.07318	2.55973	1.06786	1.24492	0.406122	1.45211	1.88148	2.81197	1.72496	3.05433	6.38005	6.06788
OS01G0121600	3.412	3.74013	3.68235	2.0535	4.47809	4.81775	7.24834	5.35976	6.91304	4.20603	8.98697	5.9772
OS01G0121700	7.55881	8.20159	14.0039	13.5331	16.7045	11.2697	24.3343	14.599	17.5473	12.5289	26.1672	17.61
OS01G0121800	14.4394	14.2772	11.9803	11.9458	10.6189	14.0607	11.1691	13.6358	12.3258	15.7066	14.2086	15.3004
OS01G0121900	0	0.0203381	0.0435645	0.0508036	0	0	0	0	0	0.0601053	0	0
OS01G0121950	0	0	0	0	0.0395134	0	0	0	0.0536855	0	0	0
OS01G0122000	0.900509	1.50808	0.581944	0.461605	1.46955	0.529507	1.06919	0.557509	0.632116	0.319727	0.35769	0.351403
OS01G0122200	0.226498	0.0606464	0.364249	0.273135	0.379103	0.296044	0.159565	0.0689166	0.171419	0.143031	0.18661	0.104762
OS01G0122367	0.382257	0.210618	0.789885	0.394806	0.59412	0.300133	0.23207	0.58631	0.341936	0.103653	0.308599	0.341111
OS01G0122534	0.0215232	0	0.0444587	0.0518457	0.0540391	0.253666	0.0458803	0	0	0.122702	0	0
OS01G0122701	0	0	0	0	0	0	0	0	0	0	0	0
OS01G0123500	0.0597357	0	0.0411376	0	0.0999864	0.0469191	0	0	0	0	0.168802	0.0414648
OS01G0123700	0.0205912	0.0794286	0	0.0496071	0	0	0.0438542	0	0.211241	0.0586756	0	0
OS01G0123800	0	0.029837	0.0319854	0.0373063	0	0	0.032795	0.055919	0.0263892	0	0	0
OS01G0123900	0.11034	7.98114	1.00279	0.637849	0	0.0520234	0.470664	0.233751	1.96354	1.00665	0.0467753	0.0459615
OS01G0124000	2.11812	45.79	4.33319	4.4588	1.75546	1.84159	2.40876	2.88308	11.638	7.55916	0.305092	0.0856503
OS01G0124100	20.4999	26.416	2.27698	5.06945	1.10687	3.77759	7.84862	5.45109	10.0361	9.7626	7.857	4.50683
OS01G0124200	116.219	289.335	21.4045	27.9911	21.8572	28.9293	83.4552	42.8526	117.024	76.2445	53.922	41.2302
OS01G0124401	30.8678	120.236	1.77003	1.19734	4.73082	4.0743	4.4724	3.87691	4.88255	3.16899	11.4705	14.5155
OS01G0124550	0	0	0	0	0	0	0	0	0	0	0	0.0134684
OS01G0124600	0.589254	1.67071	1.74673	0.708209	1.57204	1.39346	4.9401	3.40124	5.14292	4.74902	1.71862	2.14981
OS01G0124650	0.224148	4.88564	0.416661	0.377906	0.112556	0.79267	0.812972	3.71516	0.652126	7.28597	1.80542	11.3911
OS01G0124700	9.87545	75.4368	23.1719	5.38088	10.6178	8.50004	49.4949	24.2675	59.5099	80.957	62.802	108.007
OS01G0124900	2.77704	0	3.29778	0	2.44036	0	2.81626	0	2.6149	0	2.94326	0
OS01G0125000	0	0	0	0	0	0	0	0	0	0	0	0
OS01G0125500	0	0	0	0	0	0	0	0	0.0384159	0	0	0
OS01G0125550	4.27596	10.1081	2.42077	4.60384	2.55605	7.00629	1.66779	4.82999	1.9505	6.32896	1.59073	4.42353
OS01G0125600	72.4196	61.3218	44.8076	42.9405	52.7353	41.2077	30.4599	18.4527	24.4086	13.4108	25.8048	11.3304
OS01G0125700	6.3979	6.12678	6.27744	5.41486	6.73722	7.24606	5.26122	7.25667	6.64301	7.50913	6.04464	6.11508
OS01G0125800	4.40088	6.66274	5.42866	4.79509	4.64915	5.55023	5.20363	9.50863	6.0613	6.16766	4.82737	5.1166
OS01G0125850	15.3443	25.3253	19.2685	17.8148	17.3948	19.4703	18.9995	24.912	21.0247	26.1344	14.8646	17.716
OS01G0125900	20.9962	23.9278	25.7874	23.7827	23.2058	25.7368	21.2096	25.0891	23.3392	25.4914	17.1706	19.7163
OS01G0126000	0	0	0.0329588	0	0	0	0	0.0287635	0.0272002	0.0907329	0.135155	0.13279
OS01G0126100	0.180184	0.135891	0.129654	0.0567204	0.0590046	0.20254	0.395576	0.305566	0.545637	0.400067	2.50558	2.77111
OS01G0126200	0.49345	0.570622	0.958029	1.86885	1.60098	1.28461	1.99604	1.72176	1.45709	1.3783	2.76564	2.38515
OS01G0126401	3.6238	2.81246	4.53094	2.84958	4.76349	3.04579	4.18794	3.6584	4.61727	4.31284	2.42852	2.1253
OS01G0126600	31.5448	27.1564	42.7691	38.792	42.2692	42.1605	35.2715	36.2926	43.5808	54.316	25.0506	25.7338
OS01G0126900	0.471994	0.205981	0.110527	1.33235	0.0223583	0.460587	0.13129	0.395429	0.0302732	0.45495	0.396138	1.83461
OS01G0127000	0.0721683	0.0794928	0	0.0497461	0.0517678	0.0969762	0	0.018977	0	0	0.0436793	0.815306
OS01G0127100	0.478585	0.225723	0.0421197	0.147401	0.0511295	0.0718335	0.0644144	0.131262	0	0.0867368	0.086281	1.5893
OS01G0127200	0.0806208	0.0565018	0	0	0	0	0	0	0.0124473	0	0.0310468	0.030499
OS01G0127300	6.01101	5.60777	6.68775	6.04061	5.08983	5.22009	7.92955	5.02223	8.34404	7.19527	11.9603	8.45903
OS01G0127400	2.47556	3.73237	3.17613	4.71516	3.05981	3.97251	3.24688	4.23962	3.80498	4.11282	2.36685	2.8802
OS01G0127450	0.0368284	3.0215	0.227835	2.92136	0.0924727	3.30947	0	2.53547	0.0634929	2.11068	0.0781192	0.844568
OS01G0127500	0.02955	0.099706	0	0.0356237	0	0.0347771	0	0.0267626	0	0	0	0.0615142
OS01G0127600	1.39518	0.248402	0	0	0.0538913	0	0	0	0	0	0.0909886	0
OS01G0127700	0.21219	1.14882	0.125458	0.683063	0.380511	1.24606	0.487659	2.55965	0.659913	2.11931	1.13413	5.07643
OS01G0127900	2.90061	2.00933	1.10401	1.21496	0.733288	1.20782	0.700753	0.742182	1.04484	1.05804	0.938731	0.523984
OS01G0128000	0.625461	1.0682	0.590005	0.450003	0.854022	0.619376	2.1303	1.26941	8.02816	4.61239	3.67277	4.90989
OS01G0128100	0.186932	0.0550354	0.440555	0.250727	0.20858	0.14637	0.185256	0.301898	0.299511	0.147184	0.714794	0.421295
OS01G0128200	2.42986	1.74684	0.482482	0.364146	0.37913	0.387667	2.49791	0.89854	8.91174	3.12211	5.64263	8.14406
OS01G0128250	0.530571	0.609322	0.280136	0.245081	0.45347	0.477931	0.285947	0.538342	0.749208	0.545106	0.502208	0.563864
OS01G0128300	5.27558	5.68026	4.83738	4.10749	6.62283	5.3078	8.25011	6.12772	4.6318	3.82588	6.84444	8.38311
OS01G0128400	68.9187	67.7989	70.177	78.3165	61.8684	66.4482	62.8904	69.9071	58.3859	66.9376	91.0439	102.954
OS01G0128700	2.55556	2.18838	1.58797	1.85201	1.48067	2.06251	2.16381	2.04907	2.4716	1.98419	2.1208	3.20004
OS01G0128800	10.3656	9.3579	8.16436	7.55332	7.70514	8.62755	7.56119	9.36664	9.95865	9.32999	9.08903	12.6047
OS01G0129200	4.59758	24.0031	22.4538	32.7429	20.766	23.2362	15.3905	31.7442	14.6267	24.0148	8.30224	13.58
OS01G0129500	1.51665	1.01237	2.15813	1.60705	4.75494	3.1644	6.84594	5.03734	8.84583	4.93178	4.23085	3.40194
OS01G0129550	1.64721	1.14988	3.25848	1.36961	5.27643	3.8767	6.70289	5.64453	8.08297	5.61211	4.6935	3.25151
OS01G0129600	7.06353	0.727866	1.11422	0.823004	3.74543	0.97368	9.2402	1.83474	11.5087	1.33041	14.3974	9.50549
OS01G0129800	3.5465	4.35051	1.11792	2.3052	1.2572	1.18524	0.362805	0.689452	0.937442	0.35929	1.23935	0.957137
OS01G0130000	27.6648	69.0288	53.4608	51.6702	27.3682	46.1089	44.7928	61.1941	52.0336	61.669	33.7565	30.4312
OS01G0130100	23.3277	70.3239	39.2666	38.5095	16.395	25.4621	33.2994	57.6816	39.1857	36.7858	22.1072	18.6952
OS01G0130200	1.78557	4.15522	1.76747	3.1673	1.49484	2.67553	0.883293	5.36871	1.15675	1.72277	1.26438	1.105
OS01G0130400	8.8379	15.2869	14.3399	8.84193	29.3638	14.0671	32.187	29.3513	17.7006	15.188	15.3913	13.3686
OS01G0130500	22.8265	40.665	35.9996	26.9155	72.0788	38.1468	95.2343	77.1064	47.095	40.4938	43.6071	35.1142
OS01G0130900	11.8858	22.2215	15.1764	18.323	27.1726	18.556	25.59	28.5868	25.8571	22.8502	17.0806	20.5245
OS01G0131250	0	0	0	0	0	0	0	0	0	0	0	0
OS01G0131300	51.2573	63.2057	42.0712	38.4634	59.3364	72.3782	85.2749	110.494	126.91	106.245	98.1511	139.044
OS01G0131450	154.378	130.047	202.674	183.389	149.748	119.805	172.91	175.158	167.871	131.97	167.477	184.91
OS01G0131600	8.36996	6.81356	11.6026	11.4626	9.13237	7.95298	6.33462	20.1299	12.9479	9.76087	11.5028	12.9627
OS01G0131800	34.5498	39.882	51.8587	48.6683	39.7286	47.1436	36.4646	48.7904	30.9757	44.7264	35.0147	39.2364
OS01G0131900	1.17767	0.854839	1.20709	0.46838	0.739735	0.940898	0.675232	0.412502	0.696101	0.86092	1.04367	0
OS01G0132000	14.5601	87.3027	53.2176	54.2558	32.2137	63.3575	83.9049	201.756	62.0987	120.566	24.9001	43.7693
OS01G0132050	0.251764	0.166537	0.272202	0.217774	0.283015	0.247078	0.409518	0.290489	0.299401	0.223565	0.127319	0.234498
OS01G0132100	0.851849	0.652781	1.03089	0.625419	1.18812	0.842496	1.0557	1.16878	0.89573	1.08719	0.843991	0.953428
OS01G0132200	0.654624	0.848286	0.464874	0.246423	0.667705	0.144627	0.304939	0.18159	0.2798	0.0582904	0.346856	0.383414
OS01G0132400	0	0	0	0	0.0279201	0	0.0234706	0	0	0	0	0
OS01G0132500	3.80075	4.02052	2.07883	2.81692	3.37883	2.99366	5.0115	3.42867	4.63893	3.78518	4.1049	5.14128
OS01G0132700	12.7544	7.87644	13.3975	9.86039	14.4941	9.07754	9.07267	8.89122	8.24238	9.01084	10.4594	9.30152
OS01G0132766	16.1274	3.40367	7.60977	1.97247	12.7666	4.36294	18.7755	5.90108	12.2405	5.15426	8.66503	5.95914
OS01G0132800	5.87828	6.19189	5.17513	5.28619	4.91948	5.82094	11.4701	6.99451	8.99062	7.96257	6.09595	6.4101
OS01G0133100	27.0208	32.5641	20.0142	25.0219	20.708	21.505	15.7263	20.2387	13.8884	15.8269	8.70583	11.7196
OS01G0133200	5.75592	6.83466	11.5523	17.9136	5.8629	3.66869	1.39586	2.21808	0.980591	1.69264	2.77848	1.45035
OS01G0133400	43.5136	52.1481	33.15	39.9322	29.8528	47.8736	47.3473	51.8239	46.4656	54.8054	43.3011	43.9631
OS01G0133500	19.2448	26.1665	18.7755	19.7534	25.4099	25.5869	18.7847	22.4422	19.0846	19.0999	22.4285	26.2324
OS01G0133600	0.184293	0.0253786	0.0816492	0	0	0.030974	0.250529	0.023982	0.0672676	0.037415	0.195226	0.0274
OS01G0133650	0.501062	0.0906535	0	0	0.0786305	0	0.269567	0	0.323033	0	0.199226	0.0652636
OS01G0133700	0	0	0	0	0	0	0	0	0	0	0	0
OS01G0133766	0	0	0	0	0	0	0	0	0	0	0	0
OS01G0133799	0.47816	0.0576688	0.185022	0	0.150072	0	0.192667	0	0.102681	0	0.126738	0.0622747
OS01G0133832	8.4598	14.0382	11.6389	9.31102	12.127	8.0757	7.73699	10.823	7.78251	7.11827	3.8167	4.31341
OS01G0133866	0.929192	1.34522	1.25299	0.687346	1.25628	0.591455	1.15857	2.22841	0.738949	0.307113	0.833826	0.596005
OS01G0133900	14.374	22.6012	21.8451	19.1391	27.8737	15.1595	15.2013	15.2161	11.9744	13.0342	8.91334	7.95733
OS01G0134200	1.68404	0.0691624	2.9706	0.0933079	1.89908	0.0907962	1.75027	0.175828	1.49539	0.0469569	1.32869	0.0459474
OS01G0134500	93.4934	64.3796	40.9512	46.4641	50.8035	40.2375	60.7469	48.6357	56	38.6791	65.6489	78.0658
OS01G0134700	12.2104	14.0332	8.78138	13.5974	5.79023	25.3708	6.00277	24.7941	8.08571	18.6086	11.5064	14.3543
OS01G0134800	0.296996	0	0.10235	0.0895398	0.155344	0.0873385	0.0784457	0.113044	0.252843	0	0.340819	0.257565
OS01G0134850	1.11931	0.0610647	0.174707	0.203798	0.344642	0.347657	0.289564	0.291287	0.467034	0.419806	0.626332	0.39556
OS01G0134900	16.5286	0.570339	2.65834	1.73421	10.5918	6.79677	9.32626	7.50476	12.1543	8.39695	14.5592	6.6851
OS01G0135000	1.11647	0.04679	0.0752804	0.0585411	0.426552	0.371131	0.307646	0.510387	0.888396	0.241363	0.539903	0.227323
OS01G0135600	0.0695858	0.150888	0.539782	0.146929	0.458594	0.102237	0.622726	0.161048	0.694785	0.0987394	0.700126	0.126698
OS01G0135700	6.38614	21.0455	5.59125	9.93332	5.20305	6.97766	4.05542	4.8312	3.47193	4.3996	7.61927	9.60045
OS01G0135800	0.0949483	0.0915794	0.196079	0.057161	0.0595981	0.111956	0.304246	0.0833262	0.203254	0.0677132	0	0.0494432
OS01G0135900	21.0069	4.69607	1.65333	0.936429	2.29705	1.61548	9.40811	6.47405	19.2129	6.13128	29.9961	14.6191
OS01G0136000	0	0.316575	0	0	0	0.281732	0.256386	0.66656	0.102483	0.511609	0	0
OS01G0136050	0.0792346	0.917873	0	0	0.397907	0.656194	2.0627	1.58199	3.0095	1.59089	0.168094	0.0826085
OS01G0136100	1.24488	2.87714	0.630596	0.735333	0.825631	0.387719	2.30756	0.577669	2.77516	0.267992	2.14094	0.244621
OS01G0136200	1.06329	0.650435	0.48189	0	1.3674	0.183561	1.2214	0.225878	1.2005	0.148072	2.41912	0
OS01G0136300	11.734	8.94735	12.6362	8.0424	7.78488	4.41514	3.03502	4.03975	4.58446	3.66369	5.49679	3.61961
OS01G0136400	4.86214	8.81106	7.01992	6.5517	4.93541	8.15412	9.04486	9.52776	8.42241	12.6394	9.20151	12.1395
OS01G0136450	0.919546	1.05351	1.1862	0.345753	0.505052	0.542702	1.11031	0.495795	1.38144	1.64229	0.609286	1.31726
OS01G0136500	3.8108	6.76909	4.17791	4.99798	2.11158	4.77486	5.85323	5.34998	8.0669	9.30459	5.0703	6.07748
OS01G0136502	0.384899	0.764277	0.187048	0.763422	0.45477	0.480428	0.724731	0.438798	0.387523	0.710188	1.05581	1.41471
OS01G0136600	16.7451	0.428644	11.6363	0.334172	8.50634	0.0655434	5.77673	0.0961409	4.57486	0.0793269	8.94933	0.34715
OS01G0136700	0.0958938	0.0813032	0.0714485	0.00926234	0.0385194	0.0720617	0.176871	0.0578416	0.143063	0.119542	0.121842	0.103728
OS01G0136800	1.93402	1.45409	2.38907	2.27418	2.15208	2.14758	1.66816	2.25623	1.45563	1.46683	1.84557	1.90144
OS01G0136850	6.63308	4.99367	6.55601	5.51983	5.51258	5.24854	5.26425	6.29946	4.04489	4.17226	4.67049	6.07941
OS01G0136900	0.208779	0.30714	0.454485	0.344601	0.35864	0.335966	0.0695647	0.665822	0.205661	0.280877	0.186224	0.251556
OS01G0137066	0.812863	1.25559	1.59176	1.0741	1.5308	0.480952	0.970856	1.55012	1.19349	0.816332	0.431139	1.69507
OS01G0137125	0.111647	0.293468	0.0839673	0.09795	0.280303	0.716007	0.14981	0.168239	0.120835	0.144092	0.193504	0.232344
OS01G0137150	0.869597	0.279772	0.59778	0.609718	0.45489	0.342692	1.80196	1.03634	0.499583	0.622842	0.922253	0.453211
OS01G0137200	1.08643	1.58414	2.71273	2.61567	2.4106	2.38409	1.94591	1.72041	1.29908	1.65858	1.44617	1.89478
OS01G0137232	0.0889499	0.137225	0.0735249	0.128625	0	0.0419004	0.0377864	0.223164	0.242992	0.354511	0.67859	0.555613
OS01G0137250	0.702581	0.782714	0.451799	0.526954	0.70558	2.09508	0.595676	0.761291	0.585803	0.399721	0.760893	0.520051
OS01G0137266	0	0	0	0	0	0	0	0	0.0615791	0	0	0
OS01G0137282	0.07401	0	0.203764	0	0.681348	0	0.949466	0.172645	1.35259	0.281589	0.94135	0.102779
OS01G0137300	2.10395	0.0248434	1.77141	0	2.2656	0	1.99122	0.00967271	1.74964	0	2.95957	0.0214557
OS01G0137400	0.00878097	0.0169249	0.0363274	0.0211892	0.0440911	0	0.110947	0.0325062	0.0596956	0	0.0557992	0.036544
OS01G0137500	0.274882	0.00456641	0.18635	0	0.118984	0	0.139188	0	0.233114	0	0.120441	0
OS01G0137550	5.04315	0.0270298	7.63381	0	5.69807	0	5.7696	0	3.46221	0	3.14838	0
OS01G0137700	0.00761364	0.14674	0.189013	0.0367506	0.0382294	0.0715751	0.128121	0.0566108	0.465562	0.151192	0.0967569	0.110892
OS01G0137750	0	0.172625	0.276254	0.321952	0	0	0.487194	0.292587	0.464156	0.256838	0.28452	0.0932238
OS01G0137800	0.0229225	0.182984	0.203335	0.0790804	0.057548	0.0999587	0.0823185	0.0432981	0.355202	0.0463796	0.0624096	0.0613043
OS01G0137875	0.11527	0.458381	0.506367	0.243196	0.217052	0.169561	0.305055	0.235199	1.0069	0.491652	0.183173	0.299939
OS01G0137950	0.550903	1.12154	2.10758	0.884823	0.717197	0.817414	1.25997	0.579684	3.48831	1.62786	1.12435	1.10476
OS01G0138000	0	0.0389341	0.0831337	0	0	0	0	0	0	0.231415	0	0.0840983
OS01G0138100	1.5051	1.10662	1.20508	0.861386	1.13366	1.15235	1.16001	0.97422	0.899882	0.589357	0.677808	1.01856
OS01G0138232	0.0716447	0	0.0493173	0	0.0599613	0.112641	0	0.0418958	0	0.0681302	0	0
OS01G0138300	0.646521	0.494346	1.05507	0.67809	0.469888	0.788485	0.346406	0.598209	0.453463	0.373169	0.409716	0.450789
OS01G0138350	2.50104	1.73658	3.01582	2.65612	2.01834	2.87343	1.60818	1.45556	1.57358	1.6512	1.41945	1.23963
OS01G0138400	1.39124	0.261077	0.590807	0.194402	0.257367	0.189289	1.09327	0.408772	1.54202	0.477718	2.14023	1.67588
OS01G0138451	0.714763	0.0689855	0.0737055	0.0859182	0	0	0.308953	0.180682	1.10842	0.204742	0.682221	0.223502
OS01G0138500	2.34819	0.707324	3.31283	0.766955	0.429877	0.402803	0.129196	0.290629	0.0624672	0.173751	0.233192	0.229096
OS01G0138600	4.29461	5.60244	6.10768	9.90937	4.9603	6.99366	2.69755	6.96489	2.40552	4.81299	2.24684	5.25861
OS01G0138800	2.56909	6.26523	3.89307	5.50292	2.55777	3.80251	21.8043	9.45195	29.9029	20.884	2.08783	5.53112
OS01G0138900	22.7965	16.5997	19.4889	17.2878	14.1691	10.5693	14.5554	6.85087	15.2714	6.00897	57.6409	27.8519
OS01G0139000	1.5214	0.122339	1.24256	0.152485	7.00335	2.09643	6.34572	5.08933	6.54022	4.07996	6.58706	4.49182
OS01G0139200	30.1382	39.1652	34.6996	33.7672	30.2394	38.9358	57.4291	51.5094	62.8676	56.0064	57.0417	55.6679
OS01G0139600	23.2624	37.7253	26.1783	27.6211	27.229	30.2369	23.4201	26.8145	21.557	26.6522	10.3354	14.6588
OS01G0139700	4.14061	12.0637	13.6285	10.4079	10.1106	15.4548	6.00636	15.1868	6.4874	11.8699	3.06212	3.80165
OS01G0139900	2.22961	2.52272	2.38646	1.85501	2.48805	2.27378	0.354106	1.52603	0.661233	0.786246	2.0426	0.4588
OS01G0140100	11.3612	37.9371	17.3744	20.8748	20.9251	21.1718	18.8748	23.2764	16.2431	16.521	13.3348	11.104
OS01G0140400	9.40314	9.49247	8.31693	10.449	8.4572	8.3692	7.10171	8.9527	7.20207	7.93443	7.83796	8.96455
OS01G0140500	313.791	328.604	357.381	425.703	306.401	247.652	237.824	250.065	231.019	189.641	175.712	182.57
OS01G0140700	0.62218	0.206237	0	0.0468487	0	0.09162	0.620451	0	0.730937	0.0553822	1.07136	0.809749
OS01G0141000	28.3089	17.0774	11.2605	10.8024	32.2561	19.6864	71.0225	34.8759	81.351	37.7389	86.8479	70.4425
OS01G0141100	82.9184	55.6893	89.4572	64.0587	106.875	75.4409	125.903	90.0059	111.417	79.4075	97.4423	85.7242
OS01G0141150	21.8245	16.9426	23.2077	16.3893	29.4545	20.1723	29.0107	38.9477	31.5024	21.2374	21.4552	23.6472
OS01G0141300	0.316258	0.140697	0.0503035	0	0.0305389	0	0.0770924	0	0.434883	0.0691218	0.0257695	0
OS01G0141450	0.115374	0.0476726	0.0340645	0	0	0	0.0699288	0.0296738	0.253099	0.234499	0	0
OS01G0141600	9.23088	6.7058	10.256	8.18838	14.7068	10.1205	17.8882	13.961	17.1238	13.2718	15.7018	15.4036
OS01G0141700	5.2467	15.6041	8.76654	24.4473	4.19488	16.6009	2.8707	18.3347	2.97589	15.8713	2.75262	18.1561
OS01G0141900	14.4086	14.5683	12.6418	13.8208	12.7557	15.0146	11.2237	11.3063	13.0706	14.796	11.0091	11.6279
OS01G0142100	3.00468	7.34326	4.10966	6.50309	4.79796	5.692	8.41311	5.7571	7.61107	7.2197	14.2577	7.70136
OS01G0142200	24.6901	17.4063	28.8378	31.2613	24.2118	21.2808	15.1642	15.8652	16.7407	15.1277	16.3412	13.8951
OS01G0142300	6.38895	3.70788	13.2432	10.5434	14.5016	15.2594	22.2121	19.5379	59.1284	25.6568	30.2667	30.1126
OS01G0142400	0	0	0	0	0	0	0	0	0	0	0	0
OS01G0142500	15.8821	9.63203	5.34032	4.64355	9.99832	6.07052	11.4841	8.68784	11.7277	9.60115	19.1925	19.6278
OS01G0142600	0.184608	0.572386	0.96305	0.42615	0.967253	0.773488	1.23298	2.21973	1.33636	1.32084	0.42502	0.634641
OS01G0142800	7.10326	12.6814	9.69803	8.87588	12.8233	12.0426	16.3502	29.0555	18.4297	24.2885	6.99986	11.6766
OS01G0142875	18.5089	46.2106	30.3594	28.8352	35.4683	35.2234	58.8935	78.3507	51.0864	64.3078	18.2658	27.2295
OS01G0142950	0.609032	0.48562	0.443327	0.243406	0.738141	0.325524	0.713328	0.466483	0.890258	0.297538	0.471425	0.428133
OS01G0143100	9.92123	18.045	10.1214	19.4561	7.73481	15.6036	9.30192	16.6543	9.09402	15.8056	12.0862	20.4333
OS01G0143300	14.0677	11.3626	23.4123	25.2274	16.2164	13.4579	7.82254	18.2979	10.0706	11.0675	10.8563	10.7369
OS01G0143350	20.3866	18.0153	34.1633	31.8102	23.0779	20.4879	13.5989	24.2662	15.2582	16.7548	15.1432	14.6846
OS01G0143400	0	0.145638	0	0.0405214	0	0.157881	0	0.0622477	0	0.0952958	0	0
OS01G0143700	0	0	0.0511817	0	0	0.0584665	0	0.0433483	0	0	0	0.0516335
OS01G0143750	0.0764126	0.0491389	0.15777	0.367928	0.255807	0.120177	0.381518	0.444397	0.130976	0.145405	0.0539971	0.371425
OS01G0143800	14.3248	20.4945	25.7301	24.9031	24.2248	20.6204	34.6193	27.2978	34.7362	33.6976	35.2511	26.6526
OS01G0143900	16.8936	14.3336	2.76037	4.34424	4.95571	7.50993	18.1067	10.9637	24.5841	19.82	30.0813	24.6829
OS01G0144000	51.2506	63.4145	45.671	64.2541	47.2993	61.6158	53.4404	65.5915	60.8073	65.0127	45.2809	75.6575
OS01G0144100	0.497079	4.73133	2.32138	4.16474	1.68213	5.55287	6.17389	10.0121	5.80455	7.7008	9.43643	8.19193
OS01G0144200	15.1039	23.0841	16.5878	24.5468	19.5457	25.2852	16.4539	23.5226	13.3766	29.6754	12.1442	33.3519
OS01G0144300	0.525896	0.601225	0.505775	0.707958	0.767637	0.978235	0.387589	0.693038	0.229046	0.695005	0.492293	0.534558
OS01G0144340	7.2956	8.67384	10.3138	10.9768	8.21577	11.3045	5.82392	12.262	7.27807	10.5642	6.0358	8.90155
OS01G0144380	0.235567	0.269102	0.26468	0.284435	0.270355	0.27657	0.183307	0.444809	0.279487	0.352714	0.178157	0.245002
OS01G0144500	0.0533671	0.025741	0.0550865	0	0.133994	0.125931	0	0.0463622	0.0457656	0	0.0565714	0.0555915
OS01G0144600	27.5288	30.0792	34.3918	32.2226	34.8401	30.0903	33.6349	28.496	33.2551	30.8888	21.3227	21.0673
OS01G0144700	34.5712	32.7013	47.9411	50.0258	37.0662	36.6763	29.3417	31.4468	26.2457	28.3082	29.5618	34.0627
OS01G0144800	0.503044	0.346572	0.247337	0.230731	0.180432	0.169479	0.35828	0.0840262	0.410277	0	0.863236	0.199587
OS01G0144900	0.0154142	5.86741	0.0159443	6.00803	0	6.48475	0.0324265	4.52562	0.0130917	4.9633	0.0163242	5.98155
OS01G0145000	0	0	0	0	0	0.197742	0	0	0	0	0	0
OS01G0145200	0	5.97029	0	7.07518	0	7.74561	0	8.08148	0	6.65291	0	6.41249
OS01G0145600	0.0208928	16.0582	0	14.2438	0.0524561	14.329	0	11.1105	0	11.3128	0	10.6165
OS01G0146101	0	0.0643018	0	0.107059	0	0.104787	0	0.0784261	0	0.0633647	0	0
OS01G0146200	0.534474	0.0184064	1.57759	0.0459961	1.67739	0	0.446543	0.0340513	0.521797	0.21746	0.970886	0.437225
OS01G0146600	0	0.17116	0	0	0	0	0	0	0	0	0	0
OS01G0146801	0.224745	0.520849	0.0926094	0	0	0	0.0980212	0	0.31125	0	0.0953844	0
OS01G0147001	0.0425145	0	0	0	0.213507	0	0.184984	0	0.0735075	0	0.0902068	0
OS01G0147200	49.2958	48.8731	43.058	47.6449	43.3177	46.7033	39.2676	41.468	40.0678	46.6301	38.3266	47.3702
OS01G0147250	0.731535	1.25087	0.703602	1.26864	0.659611	0.701874	0.475689	1.04364	0.340842	0.423464	0.272754	0.407257
OS01G0147300	14.501	18.2251	16.4887	24.9067	13.1889	16.6114	8.79864	12.6622	7.01579	9.41129	5.99973	8.37192
OS01G0147400	0.0817182	0.105112	0.0562305	0.0655631	0	0.128569	0	0.141714	0.0467322	0	0	0.113503
OS01G0147600	0.842755	1.26717	2.30318	2.02913	1.36915	2.80639	1.3251	2.6876	1.1892	2.12201	0.683089	1.2392
OS01G0147650	2.61265	2.52523	3.80009	4.73186	3.36082	5.75968	2.26438	3.0476	2.22669	4.79171	1.89495	2.52844
OS01G0147700	51.0978	55.7776	73.0814	65.2589	71.2294	63.0036	57.9873	48.8146	46.3718	49.1576	36.7829	38.8869
OS01G0147800	0	0.155906	0.492052	0.665842	1.0034	0.425091	1.00263	0.404021	0.841297	0.162076	2.60024	0.851488
OS01G0147850	0	0.332222	0.706312	0.822661	1.72621	0.81829	0.920266	0.10447	0.722174	0.199107	3.35848	1.29212
OS01G0147900	599.597	556.821	724.985	664.266	733.57	549.391	747.91	731.386	488.766	514.867	866.454	1074.33
OS01G0147950	281.649	243.767	358.175	331.129	386.078	272.496	343.349	416.124	213.456	250.822	443.468	537.084
OS01G0148000	28.3007	37.9578	30.6502	23.2967	27.3299	33.3503	26.622	32.3074	31.0781	39.5577	15.6735	22.3329
OS01G0148050	50.5902	61.7041	53.5394	51.6236	48.9367	64.5412	52.6312	60.3258	54.41	65.6885	37.8082	43.5689
OS01G0148100	0.00741225	16.1499	0.0306696	13.2921	0.0186091	15.939	0.0155886	15.4569	0	17.2203	0.0313989	13.4638
OS01G0148200	0	0	0	0	0	0	0	0	0	0	0	0
OS01G0148400	0	8.50308	0.0304255	11.802	0	11.9237	0	9.65924	0	9.49046	0.0311486	9.62342
OS01G0148500	18.1921	3.66977	28.0465	1.76622	19.7966	1.13926	17.9279	5.0417	18.0954	1.98374	16.8951	1.38318
OS01G0148700	31.6701	32.5945	39.0522	45.0982	31.3096	31.4046	28.3499	36.4777	30.2608	27.9211	24.5607	25.6157
OS01G0149200	0.0504027	0.0445152	0.0608489	0.0507096	0.0210898	0.0493219	0.0528391	0.047439	0.0142441	0.0119015	0.106738	0.0524245
OS01G0149350	1.13025	1.0051	1.90339	1.81698	1.15897	1.47669	1.31017	1.36809	1.32479	1.33871	0.823634	0.861981
OS01G0149400	49.5944	76.0753	65.9136	117.453	57.2646	78.3138	50.8642	50.0555	62.8872	80.8796	42.0536	64.5299
OS01G0149500	2.27313	0.585411	2.96973	0.505802	2.68248	0.775117	2.49528	0.687506	2.33696	0.84624	1.55292	0.337783
OS01G0149600	31.0715	3.17616	49.1981	5.03269	30.8199	2.68829	27.5255	3.05748	38.598	2.63914	25.4418	2.37206
OS01G0149700	0.048194	0.0835841	0.0897611	0.104724	0.0362982	0.0905601	0.060664	0.190076	0.0408726	0.0546355	0.0612381	0.160414
OS01G0149750	0.697419	1.83543	1.04471	2.0356	0.705593	1.68716	1.0049	1.91312	1.35094	1.7113	1.22348	2.32792
OS01G0149800	494.793	134.249	213.916	102.066	232.168	56.8634	777.408	87.1758	779.205	151.773	3502.04	2069.28
OS01G0149900	0.735371	0.451436	0.723995	0.615598	0.282886	0.626979	0.635184	0.65444	0.815235	0.79026	1.46951	1.28316
OS01G0150000	28.1795	43.2721	47.7673	55.1682	41.6345	35.9197	36.4074	26.0431	26.3103	30.5594	52.9877	47.4146
OS01G0150100	12.4997	9.93068	14.679	11.5038	15.9432	11.9339	15.3252	9.56631	12.8834	10.1035	10.1504	10.7211
OS01G0150200	11.8957	9.25525	13.7659	19.6337	13.4537	14.6096	9.87211	11.5087	9.75988	9.05857	18.626	21.9808
OS01G0150400	0.256678	0.0309605	0.728171	0	0.886159	0.0757974	0.138193	0.109469	0.551813	0	0.340204	0
OS01G0150500	0.0906914	0	0	0.0727323	0.0759035	0	0	0.0518946	0	0.08643	0	0.125992
OS01G0150700	0	0	0	0	0	0	0	0	0	0	0	0
OS01G0150800	1.39071	1.62503	1.24876	1.86302	0.98752	2.18194	0.951379	1.25005	0.694222	1.11829	0.922657	1.05269
OS01G0150900	0	0	0	0	0	0	0	0	0	0	0.096492	0.66394
OS01G0150950	0.0112001	0.0215905	0.0694848	0.0270178	0	0	0.0236399	0.0205495	0.0190588	0	0.0237268	0
OS01G0151100	19.1522	16.3199	16.3435	14.3925	15.1701	15.6056	21.4954	16.7959	19.6133	17.2493	18.0267	22.4852
OS01G0151200	12.5192	21.7733	18.0823	24.473	20.1433	24.8153	31.6466	31.88	31.5897	28.9353	47.1945	35.7517
OS01G0151400	2.61297	3.07672	0.361369	0.337266	0.473588	0.722382	0.895926	0.976269	1.10329	1.82303	0.606695	2.57293
OS01G0151500	0.285301	0.549924	0.0196702	0.160623	0.143256	0.0894385	0.100201	0.456452	0.161689	0.269962	0.261881	1.48425
OS01G0151600	12.1577	49.6081	30.7772	36.5109	37.4149	47.1156	43.5687	51.6872	39.108	61.8209	14.2808	22.7407
OS01G0151700	1.13918	2.3142	1.72232	2.74761	5.07431	2.0748	1.44929	2.44045	0.875915	1.39219	2.56911	2.09058
OS01G0151750	1.11382	2.05817	0.830072	1.93244	2.5442	1.70004	0.698623	2.81448	0.179767	0.889093	2.36919	2.11785
OS01G0151900	5.27549	2.53499	6.11744	3.20041	5.51857	2.89935	4.80031	3.3147	4.27451	3.47934	2.58313	2.13921
OS01G0152000	0.260449	0.341544	0.681307	0.410556	0.70836	0.594611	0.469975	0.498157	0.416971	0.399668	0.666441	0.376231
OS01G0152050	0.490878	0.462588	1.74133	0.924628	2.04494	1.3052	1.06435	0.768313	1.11657	0.688101	1.24523	0.662109
OS01G0152100	0.11208	0.0120041	0	0.0300358	0.031266	0	0.0263165	0.0227458	0.0636146	0	0.263834	0.0259202
OS01G0152200	0.0712584	0	0.0589243	0	0	0	0.0301685	0	0.0971562	0	0.181176	0
OS01G0152300	48.057	15.8892	76.8065	24.1338	48.7914	14.2821	34.4907	18.9849	32.4586	13.6955	38.6654	12.1668
OS01G0152500	0	0	0	0	0	0	0	0	0	0	0	0
OS01G0152600	1.43556	2.696	1.25308	1.91566	1.50715	2.88168	1.31468	2.26137	1.34613	2.61904	1.31559	2.55209
OS01G0152675	0	0	0	0	0	0.110305	0	0	0	0	0	0
OS01G0152687	0.235943	0.409625	0.194902	0.738639	0.236959	0.723313	0.151187	0.538629	0.404034	0.74033	0.150043	0.442308
OS01G0152700	59.5477	37.5371	71.4602	69.8144	40.2008	55.0775	52.5341	62.7494	61.0762	58.014	88.4432	84.7688
OS01G0152800	0.0956536	0.188935	0.128668	0.161664	0.180108	0.179739	0.150499	0.188654	0.227138	0.216874	0.202571	0.218888
OS01G0152850	1.43184	2.79504	1.22908	1.6644	1.27813	2.35446	2.07029	2.45565	2.79813	2.63065	1.54988	3.056
OS01G0152900	71.3706	74.9031	88.358	98.4601	65.2137	50.9776	50.8652	64.3321	57.6787	54.1357	52.7643	55.0449
OS01G0152950	3.61893	7.39844	3.388	7.77187	3.32578	6.84506	4.76716	8.31989	2.86189	8.38547	3.35631	7.41926
OS01G0152951	0.233433	0.495946	0.288514	0.336223	0.117233	0.442545	0.203966	0.607384	0.647127	0.536957	0.495402	0.389578
OS01G0153000	0.00526222	0.00507034	0	0	0	0.0247225	0	0.0296002	0.00892761	0.0149161	0.0222888	0
OS01G0153050	0.747998	0.993574	0.619138	0.632045	0.630437	1.22999	0.527075	0.911357	1.33252	1.30248	0.792062	0.855868
OS01G0153100	114.589	114.473	162.18	197.916	111.814	89.8344	78.6136	90.8545	74.7004	90.5607	85.8745	87.9818
OS01G0153150	0.337848	0.442549	0.441663	0.529628	0.364569	0.445328	0.409623	0.5156	0.291277	0.4113	0.332605	0.406851
OS01G0153200	3.63672	5.19958	5.5195	6.04921	5.36197	6.03805	4.63238	7.11593	5.42481	4.13661	3.02479	3.30462
OS01G0153250	0.252662	0.409205	0.511712	0.376372	0.445377	0.454621	0.338516	0.533998	0.373953	0.45716	0.261854	0.26841
OS01G0153275	2.50303	3.14439	3.28648	3.11808	2.57568	2.81703	2.80422	3.25682	2.8638	3.32958	2.55243	2.6745
OS01G0153300	60.9821	42.9983	107.077	82.5405	68.1901	30.6743	43.653	41.3886	52.9921	37.6803	47.6316	25.4577
OS01G0153400	15.2671	12.724	21.1528	14.6377	18.2668	15.1554	16.6481	14.5059	15.4865	14.3895	16.5941	10.7031
OS01G0153500	0	0	0	0	0	0	0	0	0	0	0	0
OS01G0153550	0.0984688	0	0.0677149	0	0.412069	0	0	0.0558551	0	0.0939261	0.208826	0
OS01G0153600	0	0	0	0	0	0	0	0	0	0	0.127901	0.0418906
OS01G0153625	0	0	0	0	0.0694781	0	0	0	0.0474843	0	0.469354	0.0576539
OS01G0153700	2.15149	2.88451	6.13116	71.638	2.97685	20.4816	2.5189	23.1552	2.08103	18.5127	2.73446	5.67111
OS01G0153800	0.262335	3.96775	4.03254	89.1243	1.5231	28.1821	0.799914	35.6695	0.363661	27.0124	0.312685	6.92942
OS01G0153900	0	0	0.0435645	0	0	0.0497059	0	0	0	0	0	0
OS01G0153950	0.0423997	0.163747	0	0	0	0	0	0	0	0	0	0
OS01G0154000	0.166257	10.3013	0.257588	1.40184	0.313069	1.81221	0.132807	0.773918	0.355367	1.36214	0.13214	0.0432795
OS01G0154100	0	0	0.411386	0.106607	0	0	0	0	0.075736	0.0630946	0	0
OS01G0154200	0	0	0.051021	0.0594931	0	0	0	0	0	0	0	0
OS01G0154250	0	0	0	0	0	0	0	0	0.0545018	0	0	0
OS01G0154300	0	0	0.212874	0	0	0	0	0	0	0	0	0
OS01G0154500	0.621434	0.162237	3.77428	0.749354	3.0879	0.517846	3.09299	1.10942	1.52146	1.50859	1.6183	0.512003
OS01G0154550	0.536837	0.162659	3.20216	0.702597	3.27328	0.324964	2.8277	0.942718	1.07237	0.916187	1.26749	0.606685
OS01G0154600	2.26173	1.84001	7.55851	3.27914	9.09451	1.62303	13.8474	2.43926	12.4589	3.37012	4.4559	3.86299
OS01G0154950	0	0	0	0	0	0	0	0.0666162	0.0607554	0.0405913	0	0
OS01G0155000	36.6451	10.1199	2.93592	5.20385	3.3907	15.9241	3.06418	16.063	4.19929	9.34159	9.23315	10.4624
OS01G0155200	0	0.0440287	0.0405163	0.0315121	0.032775	0.0613492	0.617223	0.0852738	0.277028	0.222124	0	0.0271611
OS01G0155300	2.5679	0.307361	0.0731936	0	0.355709	0	0.150452	0	0.0604712	0.0504144	0.562937	0.221241
OS01G0155400	23.8167	23.0189	17.5064	20.3682	18.5276	23.1845	21.7508	23.3173	27.8549	27.4681	25.2036	30.808
OS01G0155500	0.499535	0.0732451	0.179772	0.0524339	0.204475	0.191328	1.23095	0.610471	1.85173	0.938903	3.76025	4.75561
OS01G0155600	93.0328	82.5571	95.9474	84.6647	74.443	63.5452	77.0956	63.5959	86.5238	68.0477	64.0178	57.2189
OS01G0155800	14.6437	0.504582	0	0.0699157	0.364759	0	0.811047	0.25038	13.8205	2.07589	129.682	129.499
OS01G0156000	0	0	0	0	0	0	0	0	0	0	0	0
OS01G0156300	4.16134	1.51327	1.08019	0.492898	1.08477	0.589755	2.13532	0.84106	1.28445	1.29691	1.92801	1.32614
OS01G0157200	0.0113377	0	0	0	0.0284647	0.0266671	0	0	0.0385884	0	0.0480368	0
OS01G0157400	0.0614073	0	0.126715	0	0	0.145027	0.0660338	0.0526226	0.0527689	0	0	0.063984
OS01G0157500	0	0.0809446	0	0	0	0.264054	0	0.435424	0.191997	0.159796	0.118595	0.174815
OS01G0157600	0.10784	0.259952	0.259984	0.476476	0.135377	1.27002	0.114548	1.83474	0.276209	1.6886	0.266619	0.973002
OS01G0157700	0.056847	0.164532	0.176002	0	0.0713661	0	0.365969	0.196371	0.292759	0.243639	0.0602655	0.118447
OS01G0157800	8.06825	6.8411	8.01012	9.54095	8.55174	8.30281	7.3054	10.2884	8.43264	8.93249	8.93796	10.9937
OS01G0157900	62.7797	57.1354	32.7605	39.0538	29.0867	49.7179	44.335	49.8667	35.2065	52.8799	63.4615	71.528
OS01G0158000	31.4015	40.7934	28.0875	41.7616	31.4911	47.4384	34.1318	48.4438	30.4507	52.3266	25.1943	39.8881
OS01G0158100	1.00633	1.44577	0.763683	1.23694	0.72189	0.774387	1.74949	1.42156	1.19387	0.760772	2.17637	1.92461
OS01G0158200	5.67127	5.24873	1.94485	3.80487	1.47548	4.19163	3.13824	6.90011	2.49837	5.7562	5.41537	8.41832
OS01G0158400	1.58614	0.230543	0.0448882	0	0.218252	0.204909	0.556012	0.105383	1.63586	0.309751	10.3169	4.34476
OS01G0158500	4.39177	2.17869	2.42277	1.90973	2.34426	1.71109	2.43087	1.70442	2.31219	1.45929	2.56438	2.20633
OS01G0158533	1.85651	0.916483	1.51141	0.762425	0.9917	0.510834	0.957573	0.673607	0.789258	0.672863	1.23418	0.842559
OS01G0158566	1.69702	1.97742	1.71763	1.69437	1.20593	1.36155	1.99959	1.96685	0.881071	1.83202	1.42594	2.5358
OS01G0158600	1.73855	1.12639	1.39568	1.26648	1.36712	1.33778	1.48853	1.12518	1.19491	0.792949	1.34367	1.29913
OS01G0158800	0.0545735	0	0	0	0	0.0643971	0.058491	0	0	0	0	0
OS01G0158900	24.9805	15.6293	21.5903	18.7661	19.3868	19.2548	20.584	19.7933	21.9702	21.6785	17.3298	17.7478
OS01G0159000	21.7316	82.7409	16.5242	17.6479	10.7922	17.1911	50.9582	27.8582	54.7717	23.0848	15.6256	11.5503
OS01G0159200	0.654841	0.0252676	0.054078	0	0	0.061803	0.280442	0.0911748	0.808453	0.224353	3.55401	1.5825
OS01G0159250	0.0645065	0	0	0	0	0	0	0.0992855	0	0	0.274046	0
OS01G0159300	16.8602	20.0513	11.106	11.403	10.2262	13.735	27.2401	17.6066	27.6434	25.2077	18.206	20.3169
OS01G0159400	70.5394	67.1126	58.9445	54.1213	70.292	63.5387	116.83	79.8184	94.9701	88.7916	50.2101	55.8342
OS01G0159500	0	0	0	0	0	0	0	0	0	0	0	0
OS01G0159600	13.4393	339.211	28.1724	30.5444	13.1501	13.6086	0.950887	4.36405	0.7628	3.24085	0	0
OS01G0159800	22.33	39.9104	34.845	32.3967	32.0866	38.8039	76.6254	49.6929	98.9633	71.5746	56.5568	56.0805
OS01G0160100	3.7457	12.7464	7.44877	7.25112	5.21767	7.66806	17.714	23.5902	17.0795	19.1755	10.0324	20.0295
OS01G0160150	5.79327	17.4859	10.072	10.7204	8.98999	11.6348	26.067	29.2634	25.5529	27.235	15.2074	31.1732
OS01G0160200	0.0409578	0.256516	0.0423784	0.111245	0.0771203	0.168366	0.0214876	0.115255	0.121593	0.130604	0.336118	0
OS01G0160700	0.827021	0.85379	1.17795	1.27057	0.714567	0.592923	0.856689	0.624049	0.701579	0.532805	0.762009	0.625646
OS01G0160800	3.35291	3.686	4.16471	3.15568	1.43993	1.38454	4.76492	2.18479	3.08345	1.8819	3.48978	4.0409
OS01G0161000	0	0	0	0	0	0	0	0.0156349	0	0	0	0
OS01G0161200	0.0053103	0.10745	0.0109887	0.217946	0.0133318	0.0997947	0	0.139371	0.0360376	0.120421	0	0.254091
OS01G0161300	0.021659	0.213911	0.0896378	0.379097	0.0679703	0.356159	0.102295	0.30441	0.128619	0.353034	0.149077	0.30415
OS01G0162001	0.295024	0.776194	0.830522	1.03293	0.336702	0.506322	0.804515	0.512359	0.966073	0.229771	0.454895	0.670525
OS01G0162101	0	0	0	0	0	0	0	0	0	0	0	0
OS01G0162200	0.0408624	0.223213	0.337919	0.0328461	0.102591	0.25642	0.691575	0.445932	2.20461	1.43264	0.461733	0.283522
OS01G0162300	0.0840882	0.843166	0.173784	1.13504	0.168895	1.38607	0.214127	1.66331	0.545292	2.01014	0.392009	1.54062
OS01G0162400	0	0.302988	0	0.757062	0	0.601517	0	0.559421	0	0.615344	0	0.449826
OS01G0162500	0	0.801614	0	1.17481	0	0.897252	0	0.804574	0	0.652584	0	0.598692
OS01G0162701	0	0.0105027	0	0.0262872	0	0.0512554	0	0.12009	0	0	0	0.045356
OS01G0162800	0	2.08973	0	2.09184	0	2.62228	0	2.80017	0	2.32047	0.033773	2.45503
OS01G0162900	0.114473	0.373393	0.163932	0.424972	0.0221074	0.289805	0	0.374837	0.0897958	0.199924	0.0186519	0.128263
OS01G0163000	1.74769	1.48888	1.77519	2.457	1.41797	1.67724	0.917068	1.71798	1.21137	1.43487	1.00431	1.8401
OS01G0163450	0.0223423	0	0	0	0	0	0	0	0	0	0	0
OS01G0163616	0	0	0	0	0	0	0	0	0	0	0	0
OS01G0164075	0.764304	0	0.0829216	0	0	0	0	0	0	0	0	0
OS01G0164300	0.644755	0	0.073873	0	0	0	0	0	0	0	0	0.224013
OS01G0164400	41.1927	37.6192	42.3996	39.2131	29.1715	32.2007	30.3384	30.8182	26.6668	32.3245	29.4197	26.7131
OS01G0164500	21.7542	20.9564	28.4389	28.3503	24.9063	21.6327	17.924	22.956	17.4547	18.4063	17.0101	19.5607
OS01G0164600	3.81923	4.318	3.93489	5.18303	5.68823	3.83816	17.1346	17.7979	13.6711	13.9452	16.6493	14.3091
OS01G0164650	0.0677722	0.130808	0	0	0	0	0.365519	0.632053	0.233332	0.097004	0.143735	0.211893
OS01G0164700	7.48234	8.4511	6.39235	8.11538	6.90181	9.16629	6.08508	10.3626	6.8819	9.53884	5.55002	8.25697
OS01G0164800	21.8896	10.0293	25.2809	13.6608	24.1601	7.62911	22.0811	6.88326	19.0296	7.43892	17.2703	5.1769
OS01G0164900	9.99884	4.97207	12.4767	5.64613	10.4122	3.42082	8.94674	2.77104	9.10743	3.51795	5.58438	2.17557
OS01G0165000	12.2419	14.6699	11.4837	11.626	10.2715	12.4674	16.1267	15.7889	15.2538	16.7227	12.5451	16.5122
OS01G0165100	3.44645	2.46195	2.22226	1.27171	2.54491	2.09757	3.31288	2.53912	5.60292	3.39617	4.80988	4.28225
OS01G0165200	11.6795	7.5972	14.4553	10.0482	12.5182	8.03878	10.393	7.90024	11.8608	6.04902	6.5266	5.581
OS01G0165600	0.0992996	0.223593	0	0	0	0	0	0	0	0	0	0.137977
OS01G0165800	10.6989	7.47613	11.792	9.56655	9.49411	8.61726	9.97027	6.97711	9.00241	6.08753	8.03789	5.684
OS01G0166100	4.61582	1.93884	1.70612	1.64804	1.61853	1.4258	2.26239	1.95151	2.67899	2.27187	6.88367	7.56796
OS01G0166200	0.897873	0.952548	1.06632	1.08127	0.958091	0.582127	0.526809	0.949802	0.460991	0.320021	0.713686	0.420764
OS01G0166300	20.4085	12.9632	19.2284	20.1039	20.6026	14.1952	12.9204	11.616	9.60504	8.24911	13.3841	12.3387
OS01G0166400	12.1702	6.93267	16.4788	14.706	12.1058	8.60948	5.94877	8.03222	5.67674	5.56207	6.85819	6.56641
OS01G0166500	24.1009	94.2314	89.3425	75.3983	113.784	76.6365	106.045	113.424	76.3913	81.1067	22.5354	25.1942
OS01G0166700	14.2894	8.43538	9.28473	10.1735	11.6169	11.6249	9.18411	11.7579	10.3178	9.36209	16.3196	20.3959
OS01G0166800	19.8377	22.1404	32.8571	47.571	22.0748	20.5895	9.20133	17.105	9.2988	14.558	9.18834	10.7622
OS01G0167100	7.37345	7.89604	6.73369	9.32562	6.27726	6.96135	4.89428	4.56545	4.71828	4.39304	5.2629	5.92894
OS01G0167400	2.33549	2.26489	1.44558	1.92218	1.12357	1.87598	2.3973	2.10846	1.9065	1.63017	3.79269	3.95909
OS01G0167500	43.6416	33.477	31.214	31.6583	36.3609	33.6025	43.4732	32.2099	46.8282	32.2399	66.8022	65.204
OS01G0167600	1.50413	1.51615	1.3423	1.8951	0.858275	1.20754	0.907012	1.84237	0.583452	0.875645	0.796839	0.818496
OS01G0167700	1.92572	2.45716	3.68019	2.72285	2.54798	1.46684	0.663929	1.29747	0.772259	1.17986	1.08383	0.99247
OS01G0167750	0.846288	0.773112	1.11234	0.787081	0.509041	0.290132	0.315596	0.473134	0.31464	0.175131	0.485495	0.330191
OS01G0167800	4.08258	6.60621	4.91791	7.14936	5.36049	6.86832	5.59652	6.87775	5.23368	7.041	3.19261	5.66968
OS01G0167900	17.5782	13.7568	19.912	26.6705	6.23856	9.75829	3.1215	5.78291	2.75351	4.93718	3.09964	10.0353
OS01G0168000	0	0	0	0	0	0	0	0	0	0	0	0
OS01G0168100	0.0733388	29.3056	0.0759837	23.4953	0.0387179	10.8811	0.0162213	12.52	0.0416448	12.294	0.0518204	28.1624
OS01G0168200	13.3697	2.92665	5.08176	3.39334	4.68154	3.03813	4.30603	2.85872	5.66183	3.50362	10.2999	6.48526
OS01G0168300	16.1759	18.9043	21.9316	23.5106	19.0195	18.4794	13.3339	19.7323	11.6104	16.812	15.4635	18.3923
OS01G0168350	3.9623	3.88511	5.20837	4.07363	2.48719	2.86849	2.33942	4.09015	2.58279	1.82825	2.10066	2.66382
OS01G0168400	2.4229	2.77654	2.7884	2.84891	3.36221	3.14823	3.91489	7.10946	4.05806	4.17577	2.76204	2.56671
OS01G0168450	9.52296	11.0158	10.5014	11.3646	12.4918	13.0907	17.3717	19.451	15.6763	18.0937	8.44493	11.4154
OS01G0168500	13.5391	12.9245	12.7191	12.7552	12.5756	16.0693	12.4413	16.3452	14.3373	16.4457	13.1949	13.2929
OS01G0168600	7.38387	7.09317	4.77058	6.29617	5.43856	5.65703	5.24336	5.97188	5.06467	6.89459	7.5649	8.44928
OS01G0168800	7.46878	0.830235	1.02943	1.20074	2.09476	2.40666	2.33415	1.39598	4.24129	2.02741	11.7468	11.0645
OS01G0168850	3.15237	0.691032	0.54249	0.747602	0.539649	0.394242	0.969446	0.544645	2.37227	0.340644	3.59429	4.57651
OS01G0169000	0.0715359	0.0691666	0	0	0	0	0	0.10785	0	0	0	0
OS01G0169400	1.06652	0.0771067	0.192939	0.0321497	0.301237	0.188219	0.535721	0.24273	0.454204	0.416833	1.24278	0.388493
OS01G0169500	33.866	28.0112	43.3211	33.2528	38.5478	34.9394	37.2976	29.8442	35.3491	30.1878	28.3	25.031
OS01G0169800	9.55372	4.24758	7.73286	2.75795	9.47031	1.60127	10.2546	3.21235	13.2606	2.15471	15.5919	5.05268
OS01G0169851	2.78406	2.30573	1.51993	0.817298	2.56834	0.404822	2.00554	0.805606	2.86927	0.16394	2.29224	0.830244
OS01G0169900	13.8394	17.7989	15.0945	17.8093	13.4028	18.28	15.758	17.865	15.6538	19.0103	17.9257	19.3798
OS01G0170000	0.0586034	0.579081	0.0908581	0.035325	0	0.0689679	0.093076	0.0265495	0.0998977	0	0.558762	0.0304984
OS01G0170051	0.23786	3.99767	0.202637	0.337717	0.175637	0.345235	0.382384	0.130339	0.427654	0.158737	1.03721	0.291115
OS01G0170100	4.25225	3.76675	5.05945	4.31232	4.05768	4.46976	4.15763	5.41085	3.80014	4.32976	3.8235	3.72391
OS01G0170300	18.728	9.48405	6.23285	5.53497	4.47933	4.42876	2.56462	1.99014	1.9157	0.748519	3.41689	3.09434
OS01G0170500	15.9887	9.30412	12.5064	13.9149	11.5159	7.92795	8.0766	7.55338	6.34043	5.35575	12.2328	14.1807
OS01G0170600	10.8683	12.4544	12.8614	15.7518	11.4534	15.4782	12.1118	14.9464	11.3683	15.3854	6.94799	10.178
OS01G0170700	0.823221	0.960298	1.44917	1.22005	0.797699	1.01821	0.546627	1.11574	0.66222	0.880764	0.749441	0.96159
OS01G0170800	6.53019	7.13883	8.1435	8.16565	8.56836	9.45874	10.0849	8.76332	9.41709	8.63277	3.79641	5.25711
OS01G0170900	0.769871	0.194421	0.189383	0.309218	1.97894	0.561312	1.01281	0.62294	1.00176	0.782884	1.78689	1.90836
OS01G0171000	12.4891	10.359	13.2065	11.4355	20.4403	16.7815	12.6484	16.2741	10.9091	14.4762	18.0297	17.6025
OS01G0171100	1.25135	10.0571	2.20908	11.3577	2.32981	18.5632	2.23182	21.7029	4.09721	22.0262	0.863905	3.77552
OS01G0171200	0.111575	0.208042	0.373737	0.446084	0.290241	0.262366	0.0852975	0.205483	0.103337	0.259198	0.0119158	0
OS01G0171800	9.84967	15.5791	10.6275	11.9202	9.31811	12.3446	9.82486	11.5936	9.17349	9.85499	12.98	12.4776
OS01G0172000	16.5614	12.0726	14.1124	14.3382	13.2633	13.0644	12.4694	12.3597	11.3221	10.0904	18.8961	17.3203
OS01G0172100	7.69454	7.69746	1.35847	1.86137	2.66998	1.986	1.86916	1.26609	1.04636	1.15464	3.04793	2.75564
OS01G0172200	36.1329	43.6514	39.4039	49.1512	32.6943	38.1682	24.6277	35.8648	26.3349	35.2331	18.3175	20.8065
OS01G0172300	12.8749	13.6093	17.8592	15.8351	19.7418	16.5591	18.0542	17.0792	18.6251	17.998	18.4268	14.9706
OS01G0172400	158.013	231.698	102.693	142.381	105.051	148.407	146.711	182.035	146.695	150.187	124.594	166.533
OS01G0172600	0.597718	0.288274	0.719946	0.779527	0.687837	0.293732	0.319575	0.391833	0.810848	0.284293	0.580754	0.415038
OS01G0172701	0.430651	0.70413	0.425573	0.406082	0.282062	0.0882177	0.477671	0.635437	0.447773	0.106641	0.396805	0.19494
OS01G0172800	2.0223	1.14339	0.528063	0.727733	0.817069	1.09622	2.2831	1.22606	5.21351	1.39225	4.33598	2.80814
OS01G0172900	0.0635241	0.102102	0.0437405	0.102017	0	0.149724	0.0902445	0	0.0362152	0.0603504	0.0448798	0
OS01G0173000	0.729965	2.21351	0.611684	0.746096	0.674583	0.925592	0.995558	1.0695	0.896171	1.02795	0.976836	0.773234
OS01G0173100	62.2522	96.2558	75.7013	138.293	65.9868	89.6953	55.1144	86.2379	53.7157	80.2357	51.7208	97.3093
OS01G0173600	0.26991	0.0347	0	0	0	0	0.191136	0	0.307254	0	0.495718	0.149865
OS01G0173900	30.3435	27.7375	14.7325	19.3057	10.5244	48.8379	12.5206	37.5359	15.5256	39.6576	12.5685	22.7214
OS01G0173950	11.5753	11.9391	5.76554	7.82979	2.92949	15.7354	4.2922	18.7863	5.96288	11.8526	4.16688	6.78231
OS01G0174000	7.20033	6.7071	3.8911	3.90784	2.9765	2.91521	4.96043	6.91341	5.38677	2.87828	4.54422	4.9367
OS01G0174100	6.90126	11.142	4.70953	4.81312	4.80933	7.18095	7.49362	6.86592	8.94456	8.28915	9.49609	9.86005
OS01G0174200	2.39582	4.20018	6.33154	5.27285	3.30117	4.89769	3.32557	2.31508	2.05723	2.17111	0.991217	0.426164
OS01G0174300	27.7397	24.8146	24.4615	28.9891	13.0741	14.2226	6.73499	8.32262	10.1361	7.1335	12.0052	6.9083
OS01G0174400	0.63928	0.419277	0.444662	0.389084	0.337176	0.378591	0.349559	0.463159	0.428384	0.350249	0.534727	0.704093
OS01G0174500	14.4622	10.3718	11.2501	11.0198	11.0592	12.9328	10.8822	9.43276	8.37949	8.09016	11.1146	11.247
OS01G0174600	0.0294668	0	0.0304564	0	0.0739812	0	0.0624051	0.133456	0.200929	0.251393	0.0624346	0.0613408
OS01G0174700	13.3471	9.18974	9.26902	6.57139	15.0202	7.8171	7.52327	6.61187	7.35541	3.92214	5.38359	4.68581
OS01G0174900	71.0686	90.7279	101.787	114.052	111.337	127.256	123.304	121.035	101.52	119.802	83.4947	110.217
OS01G0175000	42.9724	55.6662	45.1028	53.2392	49.9582	48.1158	36.4207	48.1746	42.177	50.1654	38.1364	35.1778
OS01G0175100	11.3226	33.4122	17.3884	13.0247	43.3872	27.8865	55.0798	40.999	66.7271	43.6323	19.5042	16.4709
OS01G0175400	7.69409	13.0428	12.2849	17.6973	9.65857	21.8551	8.30235	18.3849	9.04391	20.8577	6.19664	13.9309
OS01G0175500	7.95802	9.34026	12.1444	13.2117	12.2187	15.42	18.6166	16.3972	14.5574	18.5901	6.50309	7.99146
OS01G0175600	0.237101	2.18787	4.78645	6.57244	5.71812	9.10076	4.07891	15.6775	0.756483	5.74701	0.167394	2.40681
OS01G0175633	0.10985	2.1254	4.89432	6.6884	5.21877	8.00474	3.93127	15.3149	0.732307	5.34717	0.143187	2.44402
OS01G0175700	0.00838228	0.0242341	0.0520193	0.0404566	0.0420891	0.0197035	0.0176449	0.0932265	0.0284869	0.0237857	0.514891	0
OS01G0175733	0	0.066435	0.0534747	0.0831764	0.0432678	0.0202563	0	0.0159592	0.0146441	0.0244537	0.255532	0
OS01G0175850	0.506172	0.521929	0.559855	0.596267	0.23643	0.221518	0.273452	0.452617	0.320588	0.167208	0.44888	0.367495
OS01G0176000	1.03035	0.291525	0.410588	0.593011	0.593303	0.37782	0.338614	0.610881	0.546417	0.563493	1.00117	0.845842
OS01G0176050	9.95267	4.05008	4.38236	3.97586	2.64501	3.9073	2.90713	3.3285	5.00159	3.02882	9.3217	8.04874
OS01G0176100	1.374	2.29259	0.549158	0.80769	0.927627	0.733288	2.09655	1.86191	1.92582	1.77116	2.37266	3.00383
OS01G0176150	1.60361	2.8697	2.32153	2.5622	1.49157	1.83478	3.41525	2.78505	2.48531	1.54369	2.39646	2.72804
OS01G0176200	12.6306	11.6027	8.82683	6.39056	7.94591	7.93896	7.36249	7.52368	7.13868	8.45064	6.68699	6.40049
OS01G0176300	1.52367	1.75424	2.34733	2.73849	1.9706	1.95283	1.63561	2.326	1.34375	1.57125	1.22936	1.67424
OS01G0176400	11.1358	4.8969	0.630182	0.839868	0.875433	0.667812	0.650521	0.231051	0.298265	0	1.06237	0.771565
OS01G0176500	10.4677	10.2261	17.178	16.857	10.7377	5.87987	4.53384	4.88986	2.20565	2.95925	5.99198	3.74098
OS01G0176700	0.976367	0.0336052	0.973764	0.0210364	2.29806	0.758241	1.67044	1.08134	2.69645	0.643237	2.08658	0.67118
OS01G0176751	0.935082	0.126232	0.772849	0.0450666	1.40863	0.528673	1.312	0.634729	2.33201	0.692334	1.66459	0.467297
OS01G0176800	1.70723	0.428728	0.272501	0.0219261	0.250782	0.0746502	0.161892	0.153653	0.231012	0.115805	0.192312	0.0661185
OS01G0176900	0.286025	0.0591056	0.0422064	0	0	0	0	0.0725481	0.034929	0	0	0
OS01G0177100	6.74901	14.4775	19.7627	23.4812	15.0971	19.7213	8.02118	20.2139	8.38859	15.9698	6.19702	11.2206
OS01G0177150	1.30202	2.37311	2.79573	4.43288	2.45162	3.66515	1.03206	5.72768	1.54278	3.27386	0.98856	2.2872
OS01G0177200	40.4569	45.0701	45.9428	44.7673	42.9472	42.7639	37.146	42.8955	39.9898	45.2432	31.2117	33.887
OS01G0177400	0.0162432	0.156604	0.0671435	0.0391556	0.0815629	0.0382447	0.172249	0.351223	0.360245	0.231082	0.240932	0.0338167
OS01G0177500	0.11288	0.544339	0.279767	0.163121	0.340096	0.266133	0.915294	1.5914	1.08191	0.643753	0.334972	0.329147
OS01G0177900	5.19358	19.8292	6.26319	12.7233	11.3821	10.1975	7.06054	7.52051	6.5673	4.96178	18.5616	13.0544
OS01G0178000	35.0164	47.5065	46.5143	39.6589	59.4372	56.24	80.3733	79.4439	72.7171	81.9475	36.2064	43.8061
OS01G0178100	15.3813	15.7711	14.8581	14.7636	15.0782	16.019	15.7832	17.7124	14.1713	16.3783	10.007	12.7781
OS01G0178200	7.37739	7.29047	6.29486	6.89918	6.08199	5.40357	7.72211	8.23836	7.74147	8.72637	8.5949	9.32371
OS01G0178300	4.76254	6.60669	10.9726	18.1742	7.13491	13.4483	9.29367	10.1746	5.73609	8.49594	6.02832	9.34677
OS01G0178400	11.2395	10.5798	13.0463	14.6722	11.3442	11.7123	9.64033	11.6901	9.61789	8.90942	10.0536	11.0024
OS01G0178500	52.5993	66.7121	46.6253	55.1985	33.8366	54.2552	55.4484	53.7093	50.6688	61.0117	36.4672	35.19
OS01G0178600	0.0963572	0.932524	0	0.689936	0	0.230862	0	0.271273	0	0.281612	0	0.806046
OS01G0178700	1.40176	1.38173	0.878233	1.15986	1.28704	1.75091	0.893333	1.29351	0.925367	1.31814	1.40819	1.40002
OS01G0178775	0.931929	0.825272	0.707342	1.0999	0.668516	1.43381	0.728002	1.69679	0.714837	0.920823	0.725514	1.10889
OS01G0178850	0	0	0	0	0	0	0	0	0	0	0.253972	0
OS01G0178900	5.69762	5.2449	6.49484	4.98511	4.36584	5.50837	3.66697	3.69148	3.68835	3.34013	4.98381	4.49166
OS01G0179000	2.32688	1.46632	0.802099	0.503824	1.89736	1.23924	4.9683	2.19935	5.91863	3.02083	1.34811	1.11745
OS01G0179200	24.6877	17.2303	20.1777	16.8113	20.3084	18.1974	23.3351	19.4339	22.6949	19.888	25.8039	23.6811
OS01G0179300	64.7464	73.6148	69.5481	77.3998	67.6424	64.122	75.418	62.8843	59.1953	62.5849	70.4764	68.4866
OS01G0179400	12.9814	18.0109	14.0431	16.0919	15.943	20.9871	16.0239	20.2881	17.0109	22.813	10.3324	13.4927
OS01G0179500	12.9326	14.2954	13.8123	12.488	10.7221	15.2854	9.65614	14.3683	12.1897	14.2122	9.52411	11.4518
OS01G0179600	14.6641	1.32373	1.72206	1.40876	4.20831	0.941021	3.28564	1.47032	1.08551	1.10564	14.9595	4.99632
OS01G0179700	22.0184	14.2124	19.6304	15.2939	23.7065	15.7515	16.3376	17.7876	15.6294	12.4322	19.3386	19.5384
OS01G0179750	38.7266	26.0954	41.8659	30.428	42.5543	33.2424	28.4159	37.3556	24.5826	30.7874	37.4263	36.9016
OS01G0179800	1.70326	1.72647	1.13379	0.425124	2.80166	2.41674	2.26966	1.60665	1.99744	1.02824	1.8662	1.32409
OS01G0179901	0.104743	0.121213	0	0.100931	0.157789	0	0.0446306	0	0.0358243	0.0597012	0.0887999	0
OS01G0180000	13.2987	11.9636	3.67356	5.55473	2.85086	3.06281	3.15807	2.87571	2.84788	1.92417	9.49139	11.5598
OS01G0180050	15.0314	14.1885	4.21611	4.14844	2.24197	2.60581	3.26228	3.76391	3.20004	1.39374	8.15629	10.0068
OS01G0180300	5.57316	7.71336	5.003	8.21575	6.10736	10.6482	6.43151	10.0237	7.05463	11.4661	6.70257	9.25416
OS01G0180400	5.92359	4.49194	6.94658	7.90134	6.85128	6.93498	3.45973	3.86229	2.44177	2.50955	3.77271	3.67209
OS01G0180500	0	0	0	1.13786	0	0	0	0.378559	0	1.51651	0	1.0064
OS01G0180600	9.81516	12.5683	13.1659	18.0751	9.95883	15.8963	7.74404	15.7466	8.93553	15.9016	4.20883	5.27807
OS01G0180700	7.22039	5.99404	16.2206	14.0306	8.2949	6.14441	5.01304	6.69403	5.35098	6.43843	3.36212	3.71574
OS01G0180800	57.6902	60.6223	60.9373	62.7526	67.2331	67.2198	53.0537	74.7449	43.3101	44.2085	80.2848	73.4289
OS01G0180850	52.6965	56.4599	54.4682	50.7823	60.6375	57.4283	45.1432	65.0274	39.1256	46.7631	57.3772	60.6936
OS01G0180900	0	0	0	0	0	0	0	0	0	0	0	0
OS01G0181000	11.1912	12.0538	12.8495	13.0799	9.24231	10.667	7.54201	9.43974	6.77427	7.75842	7.62239	8.65638
OS01G0181033	0	0.0691666	0.146993	0	0.179677	0	0.320141	0.10785	0	0	0.152004	0
OS01G0181166	2.77307	3.04344	2.34974	4.01708	2.57534	1.61737	2.46837	3.49488	2.75223	2.61356	2.49804	2.05923
OS01G0181300	2.04349	2.58263	2.66791	4.412	1.82818	2.04937	1.05345	2.35194	0.925055	2.41193	1.54347	2.39729
OS01G0182100	3.13625	2.94395	13.8391	16.8337	11.2851	9.46491	14.7348	14.2395	16.906	16.5628	10.1927	10.7362
OS01G0182200	35.3643	33.6575	38.9961	33.4729	38.0699	34.1002	42.5201	37.5275	37.0077	37.6554	44.0252	46.8349
OS01G0182300	2.37327	1.22101	1.57877	1.20607	1.72143	0.684428	2.88023	1.65118	2.12534	1.35525	2.79525	4.94428
OS01G0182400	5.26381	4.39957	5.33264	4.83631	4.34247	4.39798	4.04331	4.94918	3.9422	5.56867	3.18808	4.58535
OS01G0182500	5.96114	7.03578	5.20389	7.10148	4.90285	6.77706	5.27234	5.75383	4.91179	4.87538	5.40856	8.13152
OS01G0182600	108.335	94.1656	101.634	122.139	48.5582	67.2812	151.479	173.437	202.496	182.737	85.9022	116.565
OS01G0182700	0.60864	0.0143111	0.122746	0.0357918	1.82626	0.803668	0.471631	0.430119	0.885768	0.295523	1.10088	1.0816
OS01G0182832	5.90328	10.8027	6.67986	6.20973	7.32594	9.80439	6.90381	7.88661	7.78773	9.16314	3.8652	5.30191
OS01G0182900	17.3306	29.1474	21.9781	23.0002	17.0516	25.4704	22.3377	26.7286	22.5816	23.9622	20.3433	22.884
OS01G0183000	12.3414	15.7445	12.0279	11.5298	11.0405	9.93175	10.6837	8.57783	11.0652	8.3985	9.93989	8.37983
OS01G0183100	22.0326	17.0212	29.5778	26.5853	21.0744	17.0755	16.9213	18.6872	17.1348	19.1856	14.7933	18.9592
OS01G0183300	0.643764	0.528716	0.0756739	0.0882825	0.569352	0.068768	2.33832	0.16336	3.21782	0.124506	0.2789	0.197874
OS01G0183400	2.85964	2.24579	2.24682	3.10729	2.28741	1.01488	1.19113	1.89965	1.21445	1.37236	0.751077	1.15979
OS01G0183500	3.22893	2.51458	2.17326	2.30381	2.16189	1.7486	1.83971	1.63622	1.147	1.15997	1.06472	0.747308
OS01G0183600	0.411173	0.276471	0	0.115359	0.144041	0.404685	0.221663	0.370624	0.130064	0.271447	2.65344	3.70115
OS01G0183633	10.7332	8.20788	11.005	9.61641	8.71716	8.76528	9.27947	9.15919	8.97249	9.50039	8.70142	8.61876
OS01G0183800	31.5984	34.2884	39.7837	36.3463	46.8359	44.1771	59.0045	45.2314	54.2531	47.2867	31.7795	33.1047
OS01G0183850	0.753349	1.45486	0.547852	1.48979	0.111275	0.839696	0.48289	0.944005	0.230069	0.891205	0.470176	1.01675
OS01G0183950	0.333461	0.709164	1.91945	3.83269	2.68002	8.09558	0.742711	3.87543	0.70011	1.93076	0.991762	0.139299
OS01G0184000	16.8168	19.5393	18.2332	29.1864	13.874	20.4718	12.5224	21.0259	12.3339	19.4598	11.0278	18.4104
OS01G0184050	0	0	0	0	0.0652222	0	0	0.0452437	0	0.0741597	0.0550711	0
OS01G0184100	23.0361	1.30699	19.3429	1.25944	31.8736	3.25165	109.19	4.38071	46.5758	4.4759	100.182	6.48688
OS01G0184200	33.2173	0.0566105	37.2115	0.00945876	33.4952	0.0551939	24.2957	0.132865	26.664	0.0443932	15.6033	0.0244451
OS01G0184500	25.805	15.2124	27.1545	15.3943	27.8723	14.6601	33.3942	14.1931	30.1752	14.7579	20.0747	11.9663
OS01G0184700	0.801132	0.772284	0.685342	0.433001	1.17908	0.422568	1.08139	0.426796	1.08263	0.431948	0.731626	0.603789
OS01G0184800	31.7569	19.3875	29.6075	19.691	29.7602	18.7966	34.8247	15.2911	28.4682	18.9308	31.1175	19.5656
OS01G0184900	104.116	119.386	99.9937	120.336	99.5356	122.692	91.5499	108.616	89.5136	122.781	53.1756	67.8376
OS01G0185000	0	0	0	0	0	0	0	0	0	0	0.226506	0
OS01G0185100	0	0.0233908	0.0500774	0.0583936	0	0.0571951	0	0	0.0415412	0.138381	0	0.101029
OS01G0185200	60.8152	45.5756	54.1098	47.3073	48.1083	46.1065	45.0105	41.2996	44.1862	48.9149	36.6264	42.6668
OS01G0185250	0.673259	0.991819	1.19792	0.991466	0.563453	0.793009	1.07346	0.868577	0.798633	1.2249	0.594498	1.01248
OS01G0185300	18.3646	13.6471	8.85426	9.2275	12.386	9.37926	19.2371	12.2964	14.6796	12.8693	30.6395	30.7792
OS01G0185350	63.6309	44.0893	27.8502	28.469	35.8377	28.238	83.2751	38.3171	48.8607	37.5588	89.5445	82.4491
OS01G0185400	22.0089	22.2834	21.2368	21.1711	29.9902	29.0786	68.4724	30.461	46.9123	41.7502	19.1641	19.47
OS01G0185500	101.599	55.6108	79.0982	103.055	87.1215	78.1684	125.935	117.565	74.1099	85.6933	113.496	207.591
OS01G0185900	1.49837	1.63896	0.532394	0.731972	0.369259	0.518678	0.600324	0.985379	0.656315	1.14804	1.36302	4.18922
OS01G0186000	0.280175	0.162179	0	0	0.0703466	0	2.1035	0.242293	1.58685	0.480252	3.98003	3.32742
OS01G0186200	16.5432	14.4649	16.8295	14.9565	27.5999	18.4288	41.9738	33.0106	32.795	28.8754	30.3159	50.8286
OS01G0186400	0	0	0.00681337	0.00794949	0	0	0	0.012435	0.0111584	0	0.00697077	0
OS01G0186600	0.159295	0.28802	0.0411376	0.047975	0.0999864	0.328434	0.254278	0.247924	0.680671	0.340359	0.379805	0.124395
OS01G0186700	61.4895	49.1467	57.9104	53.4778	50.8159	52.2467	48.368	41.3456	48.1498	45.3788	51.6412	40.9183
OS01G0186900	0.985426	0.803856	1.31618	1.46204	1.17995	1.64161	2.50536	2.52291	1.13739	2.24222	4.43294	8.17409
OS01G0186950	2.03118	2.03997	2.13386	2.57033	2.42234	3.30832	5.31654	4.19878	2.31096	3.75741	8.93114	12.8629
OS01G0187000	3.77675	3.22163	11.8527	9.17306	13.9162	7.09713	17.5313	11.4914	13.3551	15.3704	6.79287	7.57864
OS01G0187200	39.1028	35.089	186.052	48.4852	313.905	111.4	431.975	234.05	575.279	311.595	197.147	150.16
OS01G0187300	14.6283	11.1373	55.2907	17.9216	93.4983	37.8058	101.295	64.1541	103.422	68.3059	45.0894	45.1868
OS01G0187350	0.0161762	0.0155957	0	0	0	0	0.0343056	0	0.055192	0	0	0
OS01G0187400	26.9421	31.2775	30.4925	29.1328	26.3973	35.5853	30.2814	31.8805	28.945	35.2963	26.9172	29.3987
OS01G0187500	13.6152	6.30639	15.8812	7.74488	14.0599	8.13415	14.4472	7.25988	12.667	7.56488	11.8451	6.48096
OS01G0187600	0.142478	0.78727	0.982319	1.123	0.596176	3.34988	2.0216	8.41696	6.31437	9.76074	0.704211	3.93345
OS01G0187900	26.6324	18.8326	10.6553	11.1036	11.0981	14.0761	24.7667	18.9967	21.2056	22.9687	63.9502	69.3589
OS01G0188100	26.6191	19.5942	21.2779	18.6146	34.8544	41.3827	39.8713	41.9	28.9777	38.8734	35.9688	35.6556
OS01G0188200	2.4087	2.3696	2.42943	2.49231	2.71869	2.27031	2.1874	2.52572	2.55808	2.35221	2.03616	1.98963
OS01G0188400	117.241	100.561	110.392	120.493	134.131	102.038	155.318	93.0032	83.391	75.2578	120.305	136.47
OS01G0188525	12.0389	10.5081	12.2315	12.1651	12.7439	9.29575	13.786	18.7185	9.42543	7.70983	11.2907	13.894
OS01G0188900	55.1264	0.433112	76.377	0.451813	83.6093	0.264145	92.0051	0.363149	87.2566	0.504945	57.4733	0.253277
OS01G0189100	10.4704	0	14.3461	0.0131998	18.2702	0.0256884	15.7242	0.020488	15.9007	0	7.2487	0
OS01G0189700	23.7626	0	28.1417	0	27.9412	0.0780466	26.5656	0	23.6978	0	21.7903	0.0322862
OS01G0189800	40.4985	1.85732	49.007	5.73017	48.2008	4.68111	69.5726	6.33155	52.8506	10.5771	31.7678	9.16103
OS01G0190000	4.6916	2.09424	6.57139	5.90516	9.72873	8.75741	14.3883	10.9147	15.5722	13.3541	15.1339	11.0345
OS01G0190300	4.57471	2.79816	5.21503	4.40136	4.57973	3.03144	3.64289	1.3221	4.44926	1.1658	16.1845	4.33262
OS01G0190400	19.1649	28.4121	17.7103	21.1422	18.3974	25.6262	20.9137	21.8655	18.7993	26.6829	13.1742	18.3456
OS01G0190500	1.34951	0.663751	0.462015	0.381767	0.724351	0.459507	0.372564	0.343874	0.158221	0.237761	0.414002	0.426079
OS01G0191000	1.63084	2.44141	2.32154	2.97746	1.62377	4.11496	1.38739	4.3754	1.15827	2.24928	1.90773	3.10503
OS01G0191100	607.417	565.206	767.587	1035.25	494.085	519.433	307.555	393.017	256.553	342.17	380.012	473.793
OS01G0191150	0	0	0	0	0	0	0	0	0	0	0	0
OS01G0191200	0	0	0	0	0.162453	0	0.377361	0.116619	0.74521	0.0920494	2.8796	0.976638
OS01G0191300	8.05006	3.09182	15.4426	6.73359	15.6726	8.14666	16.5478	9.91595	11.8417	8.61199	15.1374	10.3688
OS01G0191400	2.55408	0.899008	7.50508	2.16786	5.22639	2.08234	4.92256	2.38945	3.66146	2.33106	2.79106	1.69843
OS01G0191500	92.381	73.7923	127.453	129.09	106.767	97.034	108.903	107.837	85.1452	98.6868	124.207	133.918
OS01G0191700	48.3811	50.6388	27.3714	38.2352	21.8485	32.6388	27.981	33.7754	29.836	26.9095	38.7708	77.3047
OS01G0191800	15.7351	14.0907	30.8667	25.1191	17.0646	8.96163	6.63219	7.19358	4.57762	4.8627	9.28658	5.74293
OS01G0191900	17.9062	8.35104	1.68685	4.13553	2.17466	5.37347	3.64017	6.80322	6.3952	7.25228	9.63593	14.9467
OS01G0192000	83.1896	132.521	79.3105	92.4399	75.1221	86.319	91.2135	72.5537	100.016	75.8443	55.7761	101.965
OS01G0192101	79.0277	151.835	68.0152	78.3901	59.7048	67.8734	96.8087	73.4606	96.3531	59.8113	46.7513	83.0087
OS01G0192300	11.3823	10.4051	5.09469	4.0501	4.19735	4.67297	5.74377	4.20392	7.18566	7.93975	12.8524	15.3678
OS01G0192401	1.38216	0.296278	0.264233	0.184861	0.321323	0	0.328656	0.133914	0.43875	0.0730614	1.13949	0.586529
OS01G0192500	0.775746	0.651723	0.25835	0.421746	0.502638	0.295144	0.481711	0.131182	0.300181	0.357081	0.742682	0.31277
OS01G0192550	0.850052	0.107469	0.460946	0.201618	0.244907	0.196769	0.147449	0.10127	0.332444	0.0792367	0.784313	0.174045
OS01G0192600	3.09589	3.31312	1.63088	2.18631	1.92099	2.07674	1.86444	2.37085	1.88346	1.33766	3.54117	4.28744
OS01G0192700	4.72298	5.69126	2.73502	2.84709	2.75015	2.87933	3.64368	3.61458	2.69116	2.95274	5.87752	7.40321
OS01G0192900	0.639825	0.65711	0.0650777	0.0253047	0.0263337	0.0739989	0.287609	0.0385885	0.214106	0.0893551	1.17763	2.292
OS01G0193250	0	0	0	0.106414	0	0	0	0	0.0766897	0	0	0
OS01G0193400	0.263805	0.499082	0.545629	0.402645	0.269831	0.620283	0.308916	0.432473	0.315668	0.423608	0.413937	0.53415
OS01G0193500	3.78756	4.04759	4.47548	4.65081	3.13035	5.25711	3.42798	3.68295	3.00325	4.37756	2.76602	3.42738
OS01G0193600	2.62377	1.94006	2.96223	3.08741	2.18965	2.57913	1.86455	2.59727	2.02427	1.97914	2.07818	1.79956
OS01G0193700	2.96713	3.09791	3.48162	3.35014	2.72186	2.72788	2.18439	3.37072	2.47385	1.83574	2.33679	2.49354
OS01G0193900	12.0755	11.373	8.24346	8.63583	8.49193	10.1312	7.21264	7.04708	6.01628	8.79877	8.38219	10.3336
OS01G0194000	3.16725	1.39715	1.4094	1.09174	0.841215	1.97372	1.92868	2.06804	2.07324	1.90672	4.61116	4.03975
OS01G0194200	13.3216	12.1881	17.4365	17.5422	11.1654	8.7976	4.63523	7.02231	4.30482	4.38079	5.9387	4.42811
OS01G0194300	23.3102	26.9301	19.1106	24.6624	21.7306	28.0504	40.4381	32.7581	40.8752	46.354	8.90475	11.553
OS01G0194600	47.9954	15.1381	2.96035	5.53666	8.70419	4.93975	8.73422	5.44433	7.18767	1.53778	26.2981	7.28614
OS01G0195000	8.01552	2.00253	1.00905	0.682424	3.51365	2.39189	3.38819	2.72524	2.79665	2.40579	9.23699	8.23571
OS01G0195066	0.215951	0.209417	0	0	0	0.530121	0	0	0	0	0.459146	0
OS01G0195100	0	0	0	0	0.0799064	0.0751784	0	0	0	0	0	0
OS01G0195200	39.1926	16.6716	28.419	15.5793	38.073	21.1136	22.284	12.9112	20.1283	11.057	27.006	14.0966
OS01G0195300	3.41885	6.71023	1.40984	3.10411	1.23998	3.86371	1.1519	1.71567	0.786351	0.544491	3.38445	1.90082
OS01G0195400	7.26747	5.08183	4.32529	4.51399	5.28723	5.92753	4.92177	4.07857	5.55821	3.13036	11.1108	6.79027
OS01G0195500	59.9563	43.5542	65.5001	58.4075	62.9441	50.0514	56.8599	51.7411	55.7129	49.3775	64.5058	61.0917
OS01G0195700	0	0	0	0.523959	0	0	0	0.239569	0	0.667229	0	0
OS01G0195801	0.0217018	0.858107	0.13448	0.575021	0.490388	0.665029	0.740303	1.22755	1.5222	1.73219	0.183993	0.451976
OS01G0196133	0	0	0	0	0	0	0	0	0.0548395	0	0	0
OS01G0196300	1.44965	1.35938	2.67417	2.15058	0.663966	2.48734	2.51885	2.90816	3.71424	2.75296	3.50651	1.3453
OS01G0196500	7.01513	10.4233	7.84427	10.0065	4.89245	8.73865	7.04854	8.467	5.84152	8.24635	6.96592	9.06671
OS01G0196600	12.7591	12.6805	13.2351	13.9867	10.6533	13.516	12.566	13.7028	12.3831	12.8182	15.5911	16.1855
OS01G0196800	0.203497	0.190635	0.210543	0.136464	0.269638	0.34527	0.237365	0.23284	0.134288	0.144226	0.119716	0.176401
OS01G0197100	3.09605	6.12669	2.18256	6.39303	1.91382	5.51722	2.10505	15.7731	2.33549	5.7014	1.51852	2.85574
OS01G0197150	22.1524	42.366	17.6543	48.1286	15.0933	38.9419	17.6522	53.9756	11.1653	38.1605	11.0606	17.9472
OS01G0197200	22.8467	23.025	25.5343	23.9539	24.8333	26.7296	24.1691	24.3008	23.9458	24.2523	16.919	15.9392
OS01G0197350	10.167	18.7041	6.97332	7.57342	6.92403	5.73041	5.70585	13.0964	10.906	7.29398	4.02503	3.47742
OS01G0197400	46.5183	80.4181	67.5902	64.7701	67.9907	58.2248	74.8978	62.177	57.7909	72.5369	29.3008	28.4818
OS01G0197450	0.399616	0.513496	0.863347	0.835721	0.356721	0.58454	0.635875	0.640813	0.316965	0.403253	0.376207	0.794595
OS01G0197500	3.31322	3.46046	4.63497	4.15202	4.8813	4.459	4.34384	5.22084	3.75842	3.12836	2.55438	2.56721
OS01G0197700	22.8785	0.569005	100.129	180.603	113.242	381.311	207.859	553.968	392.731	616.25	99.7256	71.9938
OS01G0197900	2.47882	5.38452	8.11785	9.66948	9.35002	13.8103	6.23727	12.765	5.45106	13.1749	1.98499	4.2705
OS01G0198000	11.892	26.6354	45.8805	42.3588	42.1695	32.3975	25.9759	28.6753	15.2196	19.1929	11.2977	10.1888
OS01G0198100	6.71818	19.7756	26.7457	26.9426	25.8723	23.0858	13.7177	19.9229	8.82969	14.8367	6.06424	6.80879
OS01G0198200	41.2086	51.6781	49.6556	58.8143	46.408	64.4703	51.7158	71.1981	49.7241	61.6855	40.7399	55.3344
OS01G0198250	11.2631	14.4592	14.2412	15.3286	13.4544	19.7439	14.0897	27.6601	16.083	18.3694	10.7621	15.3341
OS01G0198500	4.51359	6.80446	0.712367	2.41342	1.64832	1.58449	4.21271	3.78328	4.0605	3.5961	6.39937	9.90954
OS01G0198702	0.834173	1.38648	0.594635	1.80329	0.686072	1.38785	0.943913	1.80006	1.00504	0.899701	1.49317	2.30529
OS01G0198900	0.058474	0.676636	0.64356	2.58157	1.17328	3.80861	2.94259	4.40948	4.22851	3.44228	2.72548	10.6655
OS01G0199300	0	0.0202835	0	0	0	0	0	0	0.0359699	0	0	0.0438023
OS01G0199400	9.18037	9.34141	7.30778	5.1264	7.28823	7.55075	7.78119	8.35965	8.09151	7.41409	8.6786	10.1149
OS01G0199550	12.0014	13.4672	11.0096	8.19346	10.2581	9.24241	11.2022	11.469	13.15	11.6733	11.8508	12.5917
OS01G0199700	0	0.0539631	0.115458	0	0.0702212	0.0660134	0	0.0967609	0.143998	0	0.0592975	0.0582716
OS01G0199900	22.6339	24.9534	30.495	27.8482	24.9301	26.6827	23.0549	26.1744	25.1843	24.2334	15.8444	17.1459
OS01G0199950	0.758535	1.71065	1.5599	1.66566	1.27002	1.95437	0.70159	6.4462	1.87703	1.64506	0.402789	1.58404
OS01G0200000	15.589	12.4772	11.0434	9.98471	11.5491	12.8973	13.6134	12.4016	15.3197	14.2348	15.0246	13.9896
OS01G0200150	6.70534	5.75253	5.3074	4.46585	4.59155	5.6284	4.93886	7.60278	7.86323	6.20547	7.4731	6.18411
OS01G0200200	0	0.0402825	0	0	0	0	0	0	0.0721109	0	0.531149	0.0870125
OS01G0200300	4.76124	0.849451	2.17653	0.915158	2.58127	1.35332	1.8619	1.09626	1.62542	0.591217	0.414886	0.15285
OS01G0200350	2.39913	0.582816	1.01501	0.259539	1.06292	0.600063	0.974552	0.777049	0.821495	0.209644	0.256199	0.125838
OS01G0200400	9.82419	7.98674	11.2356	12.5107	8.81457	9.06231	5.90635	7.12444	6.56468	6.48242	9.36409	9.07191
OS01G0200500	13.3965	11.581	12.6953	13.6494	11.4626	11.7012	11.5982	12.0008	10.1245	11.5038	10.2578	11.8031
OS01G0200600	0.0209486	0	0	0	0	0	0	0	0	0	0	0
OS01G0200700	574.217	5068.59	1323.87	5724.53	1686.56	5847.6	4608.29	11679.2	6139.39	14203.1	2583.08	8357.58
OS01G0200950	5.47434	7.41311	6.88148	9.03426	6.17185	7.59598	2.73934	9.10317	3.7499	6.69946	3.76838	6.96946
OS01G0201000	15.6616	22.9905	18.373	27.7263	19.0251	24.136	10.3944	21.036	13.0059	17.3831	15.4685	21.833
OS01G0201100	1.87595	1.82683	0.404169	0.424331	0.294361	1.28651	0.267727	1.24336	1.1796	1.41465	1.13833	0.95563
OS01G0201200	8.87126	6.81619	12.3531	20.9909	9.36825	12.7629	7.0908	11.2652	9.82693	16.489	10.4596	17.2824
OS01G0201250	3.60639	3.01942	4.11938	3.88944	3.69327	4.24525	2.4144	4.7955	2.61697	3.64489	3.45216	5.72974
OS01G0201275	1.94362	2.74473	2.15127	2.1693	0.990156	2.32716	1.20865	2.38603	2.12735	1.7705	2.20978	3.1693
OS01G0201300	0.0683626	0.0989622	0	0.164386	0.51495	0.0807862	0.221285	0.0579029	0.17655	0.195718	0.0724946	0
OS01G0201400	0	0.0203655	0	0	0	0	0	0	0.0361167	0	0	0
OS01G0201500	0	0	0	0	0	0	0	0	0.202391	1.00587	0	0
OS01G0201600	12.695	85.6278	132.397	112.725	123.845	66.0003	116.239	87.7028	77.3468	52.0305	51.0407	22.6165
OS01G0201700	0	0	0	0	0	0.0270789	0.0486123	0.0210985	0.137152	0.0327027	0.0731659	0.02396
OS01G0201750	0	0	0	0	0	0	0	0	0	0	0	0
OS01G0201800	1.05529	1.70965	1.94587	2.14088	2.11184	1.81521	1.49599	2.14617	2.01333	2.03922	1.40913	1.5593
OS01G0201850	0.0351302	0.112107	0.0636308	0.0424248	0.0661466	0.0927784	0.0229741	0.220694	0.0892618	0.0435201	0.0325446	0.0456681
OS01G0201900	25.853	40.9471	44.1216	43.0993	39.4817	38.1004	42.602	36.7911	42.6133	42.4971	25.9593	29.3034
OS01G0202500	0.837354	3.69641	1.22958	1.46353	1.70621	1.9413	11.87	7.61142	13.0574	7.68913	9.51258	23.5406
OS01G0202601	0.115726	0	0	0.277409	0.290626	0.274911	0.127783	0.0908671	0	0.167017	0	0.120797
OS01G0202700	0.898804	0.709954	2.27369	0.392603	1.43619	0.773563	1.77475	1.76022	2.39967	2.81363	2.08026	1.10755
OS01G0202800	12.7105	23.3284	17.4519	18.3323	14.203	13.7232	20.7779	13.0549	17.4975	15.5369	10.8067	14.401
OS01G0203000	55.3956	53.3191	34.9162	38.2522	38.1616	40.3314	43.7144	35.6605	42.0136	37.839	49.7466	51.5215
OS01G0203300	3.54645	2.53681	2.95206	3.874	3.19194	3.12139	2.94225	2.25119	3.39689	2.28068	2.52794	3.27265
OS01G0203400	0.664638	3.04501	0.0980393	0.400127	0.178794	0.839667	2.99175	1.1249	2.68295	2.91167	0.150952	0.247216
OS01G0203800	0.753385	0.645341	0.440817	0.385695	0.286582	0.411357	0.416191	0.268774	0.413632	0.12953	0.564141	0.126672
OS01G0203900	9.08031	10.8865	6.36056	9.49321	7.03894	6.82516	4.47677	4.41518	4.35062	3.31137	4.0039	3.98983
OS01G0204000	7.1573	8.3103	11.3517	11.4774	8.16879	9.12242	4.11343	7.19708	3.95343	6.11067	4.53184	4.99705
OS01G0205100	18.4845	15.3858	16.4424	21.7798	14.4712	19.8033	12.8634	14.7607	11.335	15.8329	13.8501	17.721
OS01G0205200	0.994956	0.901964	1.58724	2.05512	0.825588	1.14957	0.994001	1.28139	0.902662	0.980992	1.23233	1.00007
OS01G0205300	0	0	0	0	0	0	0.0705848	0	0	0	0.20839	0.204801
OS01G0205500	67.8189	55.1293	78.6144	91.7284	49.8672	44.8814	37.1816	64.2382	43.5896	37.9495	53.2746	54.7329
OS01G0205550	64.0753	55.5477	78.9932	87.3216	50.8064	38.3131	35.8407	72.0567	40.758	34.7665	44.8638	52.1945
OS01G0205600	3.7614	4.00061	1.55393	2.12277	1.40309	1.87454	3.34458	2.81352	1.91188	2.26686	1.64004	1.61149
OS01G0205700	80.9158	88.537	113.19	115.211	98.5445	100.404	92.3656	101.074	79.7206	90.8569	63.6297	76.6818
OS01G0205800	14.2412	16.2299	22.5016	21.4396	17.6958	16.3454	15.8606	30.1293	15.6867	16.7138	10.1367	14.185
OS01G0205900	35.3727	26.0758	12.2478	11.5505	19.5933	9.01984	13.0649	10.6344	13.8288	7.63861	15.0554	20.2799
OS01G0206200	24.2948	26.7987	43.1217	42.4188	29.6245	33.1726	25.4048	33.9015	25.2362	30.0336	19.1411	19.9217
OS01G0206300	0.0677813	0.0762201	0	0	0	0.0265709	0.0715388	0.0414395	0.173019	0.224618	0.0957276	0
OS01G0206600	15.4048	14.2419	17.0269	20.7443	15.4494	13.9131	15.701	17.1695	14.9751	11.8849	16.4463	19.5958
OS01G0206650	0.117688	0.0982999	0.0811609	0.170416	0.0394001	0.165964	0.0825362	0.145721	0.0399848	0.178076	0.132945	0.163252
OS01G0206700	2.19361	2.15547	1.79206	1.99983	1.26509	2.00475	1.7314	2.07765	2.64255	2.54032	2.1025	2.69552
OS01G0206800	0.190276	0.349502	0.196858	0.287084	0.119426	0.153669	0.0499512	0.0889679	0.100914	0.0337175	0.0755594	0.334011
OS01G0207001	0.474201	0.969307	0.341889	0.728344	0.324688	0.388344	0.0604284	0.187274	0.146416	0.142656	0.243482	0.568067
OS01G0207200	2.27331	2.93038	4.32139	3.72315	3.70606	4.8048	2.96472	5.02581	3.63528	4.73172	4.25216	5.71286
OS01G0207300	0.0901562	0.087058	0	0	0	0	0	0	0.0780409	0	0	0
OS01G0207400	12.9971	14.258	4.12554	6.08231	10.4044	7.01119	43.6936	26.0307	39.1279	35.3504	30.5779	43.2622
OS01G0207500	0.0994716	0.231663	0.0514428	0.34007	0.104055	0.175361	0.331505	0.568713	0.450712	0.493942	0.210694	0.31047
OS01G0207600	1.3169	3.77175	1.22768	3.02094	1.93251	1.74428	6.15462	4.78061	5.5653	5.31744	3.20205	4.76673
OS01G0207700	0	0	0	0	0	0	0	0	0	0.0707336	0	0.0516335
OS01G0207900	0	0	0	0	0.156484	0	0.0330264	0	0.0797223	0	0.0990497	0.162193
OS01G0208000	0.0323493	1.40473	0.200224	0.155615	0	0.22928	0.418106	0.716776	0.834658	2.03622	0	0.0674209
OS01G0208400	0.731565	0.0237642	0.034008	0.05951	0.68101	0.193209	1.00341	0.304913	1.01953	0.256557	0.348212	0.444697
OS01G0208600	27.3472	31.2979	26.8699	25.6491	28.6207	34.769	23.9865	29.108	24.2387	30.7045	23.6237	23.1447
OS01G0208700	2.07695	2.41223	1.65912	1.56214	0.82393	1.7509	1.55386	1.46237	1.74938	0.99652	2.09498	2.15546
OS01G0208800	5.47163	7.46406	3.45998	3.92694	1.81649	3.93533	3.50796	3.21378	3.90537	3.24325	3.95161	5.76441
OS01G0209000	22.7432	21.9103	23.4164	25.9138	19.9699	22.9415	18.8858	23.032	18.985	23.0873	20.9638	22.7432
OS01G0209150	0.0581101	0.0280323	0	0.0699157	0	0	0	0	0.0498934	0	0	0
OS01G0209200	16.7087	16.9576	23.0148	17.6516	18.6487	18.5218	15.7375	21.4016	18.8035	20.0032	9.75206	8.98047
OS01G0209300	9.78251	10.4043	16.5093	10.9017	13.2621	11.2948	8.9447	17.4301	10.8534	11.8886	5.3021	5.34093
OS01G0209400	23.4578	22.6209	22.9905	27.5555	23.6769	24.3385	20.242	23.2958	17.4937	21.8996	20.9378	26.2718
OS01G0209500	0.897476	2.80915	2.9414	1.31883	2.70101	2.63218	2.797	0.6786	2.61061	2.82869	0.637507	1.06693
OS01G0209566	1.73673	5.8965	6.86777	3.31336	5.45993	5.58124	6.01499	1.25686	5.94812	6.22814	1.47195	2.16926
OS01G0209700	0.395909	1.46295	0.10914	0.0954777	0.0662659	0.12421	1.39538	0.216357	0.404631	0.112529	0.838793	0.851546
OS01G0209750	0.205373	1.24772	0.0424268	0.0494776	0.0515636	0.0483992	0.743532	0.0364503	0.421365	0.0585209	0.565857	0.342152
OS01G0209800	1.1465	0.238562	0.581368	0.655248	0.641554	1.38894	1.8013	4.93636	4.88333	3.30791	3.22033	3.53922
OS01G0209901	7.94637	2.19437	3.55591	4.6336	3.12224	6.81488	11.7503	19.4724	27.762	16.7407	12.6871	15.1276
OS01G0210200	0.0355761	0	0	0.0855306	0	0.168215	0.0768759	0.119973	0.0612949	0.101901	0	0.148324
OS01G0210300	1.27715	0.140739	0.829419	0	2.06135	0.730596	1.20187	1.01195	1.21517	0.77922	1.39193	1.06371
OS01G0210400	0.0579872	0.0111785	0.0479644	0	0.0582338	0.0272795	0	0	0.0394777	0.0658907	0.0982759	0
OS01G0210500	21.8889	37.121	23.196	22.9188	20.9942	16.4868	138.13	144.613	94.0612	86.1681	124.504	79.8775
OS01G0210550	23.8296	36.8077	27.019	22.3162	24.365	17.4073	163.652	163.845	92.9343	91.0363	117.597	76.3685
OS01G0210600	22.2574	130.68	284.242	318.561	188.413	165.216	154.074	208.371	92.3164	149.747	197.836	201.606
OS01G0210700	0.0152245	0.0369953	0.0783755	0.0548601	0.0570673	0.0712289	0.0161258	0.0704313	0.115826	0.0218429	0.064193	0.0315304
OS01G0210750	0.200663	0.336985	0.344038	0.332175	0.489386	0.417541	0.300957	0.633142	0.330788	0.243809	0.376409	0.333975
OS01G0210800	3.9084	4.42716	5.62877	5.86766	5.79058	5.58182	3.45759	5.66227	3.7576	4.90387	2.88235	3.45416
OS01G0210900	0	0	0	0	0.0711107	0	0.0198943	0	0.0481549	0.0268006	0	0.0196471
OS01G0211000	0	0	0	0	0	0	0.0232871	0.0202582	0	0	0.0233762	0
OS01G0211200	0	0.0110558	0	0	0	0	0	0.0210246	0	0	0	0
OS01G0211400	0	0	0	0	0	0	0	0	0	0	0	0
OS01G0211600	7.40788	10.4605	7.98101	8.78168	6.27662	6.42242	7.17563	7.22078	5.19603	4.58175	12.008	13.7632
OS01G0211800	3.64095	0.803776	0.412878	0.31163	1.71027	0.884079	1.86021	0.731233	1.13952	0.200197	2.43841	2.49335
OS01G0212000	1.73237	0.914716	0.472037	1.02198	1.14899	0.84951	0.563465	0.667775	0.506097	0.374122	0.554547	0.408747
OS01G0212100	37.6528	45.9202	60.5261	56.52	60.9662	65.0924	54.0164	60.8895	55.4065	61.4833	30.4596	35.3536
OS01G0212400	24.3702	10.162	11.5125	9.55268	18.0273	11.3507	23.3594	16.4135	23.2648	16.7657	25.6856	22.586
OS01G0212500	0.0263275	0.101514	0.0816492	0.15873	0.231347	0.0619481	1.19697	0.503622	1.00901	0.561224	0.139447	0.1644
OS01G0212700	2.83379	1.34928	4.55477	1.85504	6.14857	3.17218	16.6405	14.1526	16.5732	9.85893	12.1214	15.406
OS01G0212900	2.26118	0.815301	1.29995	1.23176	1.23417	0.787589	1.92458	1.89025	1.54573	2.0724	5.29225	12.4472
OS01G0213100	0	0	0	0	0	0	0	0	0.0259254	0.0432455	0.0322162	0.0633041
OS01G0213300	0	0	0	0	0	0	0	0	0	0	0	0
OS01G0213350	0.00398275	0.00767453	0.00824283	0	0	0	0.00834884	0.0450191	0.0270103	0	0.0253025	0.0331396
OS01G0213400	0.98671	1.34325	0.919393	1.21207	0.680056	1.86891	1.27582	2.89646	3.23978	3.36154	3.77225	5.03594
OS01G0213800	0.365604	1.01466	0.680748	1.07654	2.75364	2.57759	0.861081	4.55841	0.583655	2.19857	0.696924	1.64311
OS01G0214001	2.27933	7.62578	4.141	7.97714	12.5179	13.5583	6.78409	19.3129	5.31003	11.6371	4.13366	8.75871
OS01G0214200	27.8425	56.6346	17.8348	28.8504	22.5307	35.257	31.9934	60.775	36.7523	75.5165	48.0594	122.073
OS01G0214300	18.5113	19.2364	18.7965	16.8799	20.3539	20.7256	24.2625	19.9884	22.7177	21.1175	15.3989	15.0524
OS01G0214400	6.38062	8.26792	8.69475	11.6792	7.25	8.96329	8.51044	7.69095	8.21757	7.20562	7.87154	6.05391
OS01G0214500	2.19558	4.89422	0.905208	1.05508	0.400944	1.60588	0.606391	0.928948	1.24074	0.687084	6.18234	4.16203
OS01G0214600	3.47317	1.86523	0.512962	0.747931	1.74397	0.758733	9.90787	1.74482	7.66675	1.33938	40.207	17.9174
OS01G0214800	9.37387	7.20136	1.17045	1.85624	1.33998	2.75853	6.62796	3.86496	7.64133	3.96534	22.4614	22.3681
OS01G0214901	7.21213	5.66487	0.727023	1.10229	0.927457	1.40858	4.44533	3.15455	5.31538	2.40352	13.9787	11.7567
OS01G0215000	0.83449	0.0263749	1.72523	0	2.2325	0.0965779	2.92323	0	3.05338	0.0388896	6.95621	0.427139
OS01G0215100	0	0	0	0	0	0	0.311093	0	0	0	0.295926	0
OS01G0215500	0.542551	0.0205068	0	0	0	0	0.493722	0.176025	0.21717	0.241685	0.811292	1.19553
OS01G0215700	2.59859	4.27445	3.74839	2.88884	5.82741	1.75791	5.19663	2.79396	3.43124	1.09661	3.39915	3.90245
OS01G0215725	2.57611	5.24168	3.28433	2.0564	3.94788	1.26049	4.11737	2.70813	3.91071	0.476038	3.72194	2.75135
OS01G0215750	0.0411397	0	2.11599	0.0141877	2.06568	0	3.46811	0.0109947	2.35384	0	2.41471	0.0122271
OS01G0216000	0	0	0	0	0.0284647	0	0.191467	0	0.0192942	0	3.98705	0.94385
OS01G0216150	0	0	0	0	0	0	0	0.0316787	0	0	1.90967	0.404694
OS01G0216300	0	0	0	0	0	0.0234117	0	0.0550509	0	0.056536	0	0.621595
OS01G0216350	0	0	0	0	0	0	0	0	0	0	0	0.046618
OS01G0216400	0.751663	0.377432	0.0323678	0.302016	0.157265	0.110599	1.029	0.367584	0.454032	0.579113	0.796354	3.22746
OS01G0216500	4.40614	1.98646	0.294835	0.458503	0.0795856	0.186573	0.638439	1.08676	0.702885	0.36072	1.17544	1.38584
OS01G0216600	2.22418	1.04934	0.14977	0.291071	0	0.171054	0.258335	0.677904	0.165646	0.275902	0.409988	0.352511
OS01G0216900	0.0142906	0	0	0	0.0358789	0	0	0	0	0	0	0
OS01G0216951	0	0.035103	0	0	0	0	0	0	0	0	0	0.0379013
OS01G0217000	1.54323	1.1826	0.344779	0.442259	0.664753	0.62092	0.405734	0.605617	0.267338	0.307809	1.70199	1.29895
OS01G0217050	0.626199	0.603786	0.184858	0.043119	0.13476	0.252841	0	0.416661	0.183292	0.0509349	0.379146	0.48428
OS01G0217100	0.107964	0.29495	0.185916	0.216828	0.54213	0.169531	0.726317	0.741128	0.522332	0.204915	0.190661	0.187331
OS01G0217400	0.0696764	0.37614	0.3169	0.537648	0.139947	0.524716	0.176939	0.759523	0.189968	0.515038	0.1181	0.464119
OS01G0217500	11.1979	19.5583	3.17868	8.07168	1.42499	2.03052	0.499458	0.844212	0.805116	1.0078	2.63031	2.48566
OS01G0217800	18.6287	72.5839	27.6972	36.2012	22.5223	37.2948	20.7173	35.5079	23.6708	36.6919	17.5688	26.8529
OS01G0217900	6.44825	7.75456	7.58781	4.35997	6.38591	6.79233	5.4411	7.37958	6.11677	7.59802	4.28924	6.41472
OS01G0218032	49.4736	46.1709	41.7168	43.1099	40.7206	47.9288	39.3745	42.6749	43.3947	53.1706	45.9194	50.5717
OS01G0218100	6.6534	4.83027	3.84651	4.93604	1.96876	2.31823	5.95449	6.28574	8.51573	8.60167	9.05832	11.6069
OS01G0218200	0.787718	0.530121	0.452743	0.422555	0.565035	0.35253	0.341468	0.689083	0.456302	0.301359	0.648791	0.715374
OS01G0218350	3.62559	3.01554	2.67164	2.94797	2.57101	2.43605	2.20501	3.27837	2.22423	2.43495	2.76165	3.32163
OS01G0218500	0.028791	0	0	0	0.0361422	0.0338811	0.0394703	0	0.0634327	0	0.259145	0.0599326
OS01G0218700	8.1953	11.1456	7.58279	9.60052	6.51759	10.2166	11.8561	10.8533	8.64501	10.555	12.9334	11.2426
OS01G0218800	11.2037	11.221	14.2055	18.9527	13.0789	14.0985	8.97146	12.6621	10.0964	12.6532	6.9591	7.0371
OS01G0218900	11.3352	24.7661	10.6566	14.3302	9.42941	14.7144	9.18887	11.5844	8.72533	10.4659	7.74042	9.62822
OS01G0219000	3.29523	2.8265	2.13754	2.4467	2.16454	0.902723	1.71134	1.84505	1.53845	1.85523	1.94889	1.55585
OS01G0219100	9.65314	7.64878	6.02942	7.23087	8.45157	8.33886	6.8015	8.52212	7.78169	7.94689	7.78558	8.3464
OS01G0219200	0.652756	0.641308	0.363376	0.423858	0.189097	0.442997	0.504062	0.687587	0.406136	0.46373	0.505297	0.496426
OS01G0219300	81.2243	76.6082	18.6865	23.1379	10.5936	18.173	13.6822	9.13301	17.2074	7.99929	21.4813	19.3665
OS01G0219500	0.034506	0.0249405	0.0178445	0	0	0	0.0363264	0.0319524	0.0146602	0	0	0
OS01G0219600	0.0795182	0.00851488	0	0	0	0	0	0	0	0	0	0
OS01G0220100	8.37712	11.8128	0.0897221	0.296569	0	0.101915	0	0	0.0122747	0.0205018	0.214323	0.12031
OS01G0220150	4.96738	7.79716	0.0479998	0.139977	0	0.0272997	0.0245061	0	0	0	0.147523	0
OS01G0220200	7.76099	6.60506	8.63362	7.98453	8.20464	8.61338	20.2292	10.617	15.3508	10.6937	30.3059	28.4783
OS01G0220300	66.956	87.2244	69.1569	103.707	61.4357	68.4625	60.6934	92.541	60.8994	88.7022	49.3508	66.0226
OS01G0220400	32.2965	13.0991	11.3105	9.63655	11.3537	16.3984	22.2614	19.5422	34.7644	25.7315	67.5601	57.3629
OS01G0220500	21.9441	6.20433	10.4165	7.01826	3.20783	3.48775	2.6302	2.21328	5.63898	2.04518	5.51128	6.53586
OS01G0220700	0	0	0	0	0.134222	0	0	0	0	0	0	0
OS01G0220801	0	0	0	0	0	0	0	0	0	0	0	0
OS01G0220900	0.00351289	0.00338448	0	0	0.0176386	0	0	0	0.00595453	0	0.022317	0
OS01G0221000	11.566	24.3288	8.87402	8.54288	15.5209	11.3189	25.5753	12.8635	53.6321	25.4481	10.7327	18.5603
OS01G0221100	3.15301	6.67215	3.33424	3.25495	7.30331	4.41771	9.66611	5.82156	15.529	11	6.11825	7.5792
OS01G0221300	10.6495	10.07	12.1455	10.5604	9.04193	10.9535	10.4099	10.1808	10.5237	10.5845	7.06867	6.356
OS01G0221400	5.56438	0.951717	1.33553	0	3.70356	2.38676	6.34102	3.74478	8.5908	7.79237	16.7163	40.4074
OS01G0221500	3.41192	4.47742	3.59424	4.21201	2.70399	3.78787	5.11104	5.70872	5.95637	5.50911	4.67907	4.98915
OS01G0221600	0.0549419	0.0635463	0.295415	0.132539	0.165526	0.155061	0.231882	0.262294	0.243054	0.187252	0.0931119	0.274424
OS01G0221700	0.291581	1.23003	0.979086	1.4493	1.0066	1.03023	1.47151	0.717379	1.08925	0.882084	4.36403	1.63165
OS01G0221800	0.539908	1.86481	0.950424	4.98052	1.74366	2.02405	2.77608	0.801012	2.98294	3.585	9.99971	4.99671
OS01G0221900	0.4867	0.65146	0.59658	0.39147	0.543072	0.275454	0.93021	0.566726	1.0724	0.61394	0.820928	0.693937
OS01G0222001	0.21954	1.12487	0.884078	0.167231	4.14839	2.03841	1.09785	1.52445	0.963622	0.525177	2.54576	1.4429
OS01G0222300	2.6793	3.50904	3.37879	4.34695	2.1417	2.51547	0.888267	2.02211	0.736326	0.955802	1.19632	1.02527
OS01G0222500	12.4259	10.0998	10.2673	8.31929	11.5776	10.4914	8.88746	11.9946	7.0987	11.7526	12.1645	15.7529
OS01G0222600	11.5481	25.5942	2.74136	7.02989	6.00913	11.052	24.4368	17.2838	67.2986	44.9749	30.7824	39.2837
OS01G0222700	6.90685	8.72128	5.84242	6.00374	6.38927	8.19586	8.33466	6.61087	7.62762	9.64482	5.76822	5.48943
OS01G0222800	1.4132	1.2283	2.61988	2.48769	1.77432	1.67463	1.33826	4.05469	1.46945	1.89654	0.399897	1.37583
OS01G0222900	1.15586	1.37583	2.99612	2.13172	1.97589	1.9142	1.15673	1.89365	1.72751	1.33332	0.781996	0.870881
OS01G0223000	3.93026	3.67329	5.24046	4.8826	3.6156	3.49576	4.48062	4.2897	4.11771	3.54109	4.29094	4.74666
OS01G0223200	4.48678	0.708802	1.00504	0.420834	3.25424	2.02318	13.88	3.34617	12.5209	4.00195	20.569	17.8473
OS01G0223300	0.0150809	0	0.0155998	0	0.018931	0	0.0317203	0	0.0512301	0	0	0
OS01G0223500	2.9467	5.44938	1.62528	1.89428	1.87583	3.24202	2.97667	2.47067	3.08403	2.14418	2.46556	1.90412
OS01G0223600	15.2256	15.5913	14.2282	14.2061	12.2939	9.18332	7.71079	7.71082	7.41694	5.93809	12.2207	9.20015
OS01G0223700	9.11909	17.238	8.41102	13.4788	8.81045	18.3441	8.39223	15.9009	7.99802	15.8162	5.88581	13.5807
OS01G0223800	3.61546	3.58812	4.08275	4.46946	4.80143	5.58964	3.55088	4.3349	2.59307	3.98643	1.97519	2.78394
OS01G0223900	1.41163	1.00804	0.247747	0.425946	0.74361	1.09571	0.847329	0.788657	1.74364	1.32236	2.13552	2.04536
OS01G0224000	5.84555	6.71822	5.66112	3.33557	6.69602	5.39061	13.7112	5.39557	8.95175	8.83822	4.40499	6.06676
OS01G0224100	37.137	29.8198	18.8242	23.9784	16.216	11.6712	9.76639	11.6505	7.51248	6.40509	6.5123	10.6236
OS01G0224166	1.74078	0.873063	1.58185	1.7887	3.14689	3.61216	3.9646	3.79562	4.72885	3.90574	3.64077	2.94901
OS01G0224200	2.9561	4.04565	3.80825	5.04885	4.56745	3.03971	1.13512	1.94097	0.99596	2.45181	1.71398	1.21055
OS01G0224300	17.3883	14.9984	16.9936	24.0391	14.2397	13.8644	15.6972	16.6366	10.0835	14.3144	23.4396	50.9276
OS01G0224400	4.03958	10.8907	5.82061	5.75426	4.27863	6.41518	3.84203	6.26763	4.44982	5.41687	3.10236	3.44202
OS01G0224500	31.999	25.7369	36.0005	44.6836	35.7138	26.5176	22.0503	22.2967	21.9969	24.7572	25.1016	28.0048
OS01G0224700	0.315454	0.147664	0.0559294	0.0652451	0.022628	0	0.0949194	0.183353	0.04596	0.0255808	0.0381827	0.0187551
OS01G0225000	1.35665	2.75388	0.700865	1.33365	0.627448	1.00905	0.872104	0.959477	0.487657	0.559002	0.718736	0.929186
OS01G0225100	20.6925	21.0277	21.7285	21.8548	23.5435	21.948	20.8601	21.9454	18.7035	19.7159	15.7174	16.2273
OS01G0225200	12.1478	10.8978	11.9968	13.6957	8.9854	11.6971	9.02627	11.2366	8.7939	9.88979	7.2207	9.08406
OS01G0225300	5.55121	6.4946	5.33042	6.26838	5.29528	6.95817	5.4444	6.8255	6.10095	8.16427	5.44214	6.21804
OS01G0225400	5.7258	36.1097	57.6114	68.1621	62.2047	58.6913	63.7571	79.4478	44.5175	62.0495	14.0896	19.5785
OS01G0225500	0	0.0110397	0	0	0	0	0	0	0	0.032535	0	0.0238375
OS01G0225550	0.517802	10.4985	0.0324324	0.71872	0.275764	0.221641	0.63196	0.0566581	0.401424	0	0.598461	0
OS01G0225600	0	0.154803	0	0	0	0	0	0	0	0	0	0
OS01G0225700	0.956983	0.410883	0.328332	0.12752	0.13351	0.126167	0.233746	0.0847106	0.369661	0	0.338606	0
OS01G0226200	14.1063	10.722	6.46394	4.57877	8.92571	3.79712	3.3851	2.35759	1.92235	0.89312	2.54108	1.8724
OS01G0226250	1.51601	0.767819	1.77995	1.20925	0.725292	0.344067	0.323274	1.30357	0.379877	0	0.3068	0.904965
OS01G0226300	66.6209	33.1733	76.556	59.2952	60.4392	34.1943	21.0585	27.3036	17.0062	19.7997	34.7107	29.7784
OS01G0226400	5.80571	11.0188	6.58801	4.6171	6.72503	5.13302	5.96977	5.45054	4.9341	2.65469	2.15144	4.27815
OS01G0226450	11.7914	22.5585	13.0669	10.1349	13.9772	10.2933	12.3532	9.79514	9.01407	5.25355	4.5633	8.13075
OS01G0226500	23.092	16.3343	30.0922	17.1631	26.5843	17.1898	24.352	14.827	21.3006	15.4153	16.1651	12.9772
OS01G0226600	0.367385	0.0376762	0.279356	0	0.0981614	0.0153116	0.250712	0.0364865	0.729319	0.152307	0.179469	0.0372535
OS01G0226666	0.788074	1.58724	2.26924	3.76665	2.3319	1.5566	2.05514	1.43106	1.31901	1.00028	1.75918	2.3728
OS01G0226700	2.51802	5.43586	6.95006	13.0865	5.42562	7.70262	6.51209	5.87234	2.79268	4.01349	6.33189	8.06041
OS01G0227100	11.3527	23.6308	13.9036	12.7501	15.5443	16.4961	34.457	23.3587	46.9052	46.1417	15.9512	15.9715
OS01G0227200	4.12826	1.84901	1.36834	1.15778	2.68232	1.81052	4.08062	2.38083	4.91257	1.91729	13.0079	12.8993
OS01G0227250	4.46768	2.08653	1.78942	1.52805	2.28995	2.83862	4.48843	2.43021	5.32533	2.11073	15.5264	14.5466
OS01G0227300	28.5003	24.6687	20.3029	19.3518	24.8491	21.9128	25.7305	21.4291	26.1104	23.4724	35.0691	40.5796
OS01G0227350	0.0844365	0.0406986	0.0581857	0	0.0706637	0.0993577	0.119139	0.0511092	0.11991	0	0.327982	0.38082
OS01G0227400	0.219309	0.076903	0.164759	0.0480358	0.30034	0.375832	0.466781	0.248217	0.851931	0.397594	1.94369	1.12097
OS01G0227500	0.288415	0.104234	0.0372862	0.0434967	0.543072	0.0847551	0.170855	0.266695	0.67408	0.255808	1.26003	1.1253
OS01G0227700	0	0	0	0	0	0	0	0	0	0	0.0427519	0.0629995
OS01G0227800	0.00921948	0.159935	0	0.022246	0	0	0.058268	0.119263	0.0313453	1.04675	0.058587	1.88014
OS01G0228300	24.3726	19.3244	24.2393	24.1922	18.4838	17.6928	18.2573	16.9764	16.2899	16.8875	20.3295	17.923
OS01G0228400	0.0204498	0.105098	0	0.164535	0.102682	0.14416	0.143277	0.0762492	0.0694426	0.0386649	0.851805	0.468024
OS01G0228450	0.125246	0.646629	0.351597	0.885082	0.606428	0.315472	1.22473	0.496467	0.471384	0.355469	4.54795	1.73129
OS01G0228500	1.32842	17.5985	2.09972	13.0362	1.21638	5.77643	2.84888	3.21736	2.69207	6.71315	0.529845	1.13875
OS01G0228600	12.1541	14.6121	7.57456	11.8696	8.23558	12.0543	17.0989	18.1338	14.1662	15.9885	19.6757	24.0735
OS01G0228800	6.72485	7.73101	6.91776	9.12981	8.87355	6.95584	4.97722	5.0571	3.72282	3.38993	4.97107	6.62963
OS01G0228901	4.29176	4.42509	7.11098	6.8947	3.64915	3.34302	1.70428	2.33859	1.37823	1.86441	1.83049	1.5834
OS01G0229000	10.1999	10.7207	16.201	16.1597	9.2037	8.26852	4.06279	4.90768	2.79861	4.8427	5.06997	3.92748
OS01G0229100	47.1006	46.244	58.4481	64.9414	54.1708	49.5448	38.4262	46.881	34.7769	39.2137	35.4637	43.3536
OS01G0229200	50.9879	44.0362	40.8362	40.7546	47.8119	41.2415	57.2859	42.561	62.2047	40.3889	68.1301	65.9449
OS01G0229250	26.7059	22.4036	23.2117	24.7631	28.615	25.1494	30.4313	30.6475	35.271	27.0574	34.2734	38.865
OS01G0229300	2.92815	3.86892	3.20265	3.30081	3.28486	3.34859	3.01856	3.11333	2.98411	3.401	2.3027	2.90019
OS01G0229400	15.9844	18.4327	13.9502	23.1589	12.6793	15.5243	9.26246	12.4188	6.37352	10.4554	9.62083	9.03442
OS01G0229500	15.5112	8.30691	11.3963	4.61403	12.1262	6.32995	14.7101	6.10632	14.1044	4.96002	11.8639	7.8786
OS01G0229600	10.3881	7.10905	3.33946	3.22961	3.11792	2.22939	4.23652	1.43855	2.2571	1.12305	4.47004	3.11962
OS01G0229700	0.208726	0.153853	0.10155	0.148067	0.123302	0.0866534	0.103766	0.067319	0.0627131	0.139547	0.104046	0.0511097
OS01G0229800	0	0	0	0	0	0	0	0	0	0	0	0
OS01G0229900	8.16859	8.19163	9.046	8.00666	8.76742	9.35593	10.365	8.92034	8.77561	8.81202	4.9246	6.68657
OS01G0230200	1.65837	1.20573	0.541587	0.584983	1.77741	0.957715	1.14466	0.912431	1.6985	0.578168	2.03379	0.908175
OS01G0230700	0	0	0	0	0	0	0.00806926	0	0	0	0	0
OS01G0230800	0.179323	0.207486	0.0741118	0.0864345	0.225113	0.0844736	0.266657	0.0321195	0.214334	0.153156	0.0760026	0.2987
OS01G0231000	52.2302	41.4972	55.6968	51.8833	50.2929	44.8747	48.4169	39.7385	48.1053	36.9322	66.0585	60.8145
OS01G0231500	15.878	17.566	12.3003	15.3762	13.0156	20.3216	20.9354	22.9486	22.4973	24.9573	21.498	26.2542
OS01G0231600	0.601242	0.349354	0.492143	0	0.604435	0.289623	0.843498	0.159409	0.859727	1.06163	0.51174	0.251601
OS01G0231700	129.258	92.638	171.388	179.595	118.606	88.339	91.9295	86.7302	83.5882	79.6086	117.504	94.967
OS01G0231800	57.9536	22.5871	39.1015	30.565	31.0345	25.8206	23.661	17.6311	31.1104	20.5321	101.281	86.5548
OS01G0231900	24.4852	31.0597	34.9021	36.6164	34.9893	44.1518	36.5231	46.6944	37.2873	47.9783	26.897	30.9738
OS01G0231950	0.101658	0.261616	0.0699001	0.0814864	1.021	0.560584	0.365519	0.344756	0.758328	0.388016	1.07801	0.70631
OS01G0232000	0	0.0248522	0.106385	0	0.452807	0.243131	0.110289	0.0449052	0.0883339	0	0.218474	0.161015
OS01G0232100	0.0344853	0.0166249	0	0	0.43291	0.365459	0.146419	0.247677	0.23545	0.147231	0.438463	0.0359
OS01G0232200	0.0219307	0.211377	0.13606	0.23807	0.137649	0.283682	0.208252	0.724889	0.018657	0.155715	0.0464583	0.0912829
OS01G0232300	13.5514	16.1977	17.6688	18.9688	14.1247	18.4031	12.0144	17.6502	13.6347	16.8368	9.23799	11.8642
OS01G0232400	20.7957	23.693	20.8418	18.947	28.2617	27.6155	28.2105	26.8613	27.4143	26.7324	28.3428	30.6387
OS01G0232450	8.65955	9.49556	10.846	8.03256	12.2657	11.9611	11.5312	14.1454	10.54	11.8411	9.98806	11.7287
OS01G0232500	25.4898	38.7761	35.3128	42.8732	34.5564	41.952	35.8506	43.74	33.5341	48.3343	21.4187	33.0117
OS01G0232550	21.486	38.2818	29.9968	37.5063	26.6689	37.7256	29.8089	46.796	28.4862	40.419	19.147	26.9033
OS01G0232700	44.0002	41.0368	45.4008	48.5614	38.3855	37.6163	37.33	37.3603	34.1633	30.9295	38.8735	46.3371
OS01G0232800	87.1429	71.8562	63.974	81.3237	77.3762	89.9111	68.2523	79.7305	69.5435	90.0109	101.108	115.316
OS01G0233000	21.2131	19.5373	1.42322	3.83881	4.42924	13.3677	21.6193	18.8905	46.4711	46.3293	43.2743	54.2197
OS01G0233100	2.14713	1.57824	3.31908	1.72658	1.68798	0.81611	0.892345	0.577736	0.701085	0.862325	1.12564	0.519069
OS01G0233400	0	1.25779	0	0	0	0.267214	0	0.0337449	0.06459	0.161513	0	0.196821
OS01G0233500	7.11257	9.66514	12.0675	13.0554	7.44545	9.53675	3.39498	9.41672	3.34987	6.42651	3.90006	7.47613
OS01G0233800	0.0818553	0.102548	0.220131	0.118524	0.0205505	0.0769606	0.0861374	0.0455519	0.0417231	0.0232258	0.0866897	0.0851615
OS01G0233850	0	0.0646686	0.138492	0.1615	0.112235	0.0526934	0.0953654	0.0394191	0	0.0637285	0.0473755	0.186206
OS01G0233900	8.00275	8.41598	6.53678	9.67829	6.35818	9.7188	6.00202	10.0942	7.71839	10.7859	6.86682	6.78815
OS01G0234001	0	0	0	0	0	0	0	0	0	0	0	0
OS01G0234100	3.92504	1.56238	11.3493	3.82989	5.76256	3.24934	4.97605	3.30385	7.51106	4.11633	2.54838	1.11857
OS01G0234200	0.0560898	0.270353	0	0.202877	0	0.0330005	0	0.0254679	0	0.0797347	0	0.0875672
OS01G0234300	0.046423	0.0149185	0	0	0.699318	0	0.163975	0.111838	0.158335	0	0.459039	0.28993
OS01G0234433	0	0	0	0	0.0489375	0.0459243	0	0.0694422	0	0	0.0826172	0
OS01G0234499	0.0252658	0	0	0	0.634368	0.0596022	0.378372	0.308791	0.303118	0.0721122	0.749866	0.157898
OS01G0234566	0	0	0	0	0	0	0	0	0	0	0	0
OS01G0234700	2.08491	3.70865	1.33706	2.72891	1.85015	3.09038	1.41276	3.76604	1.16622	1.84211	1.79016	1.64662
OS01G0234800	13.7458	19.0139	14.5867	25.0148	15.8778	27.6095	14.6087	24.2662	14.2793	25.2245	12.9701	18.1216
OS01G0234850	0.018982	0	0	0	0	0	0	0	0	0	0	0
OS01G0234900	20.4183	15.8417	17.314	15.6651	31.5777	18.8695	39.9988	21.844	27.6431	18.3492	21.302	19.2275
OS01G0235100	1.35598	1.19548	3.20183	1.21357	4.669	0.638955	12.6095	3.86639	5.82563	1.37939	15.7645	3.71103
OS01G0235200	4.76021	4.54625	4.52935	4.39702	3.01327	3.86997	1.63449	3.31726	3.10607	4.11914	2.25013	1.76078
OS01G0235300	23.757	25.0907	15.8305	21.3472	18.4489	23.0355	30.4901	28.0565	27.364	28.8413	25.0163	33.4382
OS01G0235325	15.7714	17.4679	3.94931	8.11113	3.70687	6.27621	8.44029	9.93937	15.782	6.66554	7.24221	9.96999
OS01G0235350	1.8692	4.02011	3.53491	2.96217	3.08154	4.20487	3.15682	4.05011	2.9303	3.91496	1.52929	1.18517
OS01G0235400	35.212	36.2795	54.3081	50.5763	29.7889	33.3728	25.6845	31.4643	27.1997	29.8698	25.4912	27.3821
OS01G0235500	0.0703598	0	0	0	0.0588855	0	0	0	0	0	0	0
OS01G0235632	0.0320896	0.0123686	0	0	0.0161127	0	0.040454	0.0119837	0.0217894	0	0.0407782	0.0400582
OS01G0235700	31.156	36.7041	26.8213	27.1413	26.0912	28.3116	30.0341	25.0033	29.3603	24.0772	21.8456	25.7169
OS01G0235800	26.6065	27.5005	28.3886	28.0947	24.9231	29.7678	23.3464	27.4894	22.6681	29.0522	20.3375	23.0532
OS01G0235850	0	0	0	0	0	0	0	0	0	0	0.0356755	0.0350517
OS01G0235900	0.106741	0.147009	0	0	0	0	1.9386	0.0827224	0.65004	0.39035	9.24072	2.63479
OS01G0236000	3.46407	3.43854	2.42741	3.29136	2.35854	1.86563	1.9583	1.91495	1.57635	1.87836	2.70574	2.78055
OS01G0236300	23.4253	7.15405	13.5846	7.50551	20.8941	8.23858	9.48717	5.50467	6.62058	3.2693	9.49993	5.41917
OS01G0236400	21.0106	10.64	15.9849	15.6648	20.3516	11.6868	10.5716	10.1484	7.65309	7.60835	9.83159	9.15454
OS01G0236700	28.4175	17.9435	14.2564	15.5953	13.7533	14.1603	17.8874	12.8747	14.829	11.5063	22.8037	29.3441
OS01G0236800	8.48043	14.5022	9.56967	16.2238	9.28307	15.2235	10.6572	15.707	9.60035	14.5679	7.28671	13.4555
OS01G0236900	0.778928	1.47608	0.459384	1.67381	0.628629	0.590943	0.536961	1.54072	0.668366	0.71522	0.412872	0.753495
OS01G0237000	0	0	0	0	0	0	0	0	0	0	0.038441	0
OS01G0237100	0.969149	1.72036	1.93965	3.00407	1.39041	2.3901	2.67314	2.44676	3.62012	2.18785	2.60764	2.36983
OS01G0237200	0.86629	0.767819	1.18663	0.690999	1.63191	0.688135	0.646548	0.760415	0.759755	0.62813	0.613601	0.301655
OS01G0237366	0	0	0	0	0	0	0	0	0	0	0	0
OS01G0237400	0	0	0	0	0	0	0	0	0	0	0	0
OS01G0237500	0.370021	0.392866	1.37343	0.444707	0.557453	0.262516	0.160136	0.496774	4.72104	1.06038	4.63081	0.617135
OS01G0237750	0.500752	0.414999	1.17594	0.171196	0.179677	0.170448	0.480212	0.431399	3.76319	0.622298	1.82405	0.597817
OS01G0238200	12.4371	27.1929	17.9698	40.9952	12.1234	33.0969	8.54352	25.236	7.1442	16.9337	5.50886	16.4232
OS01G0238287	16.6903	41.941	16.5606	43.7231	11.6348	32.7883	6.84394	26.9232	9.69808	17.8789	4.07393	18.0259
OS01G0238375	0	0	0	0	0	0	0	0	0	0	0	0
OS01G0238500	0.529808	0.18558	0	0	0.120844	0.0283067	0.144977	0.0220112	0	0.034188	1.35111	0.651168
OS01G0238600	39.3928	32.6903	43.6698	39.2388	27.9393	29.0149	28.3429	34.3956	33.0199	26.5878	40.3335	32.5863
OS01G0238700	0.0144226	0.0208473	0.104435	0.0522156	0.0362091	0	0.075815	0.0805474	0	0.0409092	0	0.0900248
OS01G0238800	10.2459	9.28552	12.265	15.0095	10.7712	10.5482	6.68858	10.4935	6.82105	9.35699	8.19158	9.29669
OS01G0238850	0.977017	0.859439	1.1862	1.65961	0.865803	0.949728	1.23367	1.98318	0.789395	0.246343	0.609286	0.658628
OS01G0238900	57.9114	68.1941	54.456	72.0546	50.1303	60.1869	53.1342	62.0809	48.8849	60.1286	32.3726	41.0046
OS01G0239000	0.0211195	0.0067838	0.0563919	0.0169918	2.18834	0.446666	3.21162	0.668795	2.62455	0.698847	6.159	5.50471
OS01G0239100	6.1345	6.25595	4.86455	5.07566	7.7744	8.0977	9.3517	8.72639	9.9573	8.31257	7.39678	7.70167
OS01G0239150	10.9321	11.4394	10.4019	8.27274	13.7531	13.9014	17.5929	14.2438	17.3656	15.6229	13.2347	13.4881
OS01G0239200	45.3811	19.9988	27.5666	28.202	20.7671	19.9353	71.5599	28.6549	58.1436	30.0455	163.439	98.0356
OS01G0239300	0.0439115	0	0	0.0352921	0	0	0.061992	0.026526	0.0748529	0	0.155067	0
OS01G0239700	27.9176	25.0376	20.3525	19.4598	28.3605	30.7832	30.4338	29.6519	31.2322	27.0594	32.4798	37.5087
OS01G0240600	0	0	0	0.0554841	0	0.0269974	0	0.0215086	0	0	0	0.0239078
OS01G0240700	0	0.0138903	0	0	0	0	0	0.104533	0	0.040971	0	0.0899816
OS01G0240725	0	0	0	0	0	0.0725135	0	0.105245	0	0	0	0.063984
OS01G0241000	3.31113	1.9365	0.255324	0.351984	0.90175	0.686385	1.68207	0.906039	1.71899	0.605736	2.30644	1.6819
OS01G0241100	9.53516	8.98756	12.7154	13.0753	11.7523	11.7972	7.82703	11.3311	8.00356	14.2427	5.98017	6.68974
OS01G0241400	1.73049	0.890429	0.773852	0.624634	1.08623	0.408532	0.371501	0.89539	0.39617	0.576934	0.183459	0.120192
OS01G0242200	9.4763	4.98245	2.24173	4.55902	1.42074	1.73645	0.444693	1.89399	0.179388	0.898522	0.446978	0.878217
OS01G0242300	4.99159	3.22753	3.87744	3.77608	4.37179	3.05407	2.55165	3.27576	2.08271	1.92875	4.01827	3.58559
OS01G0242333	0.302702	0.364982	0.312505	0.121464	0.253339	0.119012	0.0539641	0.528579	0	0.14399	0.320854	0.105096
OS01G0242400	0	0.0138521	0.0297046	0.0346471	0	0	0	0	0.0244907	0.0408579	0.030445	0
OS01G0242450	0	0.0266486	0.05702	0	0	0	0	0	0	0	0.0585658	0
OS01G0242500	14.8638	10.0682	17.7192	13.9	19.6491	11.7334	11.6971	10.6968	8.54215	8.92708	14.5482	13.9741
OS01G0242600	17.323	12.1197	7.59748	10.1758	11.1695	13.4088	15.8565	12.9301	17.7594	15.6632	25.1727	33.0301
OS01G0242800	0	0	0	0.122577	0	0	0.112085	0	0.0887174	0	0	0
OS01G0242900	20.2052	21.1426	16.1233	14.5439	15.6283	17.6796	22.2687	20.3764	17.729	16.0141	28.0358	28.221
OS01G0243000	0.383922	0.393944	0.384115	0.448052	0.248746	0.524446	0.392542	0.633522	0.738044	0.563055	1.12822	1.23729
OS01G0243100	12.8773	13.3919	15.6826	19.3222	10.366	9.90303	4.77838	8.14222	4.04459	7.33134	5.29461	5.60592
OS01G0243200	9.36608	26.061	9.34282	17.8328	6.40674	15.4884	5.51406	11.1407	9.68804	16.2928	3.82876	6.20743
OS01G0243300	0.917822	2.50796	0.45138	0.947475	0.438936	1.18482	0.23299	0.733545	0.747762	0.87217	0.37055	0.364102
OS01G0243400	6.95545	2.42109	2.62119	1.90991	3.98723	2.55086	3.00854	2.00687	3.33145	1.81702	5.9269	5.16283
OS01G0243450	7.49253	3.36146	2.08504	2.08454	3.00256	2.17039	4.4233	2.56106	4.02762	2.2534	6.41107	5.06896
OS01G0243600	1.90519	2.0002	0.404823	0.53943	0.773812	0.66132	0.9015	0.775337	0.76938	0.240126	0.831649	0.817262
OS01G0243700	47.9905	17.0735	17.5061	17.6343	30.9132	17.2279	26.7871	20.7988	21.3192	15.3639	49.4996	36.4274
OS01G0243800	7.77551	11.2206	9.49184	9.61333	8.02546	9.6512	10.1166	9.94128	11.8138	11.4705	6.70304	5.77607
OS01G0243901	0.020457	0.0591827	0.0422613	0.295708	0.0513619	0	0.0435627	0	0	0	0	0
OS01G0244000	0	0.0121195	0.181979	0.121296	0.1894	0.0295806	0.318871	0.0459093	0.10705	0	0.0532745	0.0261696
OS01G0244150	0	0	0	0	0	0	0	0	0	0	0	0
OS01G0244400	0	0	0	0	0	0	0	0	0.0179872	0	0	0
OS01G0244966	0	0	0	0	0	0	0	0	0	0	0	0
OS01G0245000	0	0	0	0	0	0	0	0	0	0	0	0
OS01G0245532	0	0	0	0	0	0	0	0	0	0	0	0
OS01G0245600	0.0221615	0	0	0	0	0	0	0	0	0	0	0
OS01G0245700	0	0	0	0	0	0	0.0282932	0	0	0	0	0
OS01G0245901	0	0	0	0	0.0333292	0	0	0	0	0	0	0
OS01G0246100	16.7734	16.8289	17.7513	14.856	18.8084	18.8494	19.4435	18.8343	19.3879	20.3881	13.9032	16.3978
OS01G0246200	0	0.0166984	0	0	0	0	0	0	0.0295623	0	0	0
OS01G0246400	1.63814	1.29418	0.163105	0.190215	0.049553	0.139513	7.26592	1.12408	1.8552	0.281119	44.2129	4.23323
OS01G0246500	9.99824	10.1762	9.31437	10.3123	9.44474	9.96462	11.0522	9.08335	8.04482	6.58866	7.03102	8.03923
OS01G0246601	0.145275	0.0280323	0.0599666	0	0.0729519	0.068596	0.0623883	0.150228	0.0997868	0	0	0.121084
OS01G0246700	20.7605	15.1342	12.3305	13.8384	6.45779	11.3645	16.9389	18.6699	16.7717	20.6308	19.7437	27.191
OS01G0247500	2.77164	11.8425	19.4522	22.849	11.8076	5.46631	12.1343	3.18663	16.7463	4.21475	3.44429	1.27174
OS01G0247550	2.00877	8.65708	14.716	14.9064	7.65262	3.92946	5.30877	2.28466	10.9147	1.98341	2.93825	0.577548
OS01G0247600	15.6302	0.0286703	24.8978	0	29.9931	0.0701645	40.0958	0.102198	33.8424	0	11.0895	0
OS01G0247700	0.138334	0.0985226	1.92898	0.406534	2.15928	0.353267	1.83167	0.359873	1.06161	0.34106	1.10821	0.225235
OS01G0247900	1.00822	0.0202563	0.4339	0.0506002	2.4259	0.990108	1.38733	1.00491	1.65238	0.897932	2.53758	1.22482
OS01G0248000	15.5007	2.37955	0.392081	0	0.370648	0	0	0	0.0721353	0	0.134096	0
OS01G0248300	0.680985	0.157668	0.0562305	0.0655631	0.547141	0.128569	0.759028	0.047238	0.747715	0.077798	0.462011	0
OS01G0248350	0.400716	0.208195	0.0636056	0	0.464368	0.1456	0.596709	0	0.635753	0	0.326818	0.0642359
OS01G0248400	20.9833	18.8591	19.0029	16.7368	19.0749	18.0567	18.599	20.7492	16.7418	19.3749	16.95	20.5132
OS01G0248450	2.13729	1.65864	1.97501	2.21967	2.44309	1.75967	1.51262	5.92512	2.10596	1.73109	1.91475	1.95364
OS01G0248500	4.78143	4.3495	3.95416	3.93011	3.7197	4.56392	3.47578	3.94626	4.08433	4.13489	6.59184	5.0464
OS01G0248600	37.8543	26.8731	42.705	39.2423	45.8508	35.5565	36.104	34.6612	33.1225	34.9817	28.4172	32.0859
OS01G0248701	0.0141234	0	0	0	0	0	0.0298933	0.025642	0	0	0.0897719	0.0881982
OS01G0248800	0.0891325	0	0	0	0	0	0.0971501	0.072969	0.0771349	0	0.189141	0.464792
OS01G0248850	0.0759745	0.0366679	0	0	0.095383	0.0898538	0	0	0.327646	0.108898	0.725239	0.079201
OS01G0248900	7.55077	1.25758	0.173792	0.202671	0.158423	0.0495721	0.0896274	0.186326	0.14388	0.059943	0.490365	0.262814
OS01G0249050	0	0	0.0792802	0	0	0	0	0.128446	0	0	0.0815712	0
OS01G0249100	0.0308849	0	0.127461	0	0.232641	0.145889	0.265742	0.052901	0.0530854	0	0.654925	0.193088
OS01G0249200	5.29476	1.56038	3.74417	1.44145	4.81394	2.90003	7.09758	2.05046	11.832	2.00293	39.2894	14.9064
OS01G0249300	46.8852	31.9632	33.012	32.1658	31.9711	34.3209	36.5993	38.8485	42.2743	35.7129	65.898	59.7082
OS01G0249700	0.0462738	0	0.0953253	0	0	0	0	0	0	0	0	0
OS01G0249800	0.103902	0.46795	0.285747	0.333105	0.173923	0.0818638	0.0747715	0	0	0.0991704	0.367281	0
OS01G0249900	0.398925	5.25593	0.94681	0.391861	0.816092	0.869427	0.907467	0.562014	0.302252	0.672285	0.782639	0.338328
OS01G0250200	0	0	1.5768	0	0.776822	0	0.742905	0.189622	0.278963	0	0.328755	0
OS01G0250600	35.7675	28.697	42.9982	43.7419	33.1994	30.1715	25.6139	31.1565	29.6837	30.4133	34.6414	35.2679
OS01G0250900	18.752	23.6426	21.2119	22.7616	20.6116	23.077	23.9134	22.2611	21.0228	22.0599	17.5025	18.1892
OS01G0251000	28.6111	26.7407	36.4607	38.9913	28.2944	29.8627	26.9841	26.7727	23.3062	26.0517	21.4754	24.7629
OS01G0251100	39.5794	28.8687	49.132	46.9533	37.6173	30.8699	27.4596	30.735	24.5732	26.785	28.5034	31.1275
OS01G0251200	11.1223	13.3665	11.3286	10.8312	11.7085	15.2185	12.3501	15.9405	14.4308	16.5026	9.98726	11.9683
OS01G0251400	6.12241	41.997	85.4435	112.653	189.663	162.296	49.659	88.6979	17.4287	52.7682	55.8468	29.1203
OS01G0252100	156.676	143.028	163.065	163.118	165.86	143.891	115.016	162.475	105.055	130.759	90.0864	102.454
OS01G0252150	49.727	44.1897	58.3482	51.0343	54.7484	47.1653	34.2154	75.6584	34.4893	45.5633	27.1577	31.1666
OS01G0252200	4.40079	4.60607	3.56254	4.75636	3.19962	4.23751	3.50535	3.57831	3.94514	3.13775	3.66984	4.43404
OS01G0252300	0.361824	0.0582767	0	0	0	0	0	0	0	0	0.640347	1.00728
OS01G0252400	0.604948	0.233604	0.249401	0.193793	0.3038	0.286327	0.612868	0.401674	1.0448	0.231415	2.9091	1.76607
OS01G0252600	0.015551	0.0299849	0.160718	0.112472	0.156174	0.109829	0.23072	0.112362	0.397815	0.221182	1.05443	0.22662
OS01G0252900	12.1004	14.5498	16.6558	14.4295	18.4332	16.9715	15.2996	14.392	14.6548	16.6859	10.1749	11.5766
OS01G0253000	0.0108291	0.0208749	0	0.0261242	0	0.0509363	0.0228487	0.0198955	0	0	0.0229404	0
OS01G0253050	0.113554	0.136781	0.0293667	0.0342599	0.0356359	0.150102	0.119371	0.132176	0.0482073	0.2013	0.120254	0.251031
OS01G0253100	30.8199	26.3864	33.2869	29.4035	30.0093	30.2971	26.7299	29.2456	26.0813	28.1675	25.7546	28.2463
OS01G0253200	0.0284751	0	0.0587734	0	0	0	0	0	0	0	0	0
OS01G0253300	295.646	323.696	454.177	487.343	420.481	428.764	348.482	390.881	359.43	365.047	195.562	243.427
OS01G0253400	0.377551	0.0291185	0.0936515	0	0.758324	0.213296	0.671887	0.300554	0.540738	0.343622	0.703978	0.503018
OS01G0253500	0.0933986	0.150074	0.0321755	0.0750556	0.0781645	0.0732922	0.0659863	0.0281167	0.10619	0.0442806	0.428789	0.35647
OS01G0253600	38.6963	43.9179	56.3876	70.8993	33.9511	47.3228	23.1725	42.1733	25.4747	42.1782	29.1855	29.1883
OS01G0253800	0.0411762	0	0.0848706	0.197838	0.206784	0.097463	0	0.408973	0	0	0.0873613	0.42934
OS01G0253900	2.66222	11.9749	1.98884	2.68013	1.93534	3.2393	9.7443	7.09503	8.97181	12.5335	1.90273	1.44919
OS01G0254000	61.3178	94.9537	54.7749	57.1257	82.681	87.6871	113.296	93.5931	78.749	96.3149	85.2479	95.9049
OS01G0254100	62.9711	52.0687	48.3355	48.3674	60.6664	67.6534	59.9003	63.1333	68.5495	73.6461	54.1657	57.4557
OS01G0254200	37.8572	28.0969	25.4498	29.0281	28.5009	23.7156	22.5379	23.6079	25.8285	30.4092	52.36	49.5362
OS01G0254300	0.301234	0.026392	0.207696	0	0.618775	0.47213	0.480723	0.624362	0.682746	0.518184	0.50273	0.626843
OS01G0254350	1.18455	0.0702875	0.941429	0.0439181	1.78443	0.815597	2.51706	1.89127	2.80094	1.29718	2.43304	3.2633
OS01G0254400	0.0587629	0	0	0	0	0	0	0	0	0	0.498396	0.122446
OS01G0254800	3.78558	2.8923	3.48888	2.76848	3.69331	1.98314	3.65901	2.85741	4.08579	2.58936	2.86688	2.16334
OS01G0254850	1.52404	2.40994	1.80558	2.94754	2.76011	5.95238	0.69467	3.23111	0.342511	1.99644	0.317785	0.260226
OS01G0254900	61.1731	87.6338	73.1165	77.2421	70.3212	81.2948	105.288	80.2505	82.0979	93.6691	61.8294	66.0822
OS01G0254950	8.34493	11.9717	3.17336	4.41437	2.64799	3.00748	5.66326	5.02746	9.07009	4.00427	2.58801	3.6216
OS01G0255000	22.5568	31.1322	25.8	28.8644	19.7168	23.2816	18.1141	18.6528	22.101	24.2693	11.8671	8.67222
OS01G0255100	0.423394	0.272084	0.928465	0.55697	0.51539	0.271682	1.00353	0.280826	0.305907	0.109387	0.407731	0.293755
OS01G0255700	0.819262	0.454987	0.666412	0.239098	0.373997	0.0585595	0.796349	0.173644	0.212697	0.212539	0.315771	0.103431
OS01G0256300	0.608953	0.262022	0.202395	0.104931	0.136505	0.204594	0.114724	0.0599249	0.111006	0.061766	0.0230359	0.0226308
OS01G0256400	38.1823	36.8615	41.6175	46.0158	42.4933	40.4605	41.2229	44.7802	37.6508	39.0169	50.3629	52.1772
OS01G0256500	7313.45	16069.9	5046.33	6457.42	13982.4	10788.3	17532	12796.1	13581.2	11364	3609.7	4594.67
OS01G0256600	48.0263	34.3333	65.2283	74.804	62.1796	47.5438	68.7912	58.5706	51.587	51.6053	54.8234	57.8609
OS01G0256800	3.83871	8.32244	5.93526	10.6585	6.21806	21.3698	2.57772	15.2017	3.91593	16.1137	3.36947	4.58804
OS01G0256900	29.6897	42.4286	33.6234	36.0266	32.8045	33.4871	29.4921	34.6756	30.1346	33.5062	31.8935	34.7382
OS01G0257100	2.33616	1.53042	0.714325	0.624634	2.10005	1.49795	11.2689	3.68105	7.92339	2.80225	35.3464	27.2835
OS01G0257300	1.54934	0.0237212	0.101564	0	0.123493	0.116012	0.578367	1.11897	3.87637	3.64908	10.4266	6.55722
OS01G0257400	16.9633	18.1148	20.791	18.6578	20.1693	22.9712	20.5688	23.1182	18.2808	20.9022	20.0147	20.5334
OS01G0257900	1.45425	0.659676	1.39613	0.627409	1.60594	1.47907	1.31074	1.07864	1.14443	0.764874	1.27002	0.790123
OS01G0258000	4.43617	2.80384	2.81849	2.17831	3.25884	1.4701	3.83381	1.77516	2.8874	1.40255	4.909	3.21543
OS01G0258100	7.42077	6.24716	6.52448	8.08334	5.94881	8.77898	5.40616	7.50037	5.04537	6.6196	4.69517	7.24147
OS01G0258600	36.4175	30.0801	46.8216	70.3161	40.5506	46.0789	26.5122	49.6616	22.5891	43.7658	27.7734	45.229
OS01G0258700	34.7626	27.7159	34.9389	32.0781	40.9057	32.1699	55.4007	35.2061	41.6378	30.9526	64.2469	61.7693
OS01G0259200	11.985	9.24518	9.09776	10.9208	7.97533	12.4579	13.1276	12.7609	15.398	15.0442	23.5954	28.5066
OS01G0259300	0.239518	0	0.0822917	0.383665	0.400944	0.28339	0.346509	0.331767	0.620372	0.57257	2.11724	0.915646
OS01G0259400	8.84169	8.66142	13.9001	15.4594	7.90167	7.25283	4.04196	5.34835	3.17048	4.5362	3.44942	3.56063
OS01G0259600	20.2312	25.6212	26.1453	24.5287	24.6499	29.7626	28.1848	30.2123	29.5802	34.1491	24.0808	25.3281
OS01G0259900	0.0729775	9.40885	0.100464	20.4423	0.122153	4.07351	0.311969	16.2769	0.333372	6.80187	0.567234	7.04334
OS01G0259933	11.0668	3.22355	5.98565	5.11167	4.23588	2.07315	5.24009	2.34685	5.7497	2.51113	5.43839	6.18874
OS01G0259966	1.52228	4.12345	0.435732	1.6251	1.06178	3.50393	3.49498	3.83322	5.99445	8.0124	1.61496	2.91019
OS01G0260000	1.65251	2.42769	2.27709	2.65586	1.93616	2.66772	1.86831	2.86936	1.53004	2.19382	1.20053	2.39179
OS01G0260100	2.60833	0.606931	0.830442	0.529504	0.492006	0.734287	0.440441	0.412108	0.506485	0.396709	0.424907	0.465926
OS01G0260500	1.08805	0.768534	0.88835	0.512154	0.583078	0.343751	0.650011	0.248654	0.517516	0.264518	0.502491	0.435825
OS01G0260700	71.8078	75.3378	69.524	73.5882	60.9265	66.7458	59.6784	63.7883	53.9922	70.462	66.2758	68.2167
OS01G0260800	45.0177	3.87459	3.87229	0.860112	13.8413	2.42043	6.14213	2.71635	10.8855	2.10003	56.4385	33.6553
OS01G0260950	0	0	0	0	0	0	0	0	0	0	0	0
OS01G0261000	0.117018	0.282687	0	0	0	0	0	0	0	0	0	0.12215
OS01G0261100	30.2049	31.6459	28.9113	29.8149	26.1312	30.9141	29.3554	29.3427	28.955	31.8414	26.9543	30.4616
OS01G0261200	73.7031	46.0476	32.5661	36.3912	34.6481	71.9868	50.0313	66.027	47.8713	78.2528	54.2386	81.4364
OS01G0261500	32.7072	24.3205	34.5592	27.8207	42.7748	28.4323	31.6036	25.6141	25.8519	23.5653	23.0511	20.0472
OS01G0261600	0	0	0	0	0	0	0	0	0	0	0	0
OS01G0261700	0	0	0	0	0	0.0934808	0	0	0	0.0565099	0	0
OS01G0262000	0	0	0	0	0	0	0	0	0	0	0	0
OS01G0262401	0.810764	2.70036	2.25615	5.16191	1.11969	4.02947	3.78498	4.77444	6.51189	5.11779	2.32213	2.19788
OS01G0262500	0.83041	0.358281	0.270828	0.0526375	0.768138	0.463625	0.23299	0.0386076	0.149552	0.186894	1.01901	0.455128
OS01G0262600	19.3533	13.3305	29.194	17.7315	22.9523	13.8002	21.0332	12.3509	18.9197	11.0906	17.1167	14.4578
OS01G0262700	18.2157	21.6161	27.6501	24.4092	27.2887	20.1774	22.2641	17.2086	23.1643	15.4063	16.1452	17.5777
OS01G0263000	2.81892	0.360202	0.105284	0.0818621	0.511621	0	0.360411	0.0915564	0.0869446	0	0.79166	0.671754
OS01G0263300	73.0146	10.0399	9.26039	4.8043	10.9354	2.84539	12.4134	2.3981	16.5984	2.03116	74.9904	21.3361
OS01G0263400	2.19868	2.90687	3.63579	4.14489	2.79777	3.18364	2.60168	2.8262	2.28211	2.78866	1.65842	2.49586
OS01G0263500	11.1462	11.7822	12.41	14.074	13.3363	12.5458	9.9913	12.4415	8.47145	12.4992	8.99299	11.3559
OS01G0263600	4.37469	5.96072	6.99957	6.28623	4.89782	6.139	3.6276	5.16761	3.1483	4.41844	2.70927	3.48329
OS01G0263900	6.77223	6.51426	6.15569	4.15479	9.48818	7.65049	4.4516	3.00827	2.70632	2.36469	8.584	10.605
OS01G0264000	2.27297	1.98889	1.69074	1.61152	2.95339	3.39901	1.63933	0.99213	0.779863	0.792513	2.87202	3.56834
OS01G0264100	0.0231606	0.435316	0.0718405	0.307268	0.0872218	0.517544	0	0.233397	0.0591286	0.0986896	0.0245327	0.385626
OS01G0264125	0	0	0	0	0	0	0	0.101679	0	0.0844572	0	0
OS01G0264400	68.5418	39.6624	51.1658	35.1543	43.6866	24.1708	55.0754	37.0466	44.9856	30.3266	54.303	50.9834
OS01G0264500	52.2526	32.8822	47.6602	42.9236	46.0806	33.1558	54.3899	35.677	39.8584	35.1802	59.6545	57.9189
OS01G0264600	0.690334	0.792109	0.27193	0.0264338	0.550213	0.0773136	0.346842	0.120734	0.242371	0.0311211	0.673175	0.273657
OS01G0264700	28.8433	36.223	24.6298	28.1152	21.6604	29.759	18.9802	35.559	20.8882	28.2208	31.5732	36.4186
OS01G0264900	39.6794	49.565	50.9122	60.5301	44.493	47.3865	37.4668	44.1549	30.9294	47.5295	33.3565	47.3031
OS01G0265000	4.50088	4.06433	1.99425	2.95249	1.30386	1.57085	0.653193	1.26514	0.378964	0.597299	1.07404	1.95595
OS01G0265100	15.4553	16.9253	15.7197	14.8817	21.7368	15.7205	7.69987	10.1003	7.05692	9.99253	12.4144	10.4621
OS01G0265200	13.6249	19.0221	16.0408	19.551	19.6432	18.0455	15.5969	17.928	13.5774	19.9861	14.7886	15.8652
OS01G0265400	3.74173	4.55748	5.19426	4.99672	5.58043	5.70578	4.52085	5.35694	3.52377	3.73184	2.29223	2.60064
OS01G0265700	11.2619	9.8224	10.5615	10.387	9.75385	11.1377	8.83914	11.24	9.20147	11.1785	9.8652	11.0456
OS01G0265800	49.3025	52.1026	45.4023	54.8366	44.3431	43.1036	42.1963	50.6579	35.9529	42.9124	41.7547	47.0721
OS01G0265900	12.3366	16.1153	23.0994	24.7097	16.2128	20.5728	12.3003	20.4805	12.0546	15.5924	10.8665	9.75374
OS01G0266000	37.4567	39.6953	43.2753	41.6736	37.0022	39.2199	36.3286	35.6728	34.9188	37.8125	28.6892	35.8272
OS01G0266100	0.201419	0.407891	0	0	0	0	0.0857575	0.0715961	0.0344307	0.114773	0.426885	0.419445
OS01G0266200	8.73651	1.75966	8.38587	0.0136072	8.58948	0.542898	10.8754	0.0316615	9.67911	0.127832	6.43414	0.328335
OS01G0266400	53.2034	28.733	39.6227	37.4272	40.7415	24.1367	49.868	27.8134	55.5932	22.2153	128.485	194.825
OS01G0266500	41.2896	16.4129	29.3564	16.5593	21.8385	14.6003	11.337	14.6501	6.9013	9.96765	13.9627	19.1087
OS01G0266600	23.5842	60.6113	64.219	75.1585	45.6477	50.2011	31.4433	54.8303	33.0716	45.9744	29.7004	31.5466
OS01G0266800	6.80372	56.1678	23.8929	33.9157	38.3629	52.8663	64.9215	120.288	42.4537	123.384	10.9475	33.1783
OS01G0267050	0.0308849	0	0.382382	0	0.310188	0	0.597919	0	0.318512	0	0.130985	0
OS01G0267100	20.4285	20.3927	27.581	26.1613	25.4522	24.3338	27.8465	22.1853	27.0001	21.7238	18.707	21.5497
OS01G0267200	120.664	111.833	142.344	130.102	123.666	127.142	120.409	119.499	107.465	123.739	110.883	120.072
OS01G0267300	1.14975	2.15303	0.249095	1.34719	0.219931	3.73421	0.092426	2.79513	0.316724	1.61716	0.417541	0.911554
OS01G0267400	6.49891	12.2204	5.93286	13.2562	5.38491	14.2382	4.51416	12.2385	5.00686	12.3423	6.11663	15.9137
OS01G0267600	5.64485	5.08697	7.8815	6.83401	4.80929	5.53478	3.63106	4.03413	3.46595	4.65791	3.69091	3.83801
OS01G0267800	1.63999	0.56271	1.78143	0.335139	1.91916	0.556025	1.1176	0.782859	1.65777	0.474151	1.29565	0.491815
OS01G0267900	138.142	162.925	131.812	207.438	105.765	125.212	97.8016	106.078	102.673	127.491	103.345	133.372
OS01G0268000	0.341885	8.29331	4.87099	0.0433656	5.96343	1.14433	11.4682	0.451122	11.6142	1.12703	1.02957	0.187331
OS01G0268100	30.6764	34.6218	34.7534	32.0189	35.445	40.0993	29.5361	39.4655	25.238	36.3545	32.8324	37.267
OS01G0268201	3.57664	4.10141	4.68074	3.33832	4.12778	3.9714	2.90072	8.94536	2.92518	3.69079	3.85018	4.08292
OS01G0268300	38.5656	47.6132	58.7364	67.2355	45.7929	50.3671	39.0442	53.4703	37.3686	54.025	30.4983	35.9194
OS01G0268600	0.1077	0.664153	0.100289	0.299014	0.216311	0.278301	0.91557	0.595451	0.767466	0.976951	0.273708	0.952249
OS01G0268700	0	0	0	0	0	0	0	0	0	0	0	0
OS01G0268733	0	0	0	0	0	0	0	0	0	0	0	0
OS01G0268800	17.6571	18.1176	13.6622	16.6942	14.1046	20.7389	19.6977	19.5394	16.3127	20.816	20.5018	20.5774
OS01G0268900	6.39197	6.0194	7.74889	7.3655	6.30318	6.45591	6.72752	6.27357	5.97454	7.28487	5.52984	5.94893
OS01G0269000	18.3084	34.2247	17.3403	20.8237	22.9579	27.9798	46.2133	34.5178	44.3664	48.2219	23.9725	25.4823
OS01G0269100	17.6791	14.5068	16.1398	16.1442	14.3916	15.5806	14.5354	13.6569	14.4715	14.0941	14.9529	15.9852
OS01G0269500	2.92981	0.0888005	1.72656	0.128826	2.71568	0.0911486	2.71715	0.118416	1.6044	0.0824862	2.32161	0.10091
OS01G0269550	0.510575	0.00451324	0.145406	0	0.188158	0.0110021	0.668149	0.0176034	0.20656	0.0531001	0.228158	0
OS01G0269800	0.0478984	0.24928	0.178327	0.0924561	0.0721526	0	0.100942	0.0707199	0.195456	0.0543892	0.202924	0.0797404
OS01G0269900	5.03664	4.42364	5.45698	5.73141	4.24166	4.75773	3.94074	7.16062	4.08876	4.11515	3.84862	4.09582
OS01G0269950	8.62506	9.27474	9.48468	11.1249	8.43722	9.83081	7.83308	11.6323	7.70339	8.60627	5.8474	7.07458
OS01G0270100	69.8981	126.824	59.0471	86.8984	63.8693	122.152	75.3063	128.709	74.7488	124.689	84.5758	107.284
OS01G0270300	25.8832	13.9748	8.03533	8.07907	5.6993	5.08618	6.53157	7.76512	6.87147	5.66492	23.4884	33.9785
OS01G0270501	70.9493	48.3468	19.7523	17.991	14.9725	11.5695	21.345	17.9702	18.7718	13.3947	49.3899	61.7307
OS01G0270700	0	0	0	0	0	0	0	0	0	0	0	0
OS01G0271000	14.0121	13.1962	16.8507	18.7446	15.9558	13.5945	14.6898	15.6307	11.9579	11.8959	18.1132	20.8994
OS01G0271200	10.0452	13.2612	11.6968	16.8063	9.46793	12.5314	7.296	13.2094	4.77047	13.0744	5.99411	15.0258
OS01G0271400	12.7652	15.6007	17.7689	20.6061	14.8551	15.6247	19.137	15.3976	17.8748	16.4169	21.4039	16.6739
OS01G0271500	47.0843	40.4104	50.5707	53.1407	40.8005	43.476	44.5017	47.8923	39.5401	46.1373	47.5916	56.3581
OS01G0271700	6.00188	4.92604	6.79051	7.57829	6.47058	3.91508	4.90986	6.21823	4.11068	4.18018	7.04214	7.15489
OS01G0272600	9.34626	5.43383	5.94052	5.35238	4.06331	5.19257	5.7209	4.8067	6.65248	4.17006	8.42366	6.87024
OS01G0272650	1.56181	1.17322	1.20085	0.875321	0.683936	0.855531	0.887507	1.91763	1.33866	1.08583	1.57791	1.1344
OS01G0272700	0.267437	0.086011	0.183974	0	0	0	0	0.0510992	0.153133	0	0.189025	0.12384
OS01G0272800	4.12767	7.45923	4.82629	5.56781	3.24644	6.45181	3.7755	8.34699	5.07032	6.38637	5.74562	6.31929
OS01G0272850	1.89291	3.31312	1.77673	2.4329	1.25064	2.08017	1.68426	3.93503	2.79904	2.44172	1.92599	3.03266
OS01G0272901	0	0	0	0	0	0	0	0	0	0	0	0
OS01G0273000	102.446	115.093	157.536	149.003	118.057	100.99	81.5455	89.6712	69.3032	91.8899	74.3445	79.089
OS01G0273100	20.7783	22.78	43.3496	40.1774	22.1036	14.3985	10.5147	9.88835	6.84901	6.75073	14.4476	8.42924
OS01G0273150	2.52969	2.05665	3.87204	2.59928	6.06611	2.28126	3.35472	2.84738	2.83	1.70548	3.67619	4.08641
OS01G0273200	0.410209	0.534039	0.635572	0.691784	1.2874	0.386685	0.567825	0.83734	0.52601	0.175332	0.782469	0.683409
OS01G0273300	19.4729	19.1611	11.9851	13.5189	12.2277	14.4805	15.5209	13.2595	17.1618	17.6297	15.0778	16.4982
OS01G0273500	13.6363	13.3842	12.5616	11.2841	14.1674	14.3944	16.5861	13.7623	16.7718	14.9969	14.5281	13.6347
OS01G0273800	16.7695	13.2912	4.11776	3.61	6.17838	3.04412	3.86089	2.87053	3.02423	1.11749	3.33241	2.90427
OS01G0273850	16.9501	12.2854	3.98473	4.93215	5.62509	3.885	4.42306	3.96033	2.85135	1.39912	2.8284	3.15992
OS01G0273900	0.067928	0.0218243	0	0.0273097	0.0284237	0	0	0.332204	0	0.321579	0.0239837	0
OS01G0274100	0.0576348	0.263916	0	0.0694846	0	0.135649	0	0.0522665	0	0.040971	0	0
OS01G0274201	0	0.0685427	0	0	0.17806	0	0	0	0	0	0	0
OS01G0274300	0.114795	0.295493	0.315581	0.735692	0.864727	0.543098	0.994838	0.767394	0.198054	0.767936	0.162345	0.159563
OS01G0274500	8.07405	1.83651	0.149312	0.522324	0	0.454735	0	0	0.0412828	0	0	0.100408
OS01G0274601	0.0307889	0.0626225	0.0283225	0.057829	0.0601199	0.0642641	0.00716744	0.0645835	0.023194	0.0484548	0.00724435	0.0711607
OS01G0274800	21.8492	11.2385	9.80216	9.16552	4.9163	4.54667	4.49379	3.33612	4.03711	2.12354	4.96745	4.34398
OS01G0274901	0.00241641	0.00465588	0.0100039	0	0	0.0056729	0	0.00457896	0	0.00684283	0	0
OS01G0275200	0.0086694	0.058484	0.0179331	0	0	0.0407592	0.0182543	0	0.0147334	0	0.0734531	0
OS01G0275300	58.278	36.933	59.1135	41.3248	55.3584	33.2805	62.0733	25.4558	46.136	33.9697	62.33	34.9841
OS01G0275500	0.0373023	0.0299534	0	0.0150076	0	0.0146072	0	0	0.0422105	0.0176285	0.0526687	0.0388039
OS01G0275600	115.384	239.892	227.336	283.859	140.683	193.967	90.6793	148.398	76.3617	130.142	49.1961	73.1913
OS01G0275700	0	0	0	0	0	0	0	0	0	0	0	0
OS01G0275800	1.67262	3.27085	3.65767	3.91825	2.59815	2.85902	2.03347	2.83951	1.84365	2.0513	1.37661	1.27729
OS01G0275900	3.07284	2.87231	2.24042	2.04633	1.32793	3.15762	2.65102	2.84783	5.27856	3.85948	7.18449	7.21509
OS01G0275950	3.21285	2.97191	3.24211	2.7458	2.72011	4.04832	3.01792	2.86979	5.5199	3.19156	6.01707	6.84553
OS01G0276000	566.995	347.75	588.406	457.439	388.066	225.554	376.503	222.411	329.96	208.843	349.189	239.051
OS01G0276033	17.6196	9.54093	16.1357	12.4272	13.692	5.85754	7.83116	30.436	21.3095	7.15518	13.812	7.51832
OS01G0276066	2.70866	1.73148	2.32171	1.52238	1.94318	1.24737	0.683863	0.950285	1.27251	1.20894	1.56683	0.879947
OS01G0276100	68.3116	64.3692	85.5463	82.0329	74.063	72.9566	77.1657	75.5703	64.6727	72.6447	85.5819	87.1892
OS01G0276200	30.145	26.5687	40.7893	45.741	31.2361	27.0373	19.8479	29.2593	20.7798	23.6941	24.8904	29.1521
OS01G0276300	2.35554	94.067	2.09149	8.95916	0.635398	3.7611	0.414157	1.14447	0.199596	0.609965	0.165029	0.0405377
OS01G0276400	5.77177	5.96493	5.46696	4.8554	4.41467	5.62215	6.8139	7.06058	6.47126	6.60072	7.16648	7.40399
OS01G0276500	36.3108	40.4921	42.9118	45.6394	49.2813	39.4926	48.7314	48.8519	33.2872	40.7079	41.0982	46.315
OS01G0276600	11.4625	11.7032	7.47803	7.92084	15.0569	8.19795	14.8491	7.99069	14.2935	4.91363	8.42377	7.11348
OS01G0276650	10.6082	14.1142	9.63072	10.0712	15.9471	10.7108	17.6347	13.5436	12.7682	5.40608	8.81029	7.29915
OS01G0276700	197.014	185.58	226.231	252.03	151.679	190.491	142.012	249.196	115.308	228.8	162.022	315.606
OS01G0276800	94.0794	91.7072	127.777	136.712	125.793	137.064	102.37	124.358	94.2326	126.965	104.264	111.411
OS01G0276900	0.771628	0.303293	0	0	0.574048	0.0674648	8.83258	0.542685	8.09551	2.20485	12.7856	9.58715
OS01G0277100	0	0	0	0	0	0	0.085054	0	0	0	0	0
OS01G0277500	4.44611	3.54531	5.43885	5.48225	6.02057	5.30326	3.30491	4.43269	2.63097	3.27455	3.34408	2.85121
OS01G0277600	5.28578	7.36756	4.88628	5.6702	5.79974	9.71613	8.3989	9.00713	8.60357	10.3174	7.28893	9.65536
OS01G0277700	30.7925	29.3185	24.9904	31.1825	26.3966	26.1782	26.4798	28.1325	24.0476	25.2433	29.3327	31.9367
OS01G0278000	2.94653	5.107	3.586	4.05153	5.08319	9.62278	6.95156	12.2652	6.20453	8.08021	7.31683	10.1625
OS01G0278050	0	4.64426	0	3.30811	0	2.95288	0	1.97826	0	1.78776	0	1.88887
OS01G0278100	0.031635	0.0304992	0.0326935	0	0.0397126	0	0.134133	0	0.242812	0	0.0335162	0
OS01G0278200	4.1163	0.69602	4.39531	0.771571	4.55856	0.970401	5.00401	1.06338	6.2995	0.70305	4.48007	1.05201
OS01G0278466	0	0	0	0	0	0	0	0	0	0	0	0
OS01G0278600	3.10964	3.69854	2.98705	3.71418	2.6009	5.05856	2.62603	4.41944	2.41263	4.2768	2.88655	5.70515
OS01G0278900	5.5916	10.5696	8.5499	14.6346	9.58003	7.61628	25.0951	8.89752	15.1668	9.41252	48.5495	25.6392
OS01G0278950	0.313835	0.0470432	0.15872	0	0.822928	0.22944	0.395848	0.272882	0.556583	0.217583	0.576074	0.203146
OS01G0278975	0.410638	0.0757801	0.234946	0	0.723857	0.308081	0.386352	0.355834	0.564254	0.0495903	0.499675	0.290887
OS01G0279000	0.218488	0.0161942	0.0115925	0.0270493	0.140648	0.0394829	0.094094	0.0419644	0.142592	0.0476455	0.249159	0.0466202
OS01G0279100	5.11085	4.71271	7.4548	10.5154	7.4964	5.2412	86.2981	9.45038	41.2666	11.5066	296.574	131.555
OS01G0279200	54.5837	48.294	60.9368	56.3626	56.2272	49.221	47.3973	45.9553	46.605	53.6896	50.8592	43.1037
OS01G0279300	153.608	143.006	111.444	139.389	123.81	164.25	148.455	148.523	114.971	153.904	183.188	242.314
OS01G0279400	0.0286865	0.147451	0.217557	0.461437	6.33782	2.65294	1.95467	0.7236	1.2031	0.895775	1.76221	1.95007
OS01G0279500	0	0	0	0	0.0112914	0	0	0	0.00762739	0	0	0
OS01G0279700	2.86225	2.947	3.26623	5.47426	3.40714	2.93537	10.8956	6.48508	8.02827	7.83395	10.8262	12.8994
OS01G0279800	48.1227	57.9533	64.5777	68.1226	56.1789	68.7174	46.8167	62.7509	53.8603	57.2617	49.5078	54.0794
OS01G0279900	20.2097	18.6912	22.2192	20.4011	19.7212	18.5343	20.0664	18.5939	17.6571	18.6255	17.1752	16.8533
OS01G0280000	37.2745	27.8204	32.2054	31.3961	31.5875	31.7416	34.0388	29.2543	28.9368	32.0531	32.9962	29.2496
OS01G0280200	0.435533	0	0.275178	0	0.455611	0	0.255572	0	0.205963	0	0.410086	0
OS01G0280400	24.8519	26.9237	40.2393	47.9724	23.7445	29.4872	16.2851	31.2389	16.2519	29.1662	14.0117	25.5
OS01G0280500	31.1808	12.8448	6.52503	5.63324	4.50672	7.17643	4.03379	4.66924	4.03755	4.84189	6.85279	12.918
OS01G0280600	0.0799211	0.0898814	0.137697	0.0321225	0.100327	0	0.0281716	0.0485067	0.0226908	0	0	0
OS01G0281000	21.0697	12.5231	27.3295	14.3578	30.6568	18.6221	40.8354	17.2267	48.1585	20.2714	30.0175	24.3531
OS01G0281050	9.31068	6.52662	11.653	5.82059	12.8104	7.65012	20.9957	8.54881	23.2284	5.85923	14.5233	8.86667
OS01G0281100	3.39303	1.01629	8.65826	0.680049	3.72197	0.441921	10.3713	1.65187	4.5462	1.36371	9.31078	1.52088
OS01G0281200	0.487252	0.507942	1.13116	0.911682	0.474341	0.537784	0.461192	0.586493	0.135283	0.225856	0.231707	0.206936
OS01G0281250	0.203184	0.348377	0.373023	0.43499	0.170048	0.106453	0.28904	0.397849	0	0.257501	0.191413	0.047021
OS01G0281301	3.46914	3.57469	0.217034	0.126531	0.0659869	0	0	0.0457264	0	0	0	0.0547521
OS01G0281400	58.0914	46.7386	48.1998	47.8475	43.8705	49.6426	51.5956	49.5252	54.3777	50.8417	62.5875	67.8799
OS01G0281600	1.49114	0.212386	0.140076	0	0.680688	0.079805	0.970973	0.121827	1.30133	0.434018	2.01078	0.635022
OS01G0282251	0.772084	0.27811	0.439095	0.218362	0.584998	0.130666	0.517375	0.269137	0.436233	0.108374	1.88539	0.325547
OS01G0282800	18.7467	17.8532	28.4958	30.1623	17.331	10.7751	10.4329	13.182	10.9321	6.61466	28.1395	21.6888
OS01G0282866	95.3094	93.2495	132.252	164.041	85.157	61.4735	57.7902	60.5563	53.0965	37.0159	115.459	103.179
OS01G0283000	5.04207	4.36549	5.26889	5.31451	5.0456	5.84431	4.58555	4.93698	4.25579	5.00188	3.84905	4.93926
OS01G0283100	100.628	135.699	130.067	181.58	121.601	136.693	109.403	130.399	91.499	123.459	111.717	125.408
OS01G0283300	20.1784	2.11579	6.53194	3.67127	8.96376	3.04665	14.9033	5.89957	21.6263	11.697	57.6107	54.1117
OS01G0283400	2.28336	0.391018	3.11374	0.796735	3.79138	0.348365	3.4262	0.865771	4.95244	1.58301	1.09367	0.921347
OS01G0283500	4.99066	6.59171	6.57851	5.98227	8.00716	9.49967	10.1798	10.3559	9.30893	10.4546	7.68641	6.9382
OS01G0283600	0.0564413	0.0181413	0	0	0.141708	0	0.120001	0	0	0	0.478452	0
OS01G0283700	0	0	0	0	0	0	0	0	0	0	0	0
OS01G0284300	0	0	0	0	0	0	0	0	0	0	0	0
OS01G0284500	42.6145	26.8193	1.95826	0.826028	2.98751	2.32871	2.53316	1.43363	1.65482	0.861909	4.70178	1.93193
OS01G0284700	7.20943	8.33994	12.0402	12.646	9.19217	8.88278	10.0234	9.62396	7.66085	7.23459	15.6643	13.7713
OS01G0284900	0.812608	0.75015	0.0473355	0.110432	0.0287346	0	0.144977	0.0209805	0.428521	0.260089	0.727388	0.571683
OS01G0285200	0.432474	0.434234	0.499319	0.571567	0.308582	0.470456	0.267345	0.37656	0.131249	0.270918	0.13497	0.426158
OS01G0285300	4.00396	2.84296	3.16568	2.7146	2.9521	4.95789	3.88997	5.39563	2.79284	4.54741	4.74546	6.22298
OS01G0286000	14.018	11.6246	21.9631	13.0934	20.6	12.1593	18.0713	12.1139	15.4268	12.5731	11.2386	9.26121
OS01G0286100	2.04935	6.28222	4.19899	3.02567	4.862	5.11154	6.5368	7.90624	5.02181	7.09074	7.36048	7.38233
OS01G0286200	0.946006	3.04798	1.81065	1.51295	1.97423	1.62523	2.79379	3.00819	3.20091	2.29657	2.15379	2.32486
OS01G0286500	0.346555	1.36801	0.910076	0.757854	0.395521	0.372093	0.47467	0.376952	0.270841	0.270341	0.200428	0.328288
OS01G0286550	0	0	0	0	0	0	0	0	0	0	0	0
OS01G0286600	7.50621	14.9439	9.3416	20.5607	6.79841	10.1396	6.27835	8.60267	4.01767	7.00918	11.6398	12.279
OS01G0286900	8.24185	37.8943	14.3835	23.0366	6.86084	11.5329	3.90091	8.83211	4.26085	6.84812	5.83869	2.57022
OS01G0287400	2.3804	1.14874	4.9091	2.68783	3.89407	2.47301	5.14623	3.76431	9.44764	5.1662	9.94506	6.84203
OS01G0287600	9.86724	1.81611	0.678526	0.249903	0.9545	0.0406963	1.6509	0.0620473	2.18275	0.147557	1.97743	0.287833
OS01G0287700	12.9192	26.4436	13.5234	19.9359	13.6542	26.2267	18.2798	24.7492	16.2894	24.7588	12.3054	18.8932
OS01G0287900	0	0	0	0	0	0	0	0	0	0	0	0
OS01G0288200	2.64768	0.495927	0.0814665	0	0	0	0.342885	0.131543	0.0682221	0	0.586845	0.3296
OS01G0288700	0.153518	0.0888768	0	0	0	0.0725135	0.132068	0.105245	0.685995	0.702378	0.325537	0.063984
OS01G0288800	0	0.381534	0	0	0.0431961	0	0.109569	0.0308959	0.557957	0.0489688	0.0364584	0
OS01G0289100	0.0843437	0.407163	0	0.101297	0	0.0998409	0	0	0	0.121069	0	0
OS01G0289600	0.99827	0.542161	0.465069	0.271228	0.458902	0.529431	0.74394	1.50644	2.03662	0.839476	4.28974	3.59991
OS01G0289732	3.41472	2.08429	1.51782	1.77002	1.7364	2.54719	3.96235	3.43929	7.35736	2.58747	16.6283	11.5227
OS01G0289750	0	0.32363	0	0	0	0.812112	0	0	0	0.497196	0	0
OS01G0289900	0	0.109163	0	0.0606966	0	0.148022	0	0.114861	0	0.0357577	0	0.0261906
OS01G0289950	0.162729	0.261361	0.0320617	0.243121	0.0389091	0.236761	0.016302	0.20156	0.0526523	0.153887	0.196955	0.161235
OS01G0290000	47.596	32.0329	62.6343	42.0187	43.3042	41.737	83.0566	84.8279	111.868	89.5906	97.5709	99.4568
OS01G0290100	48.8478	53.6302	51.8551	55.3594	43.8049	41.8844	44.2558	43.4607	33.8492	38.9094	39.6468	43.8722
OS01G0290600	1.96434	1.32988	0.604462	1.12814	0.939378	0.82511	1.35799	0.985078	1.51252	1.12936	3.6908	3.18792
OS01G0290650	0.508571	1.55435	1.2824	2.24379	0.622848	1.92602	0.262113	1.38226	0.591375	1.23364	0.604418	0.981071
OS01G0290700	45.4819	44.3431	25.3342	25.4581	36.421	36.835	71.5078	56.6285	65.0904	63.7131	86.2704	83.1504
OS01G0290800	26.1977	24.207	16.846	13.9118	22.9724	23.3701	35.1693	36.3341	35.8578	39.5483	43.0277	48.8189
OS01G0290901	0.11188	0.108325	0	0	0	0.268976	0	0.15137	0	0	0.238034	1.40437
OS01G0291500	3.58632	0.715851	0.108174	0.100949	0.814168	0.442806	0.661925	0.423384	0.462652	0.126795	6.31385	1.89402
OS01G0291733	13.0476	3.11139	0.349432	0.296409	3.0096	0.687383	3.48466	1.25003	1.52	0.218569	17.161	5.88678
OS01G0292200	37.9339	20.2669	37.649	14.1981	73.6581	23.3684	52.0748	23.2329	38.7834	22.1897	71.4975	44.0837
OS01G0292250	4.76172	2.63777	5.0308	1.74939	7.43874	2.24177	6.72543	5.38755	5.6446	2.57966	6.63018	3.93361
OS01G0292700	0	0	0	0	0	0	0.86306	0	1.05523	0.0463128	2.62127	0.67774
OS01G0292900	17.2392	23.3474	29.1846	29.6259	22.8706	32.6988	24.4028	28.6385	24.8875	28.8395	27.2825	33.458
OS01G0293000	0.4417	98.0456	0.662245	94.8584	1.16439	53.6044	1.23509	46.0374	0.300625	33.1506	0.163749	31.4846
OS01G0293100	0	0.0102883	0	0	0	0.0251035	0	0	0	0	0	0
OS01G0293200	6.4298	7.383	6.86976	7.91798	7.63475	7.16703	5.83606	7.48927	6.32142	6.68706	4.09953	6.08991
OS01G0293501	0	0	0	0	0	0	0	0	0	0	0	0
OS01G0293800	0	0	0	0	0	0	0	0	0	0	0	0
OS01G0293900	0	0	0	0	0	0	0	0	0	0	0	0
OS01G0294500	0.532183	0.0165521	0	0	0	0	0.0364418	0	0	0	0	0.0357427
OS01G0294700	43.4291	4.76511	1.7262	0.575281	1.098	0.623678	3.39127	0.627544	1.9866	0.263682	23.5855	9.9583
OS01G0295600	0	0.0415205	0	0	0	0	0	0	0	0.0305852	0	0.0672397
OS01G0295700	10.8286	13.585	9.44888	9.65397	8.4117	8.3978	10.6338	9.98797	12.2383	10.9756	15.3742	21.3113
OS01G0295900	5.39603	8.10392	5.695	9.03943	5.81121	6.01557	6.10174	7.62914	6.02592	7.46935	5.65627	5.32065
OS01G0296000	6.53587	6.80766	9.47808	9.75493	7.76941	8.76137	6.84051	7.56481	6.60429	6.97006	4.02624	5.96008
OS01G0296100	31.4838	23.7124	29.8097	22.0117	37.0741	24.4982	32.5826	24.8144	36.2787	28.3169	32.6628	28.3838
OS01G0296133	10.1612	7.13477	10.0278	7.19563	12.9438	7.28455	9.3742	9.5346	12.2907	9.73704	9.50325	9.02708
OS01G0296166	0.0923631	0	0.0212249	0	0.0515308	0	0.194775	0.0944668	0.174551	0.0582799	0.521751	0.1495
OS01G0296200	1.00582	0.0881669	0.302308	0.132214	0.275488	0.12923	2.4483	0.458007	3.24806	0.885188	5.77447	2.20853
OS01G0296450	0.29431	0.359699	0.0742558	0.0693027	0.360434	0.219298	0.649006	0.427673	0.438845	0.285051	0.942631	1.58316
OS01G0296700	1.29597	1.50958	0.289274	0.292459	1.24061	0.613771	2.84836	1.65344	1.26803	1.24386	3.73267	5.29668
OS01G0296900	0	0	0	0	0	0	0	0	0	0	0	0
OS01G0297200	6.99194	3.97731	3.27698	8.26356	2.54855	9.27907	3.99828	9.98347	4.35501	6.84039	11.4145	9.89082
OS01G0297700	1.2011	1.0727	0.022788	0.13291	0	0.0259163	0.0697622	0	0.168743	0.219076	0	0.022933
OS01G0297950	0.937837	1.40859	0.0372684	0.08693	0	0.0424804	0.0766332	0.0322923	0	0.308084	0.0764397	0.0751047
OS01G0298301	3.13044	0.62965	2.38084	1.43458	2.26628	0.361977	2.61426	0.650666	3.67515	0.929898	3.45961	0.959791
OS01G0298400	1.41894	1.35214	1.60271	1.07384	0.497096	0.27195	1.68008	1.03961	1.74542	1.45543	5.52402	4.77474
OS01G0298500	4.65229	11.5173	3.44226	10.4185	3.30296	9.39888	3.24754	10.1806	1.65544	7.98575	2.85771	6.82057
OS01G0299100	0.560351	0.297328	0.462655	0.202286	0.773812	0.462924	0.3005	0.145376	0.192345	0.160084	1.54449	0.583758
OS01G0299150	0.711522	1.57946	1.98106	1.9672	2.23319	0.33643	1.69127	0.83981	1.34849	1.12091	0.905497	0.444972
OS01G0299200	2.81746	3.37075	5.01789	4.80765	4.75207	3.74069	4.09918	3.48483	3.79255	2.9581	2.17354	2.40614
OS01G0299300	1.11883	1.48263	1.48494	1.4398	1.14698	1.31522	1.68937	1.27453	1.45824	0.714559	1.81696	1.49394
OS01G0299400	27.3717	33.4008	36.675	55.7378	28.6113	33.1276	22.2477	31.4943	25.0391	28.4365	24.876	39.9479
OS01G0299500	116.812	24.7821	80.3552	20.0128	105.829	21.1427	101.634	19.4649	87.8641	18.976	66.2109	19.1216
OS01G0299700	0.146055	0.0201215	0.646533	0.301589	0.261932	0.0491748	0.400041	0.295916	0.891998	0.654075	0	0
OS01G0299801	0.244672	0.0295099	1.07289	0.441475	0.61433	0.361145	1.38114	0.629265	2.20752	1.04942	0	0
OS01G0300000	13.1634	22.9095	43.0354	23.063	21.3285	8.05911	39.6477	13.2478	55.8926	28.1488	4.02999	0.802027
OS01G0300200	90.6773	70.0836	85.9411	72.1155	83.9732	68.6859	70.1331	67.2842	65.4909	62.4365	99.9458	96.7112
OS01G0300400	1.06316	0.74003	2.64686	2.01885	2.3479	1.87489	2.05434	1.7606	1.99203	1.67686	1.23031	1.37254
OS01G0300600	54.6235	44.9017	49.7724	48.5835	51.6498	50.1483	40.7388	42.6187	40.0758	44.0487	48.6942	53.6109
OS01G0300900	39.4209	89.5253	74.311	83.8047	60.0628	65.6203	48.1222	65.0743	43.3361	49.298	16.82	16.9071
OS01G0301000	22.102	39.5441	40.8268	49.737	43.0531	50.4845	32.2432	42.9572	28.7343	41.0518	13.8867	19.6695
OS01G0301100	0.0808791	0.116991	0	0.146144	0.101532	0.0952953	0.430477	0.143707	0.172826	0.288049	0.0857075	0.126321
OS01G0301300	2.31717	2.62203	2.08309	1.85273	2.84555	2.39988	2.90112	2.43692	2.80925	2.18298	1.57412	1.5727
OS01G0301500	0	0.0196408	0.105368	0.0491655	0.204651	0.0958404	0.0429711	0.0750536	0.138638	0.0867933	0.0215843	0.0212045
OS01G0301700	5.24177	6.41829	6.38467	7.94046	5.38595	6.85365	4.36358	6.42359	4.45248	5.85591	3.25732	4.27351
OS01G0301900	0	0	0	0	0	0	0	0	0	0	0	0
OS01G0302000	0	0	0	0	0	0	0	0	0	0	0.106371	0
OS01G0302100	6.67028	1.4666	4.71215	1.2753	4.301	0.921189	3.66627	0.387463	4.46106	0.491415	3.28135	0.0379242
OS01G0302250	0.732378	0.434809	0.348854	1.01686	0.353627	0.398941	0.966919	0.730417	0.821932	0.241431	1.2542	0.997744
OS01G0302500	5.88426	2.7149	1.62715	2.14561	7.41523	6.22281	3.22592	5.08051	6.48195	2.5914	15.0263	10.2291
OS01G0302800	11.7092	10.7364	10.734	10.9768	14.2256	8.91748	11.8538	9.61458	10.3778	7.47321	12.5061	10.0499
OS01G0302900	0.0321221	0.0773891	0.11629	0.0581411	0.0403228	0.151002	0.0675952	0.0298098	0.136433	0.0911391	0	0.0501289
OS01G0303000	0.136197	0.446725	0.0562305	0.262252	0.0683926	0.128569	85.0695	6.66056	112.811	20.7721	181.57	71.6773
OS01G0303100	0.0143691	0	0.0297046	0	0.036076	0	0.121682	0	0.0489814	0	0.0608899	0
OS01G0303200	9.5596	10.0529	10.6121	9.66138	10.5914	11.5425	9.08375	10.7027	9.35185	9.5144	7.96701	10.7574
OS01G0303300	0.831568	89.8008	0.587611	16.1295	0.219774	2.2182	0.279986	0.657175	0	0.187156	0.0463835	0.0911527
OS01G0303401	0.146969	29.825	0.530375	3.70944	0.184512	0.695086	0.0794858	0.431995	0	0	0.233808	0.0765988
OS01G0303600	22.7852	11.1252	1.82674	2.17986	5.26638	2.81085	8.67153	4.7443	5.97724	4.62925	11.1141	21.0272
OS01G0303800	53.7411	62.5245	58.3629	56.7163	56.7788	51.3208	104.253	66.0337	92.1236	60.4609	60.0766	140.228
OS01G0304000	294.582	212.671	363.23	394.747	258.473	222.066	174.132	181	171.991	178.176	240.399	214.64
OS01G0304050	0.485715	0.746009	0.437891	0.510887	0.241469	0.23721	0.0403555	0.144515	0.0326278	0.122666	0.0101845	0.0200087
OS01G0304100	1.31845	2.86039	1.72906	1.68676	0.488374	0.829625	0.15149	0.442614	0.146821	0.470022	0.0305192	0.044971
OS01G0304200	0	0	0	0	0	0	0	0	0	0	0	0
OS01G0304300	11.0451	8.50157	10.2684	9.36229	9.00384	7.32012	9.22109	8.60134	8.63447	8.24271	10.7246	11.725
OS01G0304400	0.0254296	0.122648	0	0.0612224	0	0.0599906	0	0.0887479	0.174348	0.0725837	0.107819	0.0529746
OS01G0304500	0	0.121857	0	0.0608295	0	0	0	0.044113	0.0433026	0	0	0
OS01G0305200	2.93541	9.76832	2.36642	3.2455	0.677741	1.67447	3.05672	2.51857	4.23968	2.31797	9.73186	9.56442
OS01G0305300	0.230689	0.267329	0	0	0.115854	0.109323	0.10073	0.150325	0.159836	0.132636	0.293739	0.577478
OS01G0305900	3.61579	18.9535	5.89564	12.1083	4.55612	6.90331	4.79182	5.11188	1.95275	3.06423	3.61357	4.23183
OS01G0306100	4.66859	3.5821	8.17713	6.79755	4.22995	2.583	1.4262	2.0552	1.38803	0.925358	1.89289	0.549516
OS01G0306200	0	0.0888868	0.0475839	0.110976	0	0	0.0983711	0	0.0394431	0	0	0
OS01G0306400	1.68336	7.91588	24.1669	13.6889	19.5919	3.70539	16.6616	5.71884	3.9915	2.90377	1.57934	0.52554
OS01G0306800	7.73095	9.97142	15.8518	15.4906	12.227	10.7532	14.538	9.80084	12.0546	11.8967	16.9032	10.6921
OS01G0306900	7.72617	7.16397	8.53965	6.97306	8.3483	5.31576	7.93332	4.69099	7.37677	5.80197	7.43543	5.78948
OS01G0307500	0	0	0	0	0	0	0	0	0	0	0	0
OS01G0307562	0.685367	0.706982	0.32322	0.348022	0.603757	0.480851	0.431778	0.417915	0.347977	0.136648	0.305678	0.375386
OS01G0307624	0.0896279	0.0863676	0.0998506	0.116489	0.0519273	0.0972064	0.0579698	0.154196	0.128771	0.0977689	0.116819	0.0573785
OS01G0307686	0.299438	0.924011	0.288694	0.192387	0.300722	0.752623	0.254938	1.02955	0.477694	0.454975	0.803853	0.581987
OS01G0307750	0	0	0	0	0	0	0	0	0	0	0	0
OS01G0308200	0.1781	0.352324	0.213273	0.484978	0.188269	0.253305	0.335757	0.346255	0.223105	0.198422	0.247668	0.262433
OS01G0308300	1.09986	2.67621	1.17472	1.67646	1.39971	1.71441	1.59535	1.56919	1.25532	1.32167	0.826513	1.57108
OS01G0308600	0.687077	4.11314	2.34483	3.38968	3.81111	2.8967	4.26888	4.03463	4.22469	4.22772	2.8779	3.35979
OS01G0308700	0	0	0	0	0	0	0	0	0.237364	0	0	0
OS01G0309100	15.4314	17.3798	5.66174	5.66668	12.3548	6.15568	11.9164	5.07603	10.1161	7.81317	12.1681	7.41652
OS01G0309451	0	0	0	0	0	0	0.102943	0	0	0	0	0
OS01G0309800	0.528063	0.479993	1.15393	0.618386	1.93187	1.81127	4.85844	3.41227	6.4054	4.37694	9.17488	12.8774
OS01G0309900	17.5586	17.7277	14.3389	13.0205	23.6557	21.5044	30.9124	26.2021	30.2823	28.8124	22.1519	26.4405
OS01G0309966	11.4429	11.0052	10.5079	7.66757	15.2051	15.1436	21.8928	21.8736	20.0016	18.2395	14.5716	16.4127
OS01G0310032	0.0904158	0.174619	0	0	0.113519	0	0.0986106	0.0738671	0.0782707	0	0.287805	0.188602
OS01G0310100	5.00366	7.13149	5.07807	5.20762	6.36199	7.01142	5.24071	6.01331	6.43404	6.01682	4.59376	5.97625
OS01G0310500	30.6259	28.254	50.0731	42.8533	50.6529	41.9756	31.6332	31.638	29.7533	23.4523	19.3598	22.429
OS01G0310550	27.5405	28.179	42.1983	35.8119	40.056	29.6822	30.2345	26.1665	23.0871	19.7833	17.7233	18.3481
OS01G0310600	6.98857	2.85471	10.6395	0	12.271	0.674703	25.0692	0.0895118	23.9436	2.13122	7.84188	0.237213
OS01G0310700	0.166246	0.374778	0	0	0.139163	0	0.122086	0.175362	1.06076	7.35161	0.117659	0
OS01G0310800	12.2416	11.6194	13.1914	12.6319	12.5917	16.104	11.3345	12.1579	12.3883	10.8828	11.3963	11.3257
OS01G0311100	0.988756	1.98289	0.322322	0.876939	0.326652	2.14868	0.835605	2.71872	0.892244	0.891405	1.71004	2.22246
OS01G0311300	0.989704	0.786363	0.300387	0.910583	0.219262	0.137448	0.562565	0.200639	0.499873	0.415956	0.370325	0.303271
OS01G0311400	1.67351	2.48997	0.862934	0.922114	0.525248	0.494481	2.03274	1.23745	1.92152	1.39775	1.18315	0.944784
OS01G0311500	27.4237	35.2013	36.7795	40.6881	21.5909	34.7963	11.3703	27.7489	19.215	30.7435	9.7636	21.1186
OS01G0311600	1.3076	0.0960324	0.102999	0.120143	0.031266	0.0878945	0.60528	0.113729	0.233254	0.0707745	1.00257	0.959047
OS01G0311700	0	0	0	0	0	0	0	0	0	0	0	0
OS01G0311800	3.92494	4.95763	1.73168	2.80881	0.526051	0.700136	2.14473	1.36261	0.755818	1.35262	5.95634	13.0218
OS01G0312500	3.00721	5.05279	0.604912	1.74992	2.20331	1.5964	2.96512	1.95013	1.53357	1.06372	3.84229	6.11271
OS01G0312600	4.42824	5.58455	0.615682	1.58982	1.81739	1.20432	4.67333	1.88432	2.6218	0.728163	6.9039	10.1534
OS01G0312800	5.86445	2.438	6.55021	2.36922	7.72806	1.91304	4.86185	1.12942	5.38208	1.25518	3.46617	0.423338
OS01G0313050	11.3545	5.2759	12.7225	5.39374	11.1981	3.45896	11.0432	2.28005	8.37267	2.28198	4.65925	0.900057
OS01G0313300	420.18	323.6	202.448	255.712	265.409	256.365	356.617	342.313	231.792	292.121	396.483	573.392
OS01G0313600	1.15208	156.53	37.3559	19.1752	3.81804	9.2678	20.9674	30.7833	25.4507	45.0321	0.317285	0.527508
OS01G0314000	1.08267	5.601	1.21747	3.94692	1.62992	4.17869	9.28051	5.4908	6.01097	6.91082	1.16174	2.70403
OS01G0314100	22.4299	50.2469	29.2943	25.4418	46.315	42.0128	130.941	67.6995	108.885	103.954	16.6365	18.4368
OS01G0314300	104.062	99.0155	115.941	130.383	106.393	107.644	82.3102	92.7838	64.7566	84.3969	96.7826	111.376
OS01G0314600	0	0	0.0997112	0	0	0	0	0	0	0	0	0
OS01G0314800	130.258	107.629	26.9317	35.6422	28.1756	52.4747	42.2459	37.3748	31.3126	46.0151	70.8118	64.9741
OS01G0315600	0.0230586	0.0444509	0.119207	0.0834315	0.0578915	0.108475	0.0243422	0.0211283	0.0196222	0.0655019	0.122122	0.0959811
OS01G0315700	0.131018	0.126432	0.405445	0.157555	0.246725	0.464343	0.352924	0.167254	0.0563523	0.0937278	0.277853	0.546137
OS01G0315800	23.906	24.54	14.6982	18.9315	14.0367	23.4137	23.3373	29.4595	25.5287	31.0269	36.9996	42.1692
OS01G0315850	24.5475	28.436	14.0165	17.4764	11.7391	17.3463	22.8121	31.0013	24.9782	23.4571	29.9525	34.5227
OS01G0316001	0	0	0	0	0	0	0	0	0	0	0	0
OS01G0316100	0.92443	0.462885	0	0.23166	0.0301417	0.169452	0.0507188	0.26356	0.0408755	0.0682191	0.152605	0.649672
OS01G0316500	15.7251	18.8157	14.1048	17.7317	17.3079	15.5478	14.6333	18.08	14.0784	17.8147	14.7172	16.8521
OS01G0316600	17.0102	45.0839	22.0595	28.4358	29.5803	43.5815	34.4279	43.9086	23.0864	38.7096	22.0654	29.428
OS01G0316800	139.789	97.0775	138.341	134.702	123.415	98.2083	127.806	99.336	100.18	91.9354	183.198	181.242
OS01G0316900	9.6293	9.30549	7.18461	6.98536	8.80878	9.62812	11.5324	11.3842	10.0696	10.0121	7.82418	8.28752
OS01G0317125	14.126	13.891	11.9822	11.4806	15.9464	16.5574	15.7529	20.7086	15.6867	19.8528	11.8943	13.8935
OS01G0317500	0	5.34529	0	9.12863	0	4.8764	0	13.5402	0.200857	7.94058	0	11.7854
OS01G0317800	5.32853	10.7871	17.6543	20.9639	16.0185	11.5502	15.7584	17.8784	7.81386	10.6446	10.4876	15.4118
OS01G0318000	0	0	0.0777624	0	0	0	0	0	0	0.216206	0	0.0786286
OS01G0318201	0.04263	0	0.0878532	0.204783	0	0	0	0	0.0737114	0	0	0
OS01G0318202	13.2995	10.5979	9.9308	13.7722	7.78889	8.36685	10.5499	9.17825	10.3064	6.99588	20.5439	37.7473
OS01G0318400	28.065	15.5836	21.8916	22.4914	18.9937	12.0575	20.9907	12.2699	25.8655	10.7886	45.0383	57.3379
OS01G0318600	2.45488	2.5308	2.95253	2.51932	2.86661	2.37709	2.98659	4.75093	2.84066	2.33724	2.28028	2.05341
OS01G0318700	5.53266	5.13055	7.22746	5.70472	6.16992	5.07121	9.08712	8.23664	6.58111	5.97632	5.73558	5.77171
OS01G0319000	0	0.0494553	0	0	0	0	0.0216415	0	0.131697	0.0291398	0.217396	0.0645258
OS01G0319066	0.0153083	0.0147584	0	0	0.0384341	0.0360364	0.0324381	0.0276759	0.0783115	0.0435426	0.0648729	0.0956053
OS01G0319200	0	0	0	0	0	0.125909	0	0	0	0	0.0283414	0
OS01G0319400	0	0	0	0	0	0	0	0	0	0	0	0
OS01G0320400	0.0409613	0.039545	0	0	0	0	0	0	0.0707664	0	0	0
OS01G0320700	5.354	0	3.5649	0	4.59451	0	7.52969	0	9.15827	0	6.8274	0
OS01G0321300	5.74813	8.90501	6.83698	8.56547	7.57791	9.37757	8.38486	9.46682	7.93929	9.61383	10.1954	9.56253
OS01G0321500	0	0	0	0	0	0	0	0	0	0	0	0
OS01G0321700	15.1642	13.707	17.2996	14.7829	15.9625	15.059	13.7694	16.3341	13.8268	14.7131	17.7162	19.1491
OS01G0321800	16.7761	17.6397	15.784	14.5579	18.6173	17.5228	17.4919	19.2719	17.7557	19.9032	11.9388	14.6314
OS01G0321900	0.0421719	0	0.0869134	0	0	0	0	0	0	0	0.0894782	0
OS01G0322300	4.01456	6.0975	3.80009	2.13697	1.76043	2.42513	0.141524	0.884787	0	0.368593	0.270707	0.266152
OS01G0322700	427.888	516.359	327.902	399.191	561.067	538.222	360.381	430.352	421.438	378.309	235.33	171.019
OS01G0322800	18.6456	16.7905	19.1869	19.0369	17.2328	16.4998	14.035	16.3335	14.7677	16.3261	12.3683	14.1933
OS01G0323000	26.1567	21.4941	20.4829	20.2006	21.0501	19.4722	17.8534	16.1802	16.4159	15.8441	21.7061	24.7502
OS01G0323100	1.42565	0.473158	0.410095	0.205026	1.87258	1.84242	1.15387	1.41211	2.10277	1.44723	1.89992	2.31835
OS01G0323300	1.69736	3.0541	2.39043	4.66217	2.01737	2.33479	2.85254	3.32255	2.74703	3.15189	3.04077	3.56962
OS01G0323500	0.995669	0.0121488	1.56357	0	2.21499	0	2.45064	0	1.50234	0.0358154	0.720939	0
OS01G0323600	17.0904	20.1778	12.01	13.4712	11.8478	15.0913	11.2971	18.3092	9.88996	13.0112	17.1556	26.0072
OS01G0323775	254.268	293.376	180.706	206.328	178.089	218.547	171.147	203.36	120.632	152.939	261.506	387.067
OS01G0323950	0.0255123	0	0.0526753	0	0	0	0	0	0.131191	0	0	0
OS01G0324400	25.1067	13.0966	24.4805	18.7044	19.9865	10.2398	13.2738	5.61545	15.669	6.13631	15.5329	10.5289
OS01G0326000	2.44963	0.39774	3.38197	0.199068	7.65019	4.55498	4.8432	4.31161	6.90623	4.41641	8.43775	7.58941
OS01G0326100	0.0459697	0	0.221715	0.184714	0.0384716	0.0360717	1.55355	0.5425	1.84919	0.784532	5.43982	4.83569
OS01G0326300	1.00724	0.0455192	2.01685	1.4797	0.513675	1.03745	22.5531	4.63075	26.1985	7.6112	83.5033	55.4371
OS01G0327000	8.14019	0.723381	4.43262	0.798688	2.15727	0.381849	1.40183	0.523357	1.99791	0.422231	2.76667	1.37574
OS01G0327100	3.20846	0.832934	1.08292	0.302267	0.952368	0.255472	0.498279	0.550103	0.67786	0.255865	2.48493	1.4622
OS01G0327250	10.4143	5.85022	3.06206	2.04738	2.03423	1.49002	2.10267	1.93428	2.26285	1.1259	6.95231	9.54706
OS01G0327400	7.93698	6.0779	38.1643	17.9764	23.3355	13.1463	27.9057	9.58811	38.0659	10.3515	76.7488	38.72
OS01G0327500	0.517244	0.0554477	6.93924	1.03726	15.9452	1.76378	2.71408	0.446216	0.740058	0.246343	5.42264	0.419127
OS01G0327600	10.796	7.98344	12.6599	8.4433	11.5681	8.87934	8.87292	6.7459	8.81424	6.96994	7.59243	7.66527
OS01G0327900	7.75392	5.21879	8.94753	4.86124	6.37116	5.93903	6.9823	5.37562	7.54395	6.45341	7.55715	5.19434
OS01G0328300	6.07876	4.41749	6.72443	3.89519	4.98044	4.10262	6.96	3.26503	7.93657	4.64717	4.88867	3.02206
OS01G0328400	419.827	284.526	420.9	446.652	307.422	222.66	221.99	193.452	168.283	167.51	303.302	259.291
OS01G0328500	23.4415	24.699	26.058	26.515	27.3158	22.1317	23.0702	21.3876	20.291	24.5767	18.7146	23.0138
OS01G0328600	11.8744	9.66176	5.61596	8.40264	8.42244	8.81337	12.6293	12.7521	10.8071	11.1162	16.3591	17.9752
OS01G0328700	58.617	41.8341	70.1274	63.8054	42.7548	39.5425	45.8518	41.4783	35.2573	37.3854	83.7703	74.7632
OS01G0328900	7.80957	7.93761	6.66899	8.79139	7.58771	8.58128	5.98689	8.24125	6.01103	8.68943	6.67464	10.9842
OS01G0329000	0	0	0	0	0	0	0	0	0	0	0	0.0184164
OS01G0329075	0	0	0	0	0	0	0	0.064706	0	0	0	0.12259
OS01G0329150	0	0	0	0	0	0	0	0	0	0	0	0
OS01G0329300	0.633392	0.150947	0.0140912	0.0328784	0.068395	0.0960234	0.0143152	0	0	0	0.086549	0.0850213
OS01G0329350	0.96663	0.0765858	0	0	0.232713	0.0311575	0.0280031	0.0241169	0	0	0.224434	0.0826861
OS01G0329400	18.5662	26.3137	23.0958	22.9147	19.9063	21.9904	15.5001	14.4832	15.9875	13.1432	11.7911	11.5012
OS01G0329800	11.5856	16.3906	12.4915	20.1084	10.2342	20.5482	8.89208	20.5062	9.38193	20.7118	7.24499	15.8324
OS01G0329900	0.356096	0.432566	1.84473	1.29968	3.3343	0.991877	1.62602	0.581135	1.73945	0.560518	1.80641	0.523038
OS01G0330001	0	0.759036	2.11677	0	1.96711	0	2.70009	0.264946	2.40534	0.791398	1.66185	0
OS01G0330100	6.10241	5.93885	7.67533	8.00285	12.1979	7.31791	7.98515	6.38573	5.64366	6.15476	8.22004	9.25307
OS01G0330200	0.0122588	0.0354491	0.025348	0.0591346	0.0307774	0.0576784	0.103602	0.0224062	0	0.104496	0.0259709	0.102059
OS01G0330650	0	0	0	0	0	0	0	0	0	0	0	0
OS01G0331100	0.01095	0	0	0	0	0	0	0.0804353	0.0931542	0.155497	0.0695901	0.501355
OS01G0331500	0	0	0	0	0	0	0	0	0	0	0	1.59881
OS01G0331900	32.9576	29.0721	30.5731	28.7084	30.9425	32.2923	25.3667	29.6313	27.6335	32.9137	28.3003	36.6849
OS01G0332002	0	0	0	0	0	0	0	0	0	0	0	0
OS01G0332100	3.65646	3.38711	3.71191	3.56893	5.09963	4.81497	7.81961	6.28992	10.1289	5.60425	13.2441	9.59968
OS01G0332150	3.95765	3.27772	3.38398	2.29562	4.1668	3.74007	6.24905	6.40016	9.14589	5.5719	10.4987	8.0195
OS01G0332200	0.0324864	0	0	0	0	0.0764894	0.0688996	0.0292685	0.0277112	0	0	0.0338167
OS01G0332500	20.2698	13.5667	35.4028	35.6611	32.9328	42.6104	16.9334	51.4487	12.9194	34.4053	9.49679	16.1093
OS01G0332700	0.348567	0.192384	0.717791	0.358465	0.750253	0.354247	0.545522	0.561284	0.172823	0.716658	0	0.103901
OS01G0332800	1.17447	0.699521	1.85746	1.92369	2.28029	2.93267	1.09032	2.99274	1.21043	1.50933	3.78635	1.05718
OS01G0332900	46.9444	44.4476	51.9781	54.9134	43.239	53.0988	34.7771	39.1614	32.3527	38.5344	36.6838	49.7973
OS01G0333001	7.91784	8.78758	5.65347	6.68078	6.45965	6.2309	4.31162	6.64855	6.12617	4.69432	5.02995	6.14934
OS01G0333600	0.170478	0.00746746	0.0480925	0.0374033	0.0194545	0.145699	0.0489059	0.287943	0.0789785	0.527612	0.131303	0.548198
OS01G0335600	0.0142646	0	0.0294889	0	0	0	0	0.0258853	0.0486226	0	0.0302234	0.0593873
OS01G0335700	8.13719	7.19271	8.44966	7.92979	8.00575	8.40899	7.41631	6.54662	7.5116	5.94236	7.02065	6.45935
OS01G0336300	0	0	0	0	0	0	0	0	0	0	0	0
OS01G0337100	0	0	0	0	0	0	0	0	0	0	0	0
OS01G0337160	2.13966	0	6.54751	0	6.24654	0	15.0964	0	8.68869	0	1.47618	0
OS01G0337180	3.45339	0	7.45595	0	6.96641	0	19.23	0	11.0403	0	1.92334	0.118178
OS01G0337500	2.39095	1.32182	0.437675	1.19143	0.514974	1.6718	0.68687	2.0705	0.489658	1.10879	0.909597	1.6137
OS01G0337600	34.0088	34.5246	36.917	32.4647	40.2031	36.467	37.0844	36.0203	38.5221	37.7766	26.9944	27.5611
OS01G0337700	1.67673	1.04898	0.524473	0.662382	0.742806	0.44729	1.27049	0.350006	1.06052	0.479581	0.745009	0.967575
OS01G0337900	18.2991	30.8431	18.8873	28.2505	17.5618	23.9764	18.364	23.1574	18.8017	25.5002	19.8384	28.7821
OS01G0338000	94.822	76.5859	79.4018	69.814	74.2428	60.2046	71.6757	63.669	63.5326	60.6764	91.0721	80.4161
OS01G0338100	19.0393	16.5289	20.5349	22.1073	18.1806	20.5382	20.9493	19.7496	15.3945	19.7765	20.9597	22.0008
OS01G0338150	2.42898	2.78341	2.33692	2.52091	2.19418	2.75983	1.81119	3.21933	1.84901	2.12375	2.60817	2.51486
OS01G0338200	37.2741	37.8993	21.8575	21.0999	25.4014	28.877	22.5303	24.3318	27.4326	28.1143	23.3709	20.9436
OS01G0338401	0	0	0	0	0	0	0	0	0	0	0	0
OS01G0338600	9.78925	9.872	9.61271	8.22257	8.94901	8.26503	12.7233	10.0084	11.4816	9.35942	13.9268	13.5749
OS01G0339001	9.65658	8.47449	10.8016	11.1754	13.0475	7.78674	13.2004	15.9044	11.8192	9.16871	13.2133	13.9093
OS01G0339400	0.507659	0.210371	0.596026	0.347075	0.910788	0.172837	0.487294	0	0	0	0.154108	0.303047
OS01G0339500	0.137269	0.297649	0.0709881	0.082813	0.0646179	0.141173	0.162568	0.286049	0.204116	0.194772	0.163552	0.678384
OS01G0339600	2.46444	2.60395	2.24192	1.46724	2.1398	1.61458	1.61061	1.71347	1.08804	0.84316	1.69321	1.52585
OS01G0339851	0.11282	0	0	0	0.283322	0	0.124397	0	0.0982108	0	0.119776	0
OS01G0339900	30.4413	24.8361	25.8668	27.713	23.4964	28.6551	23.0892	36.6032	25.1566	27.1554	41.1242	48.4956
OS01G0339950	5.30833	4.13172	4.70472	5.3514	4.62866	5.02424	3.7931	8.81978	4.36655	4.94697	8.23681	8.339
OS01G0340100	0	0	0	0	0	0	0	0	0	0.0389237	0	0
OS01G0340400	0	0	0	0	0	0	0	0	0	0	0	0
OS01G0340600	0.0448937	0	0	0	0.0563583	0.0529206	0.143675	0.23745	0.153664	0.128008	0.428212	0.654522
OS01G0340801	0.0103601	0.0232898	0.0214428	0	0.0260095	0	0	0.0130374	0.0234138	0.0195655	0.0365646	0.0431006
OS01G0341000	4.7417	3.60317	3.74118	3.85417	4.54303	6.21572	3.77075	6.80867	5.30965	4.58006	5.5407	3.93141
OS01G0341200	1.96698	0.985424	7.26212	0.696999	5.63586	0.679564	6.59051	0.83623	5.84303	0.536581	2.94273	0.624456
OS01G0341300	0.321312	0.206541	0.553315	0.0430211	0.0896354	0	0.113753	0.0319826	0	0.30491	0	0
OS01G0341750	0	0	0.0173955	0.0202932	0.0844488	0.0395338	0.0885104	0.0779309	0.0571577	0.0238623	0	0
OS01G0342500	0.0759745	0.0366679	0	0	0	0	0.0822789	0	0.131059	0	0.644657	0.158402
OS01G0342750	1.45549	0.690818	2.38202	1.38072	1.4362	1.10612	1.44651	1.1457	1.38961	1.17077	1.96315	1.41625
OS01G0342800	7.26419	8.70658	5.81638	7.01992	4.16424	4.85949	4.00449	4.51038	5.99331	5.22116	4.57247	5.94559
OS01G0342900	20.7829	7.25891	6.08736	2.54198	7.97563	1.78823	8.05966	5.71863	3.49451	2.06382	16.9461	22.6663
OS01G0343001	63.502	19.4329	15.8609	7.92487	23.1397	4.8592	27.3801	12.4382	10.529	6.65817	52.231	71.7284
OS01G0343100	0.505543	0.820459	0.19268	0.224788	0.0668003	0.171933	0.0139793	0.0124087	0.0338796	0.0188643	0	0
OS01G0343200	11.2745	13.3777	16.3173	11.1005	9.02033	15.4431	9.533	16.4204	16.1615	16.6901	4.45095	5.18204
OS01G0343300	6.17492	3.02234	4.03321	3.43732	3.62846	5.21734	10.0156	8.31265	10.003	8.76561	15.7511	12.5451
OS01G0343350	5.66369	4.61618	3.86974	3.79332	3.99452	5.00268	12.3193	10.963	11.1056	14.533	17.9642	12.0533
OS01G0343400	0.117094	0	0.0403208	0.0940459	0.195993	0.0459816	0.0830412	0.0695226	0.100049	0.0555902	0.04136	0
OS01G0343500	0.609593	0.456991	1.35399	0.626319	0.90694	0.637241	1.19145	0.310582	0.902891	0.224455	1.76969	0.422898
OS01G0343780	0.237672	0.459069	0.685365	1.02687	0.596814	0.450665	0.727449	0.0770933	1.23593	0.136718	1.21061	0.396676
OS01G0344620	0.14481	0.00507309	0.201649	0	0.152031	0	0.0771707	0.00997037	0.0669141	0	0.0669034	0.00547649
OS01G0346250	2.73927	1.27294	0.900266	0.440351	0.916983	2.5456	0.624343	0.867379	0.813915	2.11677	2.02389	0.64331
OS01G0346400	3.46228	0.571477	2.54008	0.408694	2.36584	0.174299	1.9208	0.233634	1.83718	0.300674	1.99622	0.969535
OS01G0346600	0.581599	0.125848	0.122719	0.200407	0	0.390891	0.501369	0.238973	0.464703	0.303489	1.96134	0.419962
OS01G0346700	4.49587	3.38506	2.88707	2.59008	2.3385	3.12194	3.08202	2.05345	2.32437	2.44769	5.80756	3.72949
OS01G0347000	0.404823	0.443691	0.544527	0.122172	0.787658	0.285274	0.244224	0.0664663	0.274693	0.0430283	0.160749	0.0947444
OS01G0347100	10.2284	7.33095	11.1382	5.99083	13.0336	9.33686	14.2159	6.01703	14.0462	8.95482	11.0605	9.23218
OS01G0347150	6.13738	6.33164	8.85777	5.20326	8.95736	6.26101	10.5554	5.38323	10.1921	7.69838	6.67246	6.55813
OS01G0347200	1.00177	0.822964	0.628491	0.693558	1.27813	2.7793	0.812254	1.26411	1.57653	0.83876	2.17405	0.239201
OS01G0347300	0.71446	1.00059	0.836102	1.43036	1.08303	2.15704	0.798413	1.22655	1.26311	0.689743	0.828259	0.112239
OS01G0347500	0	0	0	0	0	0	0	0	0	0	0	0
OS01G0347600	0.430244	0	0.0261644	0	0.127081	0	6.36557	0.0923839	5.36571	0.287684	10.6164	2.02807
OS01G0348000	0	0	0	0	0	0	0	0	0	0	0	0
OS01G0348600	44.2507	55.4442	46.3806	43.3618	35.3059	53.448	47.9827	50.8296	54.4344	57.1741	45.0579	44.0678
OS01G0348700	525.123	377.819	584.13	666.98	494.663	387.745	379.303	312.335	322.132	322.493	309.198	313.352
OS01G0348800	0.137324	0.099396	0	0	0	0	0.0740953	0	0.118224	0	0	0.0715603
OS01G0348900	872.429	354.929	291.673	7.94442	366.65	13.6583	2381.8	44.5905	1425.81	235.816	674.523	68.6733
OS01G0349000	1.012	0	0.922659	0	1.69383	0	2.75529	0	2.48087	0	1.45227	0
OS01G0349400	20.173	20.8875	23.2515	22.6067	25.6083	26.633	27.4716	22.9698	27.2246	26.7814	21.9447	25.1246
OS01G0349600	6.88756	0	7.33442	0	10.6939	0.0304616	13.3573	0.566513	11.8189	0	7.2138	0
OS01G0349800	0	0.00960817	0	0	0.0250288	0	0.441358	0	0.28821	0	0.549063	0
OS01G0350000	0	0	0	0	0.100755	0	0.401902	0	0.324187	0	0.446311	0
OS01G0350100	0	0	0	0	0	0	0.024897	0	0.020067	0	0.0249753	0
OS01G0350300	0	0	0	0	0	0	0	0.0159677	0	0	0.0365247	0.0538216
OS01G0350500	0.102047	0.0378231	2.01366	0.416781	0.670057	0.239845	0.412889	0.393634	0.973452	0.712656	0.0498794	0.0163333
OS01G0350900	19.3385	20.318	17.3996	17.8008	15.5197	20.072	19.2336	19.5983	19.7503	19.0873	20.4513	23.4002
OS01G0351100	3.31107	0.88063	4.28131	1.2975	4.2589	1.61298	1.97193	0.440748	1.94791	0.742554	2.17741	0.781022
OS01G0351200	14.8792	16.9317	22.8093	24.8824	17.1431	26.0335	7.38436	20.5479	7.60924	20.7867	6.36295	7.94134
OS01G0351300	13.1254	10.3675	12.7213	9.83767	10.0805	11.0384	12.2782	10.4116	11.3604	10.6899	12.8932	14.4827
OS01G0351500	0	0	0	0	0	0	0	0	0	0	0	0
OS01G0351800	14.0636	7.27875	9.52488	8.17787	7.70833	7.34111	7.64816	5.13951	7.36016	6.87496	7.90076	7.67599
OS01G0352100	0	0	0	0	0	0	0	0	0	0	0.29091	0
OS01G0352200	0	0	0	0	0	0	0.105935	0	0	0	0	0
OS01G0352751	0	0	0	0	0	0	0	0	0	0	0	0
OS01G0353400	0	0	0	0	0	0	0	0	0	0	0	0
OS01G0353501	0	0	0	0	0	0	0	0	0	0	0	0
OS01G0353600	0.0742435	0	0.0511012	0	0.124272	0	0.317511	0	0	0	0	0
OS01G0353633	0	0	0	0	0	0	0	0	0	0	0	0
OS01G0353900	18.1616	0	13.8781	0	13.9031	0	15.0868	0	11.1662	0	10.4891	0.027354
OS01G0354175	0.278918	0	0	0	0	0	0.0752867	0	0	0	0.22184	0
OS01G0354200	12.5003	4.77563	10.0713	5.61347	10.3006	5.81339	6.15757	3.64325	3.14499	3.91959	4.54923	5.36818
OS01G0354450	0.619648	0	0.548515	0	0.444508	0	0.330414	0	0.340812	0	0.422166	0
OS01G0354700	2.68094	5.96243	5.031	6.50211	3.34485	6.93221	1.53516	4.73843	1.40313	5.24171	1.6032	4.48577
OS01G0355100	1.01493	1.17046	1.80641	0.901406	1.33343	1.74177	0.882949	1.11421	0.785102	0.92418	0.579119	0.678283
OS01G0355175	2.46463	4.33513	4.71502	4.23661	3.66108	6.54429	2.72865	4.99099	2.51518	4.51966	1.95785	2.97059
OS01G0355250	0	0	0	0	0	0	0.239718	0	0.663021	0	0	0
OS01G0355400	0	0	0.164583	0	0	0	0.173254	0	0.13786	0	0	0
OS01G0355500	8.63904	12.3551	8.7649	9.05193	8.07487	11.5784	9.86529	10.2403	11.3997	12.8447	9.89463	12.7057
OS01G0355600	21.7647	17.9782	21.0506	15.0501	21.5434	20.803	21.1732	18.6935	20.529	19.1911	20.2389	20.8355
OS01G0355700	0	0	0	0	0	0	0	0	0	0	0	0
OS01G0355800	0	0	0.0840851	0	0	0	0	0	0	0	0	0
OS01G0355900	18.175	17.5955	20.9449	21.5783	17.3649	18.5696	19.1021	16.3458	17.8414	16.9544	14.015	16.5944
OS01G0356400	25.7332	24.9206	18.5805	16.263	13.645	19.646	26.2889	20.2998	26.4222	20.5868	29.4895	31.4384
OS01G0356450	0	0	0	0	0	0	0	0	0	0	0	0
OS01G0356500	6.12675	6.00389	6.47361	6.18984	7.2916	7.89143	6.03801	7.04722	5.46344	6.35251	6.5871	7.94485
OS01G0356800	0.000988057	0	0	0	0	0	0	0	0	0	0	0
OS01G0356900	0	0	0	0	0	0	0	0	0	0	0	0
OS01G0356951	0.35511	0.0311519	0.199813	0.465888	0.243172	0	0.695365	0.0550355	0.943968	0.277089	2.1223	0.201846
OS01G0357100	6.91412	1.02453	7.01719	0.685949	8.47069	0.426653	11.046	0.653914	9.52653	0.416784	13.078	1.4426
OS01G0357150	79.7477	19.8108	55.2929	13.1513	58.1871	4.17433	87.9411	4.753	84.0446	2.96818	167.145	30.2378
OS01G0357200	0.414847	2.14778	0.699862	0.453212	0.18939	0.446004	0.898304	0.820847	0.975718	1.40534	0.880001	0.471772
OS01G0357400	1.6821	19.094	17.7795	5.78264	8.09964	3.27818	16.2892	15.5165	24.646	19.227	3.51049	2.37762
OS01G0357500	0.190138	0.183628	1.17491	0.114097	0.716177	0	1.03921	0.0770933	1.81269	0.136718	0.201769	0.198338
OS01G0357800	21.1374	26.4363	24.8036	25.0193	29.2933	31.2575	28.2888	25.1467	25.1881	24.3775	17.3334	22.8686
OS01G0357900	33.0243	19.0369	18.421	17.3905	27.2104	15.5865	28.8268	20.0287	36.0239	19.0932	59.0414	44.764
OS01G0358100	13.9321	3.36622	4.82097	4.42122	3.68909	2.97153	6.96689	1.82627	9.76286	2.39713	37.8802	28.2048
OS01G0358300	1.2677	1.65446	1.28323	2.19446	1.80884	1.54081	3.56251	1.64358	2.84741	1.46969	8.16025	4.32954
OS01G0358400	44.6516	82.2553	51.6316	120.391	32.5628	53.2688	24.7677	81.5409	19.2766	37.9767	24.3389	50.4028
OS01G0358551	160.959	267.058	182.39	431.23	121.382	225.761	80.3808	221.312	67.4376	152.379	85.4029	198.128
OS01G0358700	0.749116	0.0385061	1.19817	0.0722951	0.576761	0.0234863	0.294806	0.0368132	0.441638	0	0.592429	0.0415716
OS01G0358800	0	0	0	0	0	0	0	0	0	0	0	0
OS01G0358900	0	0	0	0	0	0	0	0.119441	0	0.237105	0	0
OS01G0359400	2.67646	0.056369	1.96918	0.0201812	4.18652	0.0490721	8.59126	0.0314685	9.92445	0.0473648	9.36379	0.154179
OS01G0359600	1.24566	0	1.86656	0.00976575	1.54334	0	2.98441	0	5.70519	0	2.38097	0.00841306
OS01G0359800	3.88474	0.00797202	2.36315	0	1.9111	0	1.68269	0	1.52923	0	1.59452	0
OS01G0360100	0.867746	0	1.28661	0	1.3979	0	1.56614	0	1.10523	0	1.42438	0
OS01G0360150	1.02638	0	0.604733	0	1.01245	0	0.713641	0.123174	0.505526	0	0.544275	0
OS01G0360200	9.69741	6.53463	3.62323	2.30539	5.7825	2.44983	5.04844	1.49329	4.09093	0.924897	7.42993	4.57496
OS01G0360333	14.4778	9.84064	5.58807	3.36934	8.62235	3.96622	8.78534	2.5569	7.0316	1.85947	11.5915	7.29403
OS01G0360600	24.2083	23.2918	28.0535	26.6045	25.0541	26.9005	30.979	24.6224	24.9704	26.5817	28.942	23.819
OS01G0361000	29.5713	1.70711	25.9155	1.8191	21.7191	1.74325	23.2299	1.72254	26.5839	1.61446	25.3667	1.45998
OS01G0361500	0.452575	0.378928	0.506526	0.286507	0.651934	0.13949	2.09086	0.469241	2.58318	0.757656	5.28	1.21953
OS01G0361700	0.0986522	0.0952833	0	0.11837	0.371591	0	0.108027	0	0	0	0	0
OS01G0361800	1.04717	1.65372	1.72107	2.6149	2.0877	3.27969	2.42371	3.32209	2.83011	2.82262	2.69598	3.6628
OS01G0362000	2.75862	2.19423	2.43386	2.60695	2.21071	2.89363	1.90878	3.10298	2.92017	3.12173	3.27832	3.29203
OS01G0362100	2.2244	0.155418	0.278084	0.145991	1.36661	0.347405	1.87848	0.451189	0.855724	0.438348	4.01378	1.71979
OS01G0362400	4.42951	0.0326314	3.7665	0	4.32991	0	5.3247	0	5.23845	0	9.46601	0
OS01G0362533	6.78547	1.34156	9.42321	3.02496	4.82033	1.01676	5.42284	2.13841	4.95523	1.23146	8.77464	1.58674
OS01G0362800	0.488759	0	0.696627	0.0406241	1.43869	0	1.07297	0	0.48895	0	1.2857	0
OS01G0363000	0	0	0	0	0	0	0	0	0	0	0	0
OS01G0363300	0.447081	0.554348	0.514078	0.410277	0.857006	0.30108	1.02095	0.30149	0.717463	0.485441	4.25619	1.96436
OS01G0363500	38.194	34.126	39.7908	36.5192	49.0562	33.4346	48.6715	36.0999	45.1771	33.6919	41.3024	37.0488
OS01G0363600	0.929676	0.987929	1.25446	0.914376	1.52434	0.715165	2.46104	1.25279	1.78273	0.918582	2.17127	1.02719
OS01G0363900	33.6978	26.6221	27.4378	24.401	27.9807	33.6619	23.9135	32.3513	25.8198	31.4417	23.3631	25.2303
OS01G0363950	1.66654	1.1334	1.01561	1.03521	1.86017	1.61425	1.09455	4.88574	1.50834	1.60554	1.17984	0.902198
OS01G0364000	2.21329	1.99966	2.14594	1.71851	2.28951	2.23001	2.45679	1.10534	2.48181	1.44297	1.81095	1.71784
OS01G0364100	2.01333	1.93278	2.05078	1.39096	2.29582	2.11308	2.31163	1.75652	1.8927	1.59142	1.56252	1.3271
OS01G0364400	0	0.0223506	0.0119992	0	0	0.0544942	0.0243539	0.0759607	0.0393633	0.197286	0.0614067	0.0482575
OS01G0364412	0	0	0.0541682	0	0	0	0.112369	0	0	0	0	0
OS01G0364450	0	43.6964	0	25.0754	0.0831092	27.8436	0	20.5963	0.0569567	34.9545	0.350985	21.1105
OS01G0364800	0.00768824	5.51963	0	5.21401	0	5.5473	0	6.52938	0.078357	6.08528	0.341969	4.52716
OS01G0364900	0.18903	0.152001	0.520043	0.151571	0.870145	0	0.54248	0.323102	0.433346	0	0.0668094	0.0656575
OS01G0365000	0	0	0	0	0	0	0	0	0	0	0	0
OS01G0365300	0.0344853	0	0.178168	0	0.043291	0	0	0	0.500331	0	0.0365386	0
OS01G0366100	7.40948	0	7.79804	0	6.6549	0	6.10029	0	6.25992	0	4.20542	0.0188202
OS01G0366300	0.474678	0	0.991882	0.015429	0.914682	0	0.980347	0	0.748662	0	1.04238	0
OS01G0366400	1.3309	0	3.33839	0	2.37826	0	1.8655	0	1.74414	0	2.56389	0
OS01G0366501	0	0	0	0	0	0	0	0	0	0	0	0
OS01G0367100	9.30453	8.62066	10.9404	11.6697	9.2355	10.9291	10.9573	10.5961	9.83342	9.88591	12.6769	12.8414
OS01G0367201	3.2957	3.15241	5.29095	4.13526	3.88994	4.52138	4.35118	5.98946	3.67456	4.0239	4.41956	3.99101
OS01G0367300	28.2733	27.9229	33.743	29.2014	28.4362	31.2726	30.3819	29.1945	29.1012	28.5702	26.868	27.575
OS01G0367400	8.28226	8.24217	6.94063	7.8283	6.85613	5.82778	7.24878	8.57788	7.34047	7.60342	10.9604	6.49458
OS01G0367450	5.67371	5.67495	5.11126	4.32959	3.98634	3.90905	4.73661	6.8941	4.67737	5.39428	5.09775	4.86327
OS01G0367500	0	0	0	0	0.01358	0	0	0	0	0	0.0229112	0.146291
OS01G0367700	30.7211	38.9604	33.6873	30.2927	34.5639	34.4449	40.5366	32.6957	35.3911	37.5771	23.6152	26.3925
OS01G0367900	66.1966	59.872	83.3792	88.8328	55.8451	63.1192	31.3164	51.8717	32.0252	50.4413	31.3584	38.3799
OS01G0368000	0.318927	0.0368911	0	0	0.0320285	0.0300146	0.134831	0.116376	0.0869015	0.326287	0.189191	0.451399
OS01G0368500	0	0	0	0	0	0	0	0	0	0	0	0
OS01G0368600	0	0	0	0	0	0	0	0	0	0	0	0
OS01G0368700	0	0	0	0	0	0	0	0	0	0	0	0
OS01G0368900	0.0253474	0.122251	0.104672	0	4.20036	0.358775	3.09123	0.840619	2.04188	0.578777	2.47181	2.05932
OS01G0369000	81.7561	78.556	83.7766	85.131	101.334	95.6513	85.3158	92.9909	99.7461	99.0793	79.5427	103.586
OS01G0369200	11.139	19.3799	43.443	43.1375	34.3859	49.5398	26.6255	54.0053	30.4306	60.8078	18.6031	28.0227
OS01G0369300	0	0	0	0	0	0	0	0	0	0	0.016519	0.0162277
OS01G0369366	0.0428328	0	0	0	0	0	0	0.0518153	0.0486671	0	0	0
OS01G0369500	0	0	0	0	0	0	0.0326969	0	0	0	0	0
OS01G0369600	4.18315	0	7.6126	0	8.22196	0	7.03556	0.0123677	7.94595	0	4.24032	0.0137929
OS01G0369700	79.4071	38.3038	143.336	45.173	132.238	41.8363	99.5312	44.456	48.4467	30.6936	93.8155	56.8793
OS01G0369800	155.183	101.391	287.628	121.225	271.402	113.604	229.66	113.722	94.2818	73.9036	200.214	158.562
OS01G0369900	0.637232	0.584506	0.304274	0.680385	0.415338	0.762981	0.797962	1.45441	1.35196	1.58097	0.765636	1.05806
OS01G0369950	0.923996	1.73228	0.707242	2.51581	0.601447	2.61921	1.27122	3.90368	2.45319	4.23692	0.870227	3.52694
OS01G0370000	10.0459	0.0931015	0.377339	0.129461	0.107784	0.126206	0.815166	0.0986274	1.02252	0.121921	0.386518	0.245702
OS01G0370200	0.0209486	0.121213	0	0.201862	0	0.444354	0	0.185634	0.179122	0.119402	0.754799	1.17792
OS01G0370400	0.0597701	0.432516	0	1.22238	0.150072	1.48193	0.128444	0.821786	1.02681	0.512593	4.18235	7.03704
OS01G0370600	0	0	0	0	0	0	0	0	0	0	0	0
OS01G0370750	0.671528	0	0.254596	0	0.309092	0	0.141737	0	0.0380902	0	0.118549	0
OS01G0370900	2.20074	0	1.44329	0	0.910098	0	0.221698	0	0.221942	0	0.494002	0
OS01G0371200	0.133133	5.64853	0	9.8533	0.382009	5.82486	0.0808891	6.44779	0.0974778	5.5791	1.12858	21.6629
OS01G0371300	0.331896	10.9461	0.186795	16.5512	0.530303	11.1864	0.324288	14.35	0.414733	10.524	1.91937	41.8116
OS01G0371400	0.103902	0.46795	0.500058	0.499657	0.608732	2.21032	1.27111	1.52311	1.2525	1.88424	0.0734562	0.433161
OS01G0371500	16.2799	0.646789	8.56559	0.391731	3.92925	0.287373	8.39537	0.216597	13.8984	0.231641	0.861519	0.253952
OS01G0372100	4.56786	1.30372	15.0646	0.0986976	13.0115	0.0482723	12.65	0.399982	8.61519	0.291835	0.781446	0.0426572
OS01G0372350	3.59719	0.121809	5.75101	0.0469145	5.83363	0.228594	5.84005	0.0896678	5.35616	0.110401	2.61547	0.0404634
OS01G0372400	0	0	0.0480767	0	0	0.109786	0	0.286471	0.119573	0.331984	0	0.242441
OS01G0372450	0	0.0894024	0	0.0743002	0	0.218833	0	1.16382	0.0530854	0.618248	0	0.514901
OS01G0372500	0	0	0	0	0	0	0	0	0	0	0	0
OS01G0372700	14.0714	10.376	16.4289	15.6794	13.2854	11.2934	7.86	16.0464	10.0749	10.4621	12.0537	11.426
OS01G0372866	42.0054	31.4749	41.1811	41.2922	31.6055	31.1805	23.6838	35.9779	27.5575	30.831	28.5088	29.3848
OS01G0373200	0	0.036403	0	0	0	0	0	0	0	0	0	0
OS01G0373400	2.34613	0	3.0059	0	2.8378	0	2.86226	0	2.45469	0	2.49492	0
OS01G0373500	0.00718487	0.103854	0	0.0173415	0	0.0337691	0	0.0668834	0	0	0.0304353	0.194339
OS01G0373700	4.87133	2.19765	5.02553	2.58705	5.00365	9.11593	2.31512	6.107	3.64414	4.70501	4.89678	2.57099
OS01G0373800	1.24454	2.439	2.4884	2.26606	1.79921	9.36609	1.22496	6.12478	1.95144	7.02669	2.72	2.28023
OS01G0374000	0.517758	0.976996	0	0.0542183	0.05652	0	0	0	0	0	0.0954314	0.140658
OS01G0374100	1.06692	3.14365	0	0.12795	0	0	0	0	0	0.153741	0.113253	0.111336
OS01G0374200	1.57602	1.84892	2.23665	2.03966	1.33803	1.86095	1.32926	1.93892	1.30616	2.09509	0.645046	1.10892
OS01G0374501	0	0	0	0	0	0	0.143048	0	0.0382499	0	0.0473755	0
OS01G0374600	0	0	0	0	0	0	0.0660591	0	0	0	0	0
OS01G0374900	14.6451	17.8761	18.2003	20.3773	20.3285	25.863	19.5431	22.6122	19.9516	30.5863	15.1688	22.2835
OS01G0375000	62.9542	54.7736	82.0422	76.287	61.2943	55.4405	42.7911	45.4586	39.3414	43.2805	41.5051	48.756
OS01G0375100	18.5209	36.5732	22.972	32.8973	20.6798	43.388	22.6706	35.2501	22.0482	39.516	9.91289	16.9241
OS01G0375200	29.9489	34.2646	30.1158	44.9071	19.0005	37.4615	14.7077	39.4932	12.9881	41.8336	35.3891	43.9356
OS01G0375500	5.47085	0.295467	0.406808	0.0527107	0.384605	0.0515861	0.0466643	0	0.0374408	0	0.417451	0.0455763
OS01G0376200	1.70613	1.88825	0.943432	1.19954	1.25387	1.08356	0.994961	1.37574	1.07874	0.836089	0.971186	0.520687
OS01G0376600	0.0417235	0	0.601955	0	0	0.0987699	0.181402	0.0689452	0.0721109	0.35929	0.0885248	0.435062
OS01G0376700	14.3704	14.8754	20.9011	18.4479	18.4168	18.1356	17.017	19.5411	34.0588	17.3856	25.7097	23.38
OS01G0377000	1.21736	1.05316	0.099131	0.346922	0.336918	0.360601	1.07065	0.707616	1.28754	1.36056	1.50255	1.21678
OS01G0377250	3.7678	2.90257	0.406269	1.15038	1.05898	1.06193	3.37799	2.57663	3.52306	3.45426	3.99432	2.51917
OS01G0377500	28.0669	31.2275	34.6409	31.2019	30.3721	32.3182	37.1374	31.6975	39.1156	37.625	26.2336	29.1834
OS01G0377700	15.0619	14.391	13.8751	13.1565	11.1057	10.6546	13.6786	11.7572	12.9123	11.9024	17.633	15.5299
OS01G0378100	0.0112165	0	0	0	0.0703995	0.0263502	0.21194	0.0630127	0.0666144	0.0158989	0.486975	0.420032
OS01G0379101	1.65948	0	2.92645	0.072593	2.42424	0	1.94573	0.155415	1.8663	0.0862621	1.2156	0
OS01G0379400	4.36571	3.98971	5.18594	4.29654	5.36672	5.69354	5.85795	4.16488	6.03213	4.90956	6.78531	5.75633
OS01G0379800	0	0	0	0	0.0138376	0	0	0	0	0	0	0
OS01G0380800	0.0692459	13.6042	0.0572628	31.392	0	22.0645	0.0293052	21.318	0	19.6468	0.0586852	18.2193
OS01G0381325	0	0	0	0	0	0	0	0	0	0	0	0
OS01G0382000	0	0	0	0	0	0	0	0	0.119215	0	0	0
OS01G0382200	0	0	0	0	0	0	0	0	0	0	0.0768318	0
OS01G0382400	0	0	0.0537204	0	0.914625	0.859472	1.72692	1.04218	0.713795	2.45136	1.71004	2.33088
OS01G0382450	0.0485013	0.0233908	0	0	0	0	0	0	0.0415412	0.0691905	0	0
OS01G0382500	0	0	0	0	0	0.0794831	0	0.0206627	0	0	0	0.0234437
OS01G0382700	0.267715	5.46035	0.655558	7.03564	0.720408	6.57549	1.77879	5.06839	2.56504	5.67563	3.96665	3.80235
OS01G0382900	0.910304	0	0.75298	0	1.08558	0	0.624548	0	1.43298	0	0.530321	0
OS01G0383001	0	0	0	0	0.0525261	0	0.0445699	0	0.0357761	0	0	0
OS01G0383100	0.496893	0.888258	0.0297976	0.417151	0.090398	0.96463	0.348266	1.09934	0.538095	0.776201	0.960913	0.239735
OS01G0383700	16.322	5.26511	16.7739	8.20606	24.5379	8.61228	19.135	9.91609	15.1361	7.71904	21.0549	13.4293
OS01G0383900	6.84209	15.8993	15.3443	18.4274	12.5089	16.9987	10.5272	15.0223	11.5921	14.8315	6.24219	10.9492
OS01G0384300	2.13088	2.72099	1.52658	2.05352	1.5312	1.94656	1.59955	2.12812	2.31481	1.81559	1.89783	2.36569
OS01G0384375	0.00391421	0.0414833	0.00810102	0.0472584	0	0.0367684	0	0.0221278	0.00663612	0.01109	0.033156	0.0244269
OS01G0384450	6.5543	1.90267	63.3277	2.51233	45.8747	2.05405	38.3581	2.6496	11.1552	0.911688	1.96776	0.302148
OS01G0384800	9.97618	16.6014	12.8162	10.6588	16.6397	16.0697	61.7139	19.0519	61.2301	34.8677	66.8162	58.1434
OS01G0384901	0.00269347	0	0.00557529	0	0	0	0	0	0	0	0	0
OS01G0385000	0.0988354	0	0	1.7253	0.124077	0	0.84533	0	0.127008	0.070509	0.0523797	0
OS01G0385400	15.7358	3.18931	0.184283	0.310422	0.12803	0.102721	0.68879	0.0949091	0.504027	0.144655	0.35674	0.288429
OS01G0386500	0.394937	0.269225	0.338699	0.139449	0.241837	0.113242	0.669933	0.159968	0.229297	0.191417	0.63254	0.841903
OS01G0386600	1.73608	1.41462	2.43644	1.74554	5.05027	1.74942	4.79042	5.73475	3.39349	3.19965	3.30316	2.86586
OS01G0386700	66.3488	73.0453	73.0819	60.7657	81.7438	65.9949	87.0891	65.4257	83.6533	67.9013	55.3309	42.2013
OS01G0387133	1.36265	4.9055	2.88591	3.45252	2.40429	3.22238	2.54973	3.77229	2.60321	3.79922	1.6405	2.22659
OS01G0387566	1.70973	26.561	15.1452	32.248	10.606	20.9146	6.94056	28.9695	1.73098	18.3276	0.639886	7.75611
OS01G0387865	0.0336135	0.0161942	0	0	0	0.013161	0.0117617	0.0314733	0	0	0	0
OS01G0388000	6.27289	11.2678	3.08995	9.40302	3.10671	6.88035	3.72121	6.04936	3.57871	5.47847	1.56599	1.50284
OS01G0388101	1.57921	4.10355	0.448336	2.48125	0.273501	1.03411	0.119859	1.46911	1.98906	1.88397	0.231229	0.113659
OS01G0388200	18.4618	33.051	13.4751	17.1938	18.709	19.7359	27.2663	21.9919	22.4463	18.9511	17.6427	19.1246
OS01G0388500	34.6484	38.738	36.2811	35.4981	42.8858	44.8118	34.2915	38.5567	38.2107	42.9652	26.8724	29.7844
OS01G0388700	0.0336714	0	0	0	0	0	0	0	0	0	0	0
OS01G0389200	0.0574048	0.0369026	0.197679	0.184432	0	0.0450809	0.122087	0.102386	0.0326926	0	0.729942	0.478138
OS01G0389700	0.060816	0.019549	0	0.0488402	0	0	0.0431611	0.0360129	0.797075	0.115519	1.24597	0.759884
OS01G0390300	17.4295	42.5685	28.8522	42.3248	24.7898	46.0913	20.8833	58.9632	14.2658	45.2306	13.5606	39.9565
OS01G0390400	11.411	12.4011	10.9941	10.86	10.5732	11.5396	12.4102	12.7508	11.5369	10.8856	10.0465	10.8887
OS01G0390600	2.40995	3.4338	4.06174	3.73261	2.75981	3.6186	2.95584	2.8909	2.88057	2.96268	1.95718	1.82208
OS01G0390900	32.1865	19.5868	20.0463	18.0411	21.6755	18.8723	19.4051	18.1227	22.1021	22.4071	28.1068	28.1471
OS01G0391100	13.7426	132.938	19.9212	40.0548	18.4794	31.3796	22.8522	16.1004	15.9812	15.274	10.5508	6.64015
OS01G0391500	17.604	20.5212	20.4312	22.0118	20.2509	19.3098	16.1268	19.072	17.3123	17.4147	12.8345	14.7205
OS01G0391600	0.205568	0.256794	0.126009	0.165378	0.133803	0.429451	0.208197	0.452886	0.206917	0.431977	0.177388	0.491093
OS01G0391800	3.46767	0.0690118	2.62332	0.19743	2.02883	0.048108	1.61778	0.207175	1.51362	0.290446	1.14844	0.0638624
OS01G0391951	0	0	0	0	0	0	0	0	0	0	0	0
OS01G0392100	4.75313	4.91208	4.80743	5.83936	3.28794	5.03317	4.92389	7.22313	4.61107	6.15795	6.63152	9.44623
OS01G0392600	11.5966	12.4265	7.80155	3.78701	20.8752	32.8567	54.2546	38.4498	47.2623	51.7195	4.63458	6.16789
OS01G0392800	13.3111	8.13076	17.2412	10.7307	16.3902	8.4487	10.1716	7.81966	10.6812	7.64713	7.9441	5.64969
OS01G0393000	18.296	26.6898	32.6051	34.0677	23.636	27.0295	27.3462	22.8291	26.5082	20.9344	22.2363	21.9707
OS01G0393100	0.0327815	0.010532	0	0	0	0	0	0	0	0	0	0
OS01G0393200	0.0488657	0.0471958	0	0	0	0	0	0	0	0	0	0
OS01G0393300	0.0858573	0.124201	0	0	0	0.0505938	0	0.0379725	0	0	0	0
OS01G0393400	2.23664	2.79318	0.74642	1.66123	0.495519	2.48695	1.13424	1.56686	1.07526	5.08276	0.41853	0.548431
OS01G0444100	0.660144	0	0.269942	0	0.663748	0	0.623553	0	0.236882	0	0.280967	0
OS01G0495200	0	0	0	0	0	0	0	0	0	0	0	0
OS01G0495701	3.10653	0.218559	0.633034	0	2.24871	0	0.837668	0.0415831	0.308707	0.0644092	1.84942	0.991042
OS01G0495900	13.2006	13.3083	13.686	12.8783	15.4937	16.2194	20.1668	15.1698	15.4161	16.0976	23.9904	21.7664
OS01G0496900	8.90919	8.30496	7.91173	8.59248	7.19598	7.07634	7.25856	7.43019	7.59061	6.81735	7.86102	7.50239
OS01G0497400	0	0	0	0	0	0	0	0	0	0	0	0
OS01G0498200	52.6801	45.4615	68.5018	53.4845	49.6594	45.2761	63.0562	49.0199	55.2725	48.0921	85.4669	82.5249
OS01G0498300	2.72896	5.36059	1.43073	2.53781	1.23705	2.60658	4.63235	7.5401	3.41534	6.18655	8.57061	17.0563
OS01G0498802	6.17777	1.53657	4.14284	1.78225	8.53899	2.94019	20.842	4.05328	11.914	6.49849	18.8701	16.5218
OS01G0499300	18.9457	19.0142	19.6439	17.5499	19.4651	20.3811	18.4413	18.5731	19.9157	21.2784	17.9444	18.7846
OS01G0500100	1.03585	3.95426	1.42213	1.65718	0.619318	2.45611	0.648162	1.19319	0.34231	1.13567	0.418786	1.23503
OS01G0500400	2.00556	1.68748	1.29995	1.08964	1.7772	1.34353	1.33884	0.770101	1.10889	0.448087	1.1668	0.696058
OS01G0500500	13.7126	17.3243	17.4486	17.1665	13.7914	17.9459	15.1084	18.6877	16.6242	16.6501	12.5755	13.9931
OS01G0500600	12.0637	11.2591	11.2795	13.1303	10.1963	10.9555	8.97233	8.33643	9.12928	8.87096	6.4352	6.87231
OS01G0500750	0	0.140781	0.0502322	0.175722	0.0610765	0.0573733	0.0519949	0.213048	0.0416716	0.0694068	0	0.202686
OS01G0500825	0.065721	0.0950454	0.0679154	0	0.0825023	0	0.104558	0.059172	0.056066	0.0935034	0.104447	0.0342066
OS01G0500900	6.12087	5.07272	5.25958	4.47082	4.1078	4.77423	6.5656	5.54261	5.63167	5.76449	7.07796	5.53809
OS01G0501000	12.4803	12.0326	14.4623	13.6925	13.9308	11.8631	10.6528	11.502	11.9111	13.3992	11.3737	11.7233
OS01G0501700	7.99626	13.9636	10.9272	12.7158	11.4088	12.8765	22.0461	17.6481	23.9406	20.5468	17.8184	17.5839
OS01G0501800	0	0.408803	0.1096	0.0639201	2.52874	0.249471	151.038	8.47185	117.503	19.0228	496.39	233.648
OS01G0502300	0	0	0	0	0	0	0	0	0	0	0	0
OS01G0502400	32.7893	25.7052	37.5098	32.8927	38.6574	36.1604	28.3375	35.6208	34.2978	35.7958	28.1486	27.1947
OS01G0502700	10.367	6.87058	10.2541	7.90793	5.52731	2.35797	2.0448	2.13515	1.57361	1.19738	4.15677	2.00048
OS01G0502800	20.9721	8.57435	26.7845	10.1809	25.5559	9.41139	24.7946	11.2668	23.1666	6.39989	16.769	7.75831
OS01G0502900	7.61796	2.92078	8.6748	4.22304	7.11527	3.44371	8.94224	3.11529	6.70748	2.73057	7.22111	2.89241
OS01G0503400	13.1099	15.7861	5.40052	9.91034	7.85534	11.4244	9.24456	13.6548	9.3781	12.2632	9.77955	13.6512
OS01G0504100	11.5384	8.29755	7.44482	9.22263	3.53038	7.26667	5.47451	9.40988	4.76795	6.38719	4.95599	5.14257
OS01G0504300	0	0	0	0	0	0	0	0	0	0	0	0
OS01G0504500	25.2264	22.6027	24.265	22.0195	29.8347	26.3451	26.1628	29.0359	26.8582	26.1162	34.3662	37.9721
OS01G0504950	0.0279319	0.0161459	0.0289082	0.0472207	0.0140248	0.0131159	0.00584864	0.042284	0.0189315	0.00791082	0.0177442	0.0348596
OS01G0505400	41.1985	61.6757	38.5301	46.4527	28.7102	55.4928	37.6728	49.6963	49.0145	57.5101	62.6776	68.2764
OS01G0505500	1.59592	1.91525	2.47016	2.75729	1.78364	2.00961	2.10619	2.72923	1.54111	2.77741	1.7885	1.73561
OS01G0505600	2.7453	3.25848	0.43623	0.305231	0.106042	0.298638	0.989963	0.187022	1.15574	1.14355	1.02945	0.571732
OS01G0505700	15.5193	9.97851	18.0242	14.4297	18.238	8.65963	8.45593	10.8508	11.0291	7.44957	8.64513	7.21212
OS01G0505866	28.7894	18.3054	29.7678	25.2866	29.1564	15.2893	15.9882	18.4242	18.7301	15.411	14.5592	14.1823
OS01G0506100	5.11495	5.05974	5.42093	5.90967	3.99202	5.17561	3.63342	5.8892	4.45693	5.45063	4.23748	6.1975
OS01G0506200	10.2641	9.56258	12.6569	14.8055	13.6473	14.2646	12.5634	11.776	11.4856	10.5587	9.1512	12.0558
OS01G0507000	109	32.8048	77.1971	60.1474	70.3223	65.0476	45.6565	48.061	36.7295	30.9438	23.0095	17.2881
OS01G0507300	24.1026	12.0787	20.8504	14.7113	19.7593	13.3367	13.2772	10.6973	15.9961	11.4958	12.6875	7.0642
OS01G0507500	40.167	36.5613	42.3356	41.472	48.598	44.3933	47.0385	46.5623	41.1806	49.4556	34.9876	41.9229
OS01G0507700	4.46514	3.90765	0.18528	0.432173	1.48575	0.633552	8.34256	2.85864	4.77658	2.85892	28.577	12.4707
OS01G0507900	14.729	17.3769	15.4147	18.7302	17.7615	15.7171	18.1485	18.9562	16.5895	14.6432	21.5242	20.4106
OS01G0508000	23.9486	22.2456	7.55218	12.1714	18.6391	11.7257	16.4411	11.3271	6.89594	3.47078	15.537	20.5775
OS01G0508050	1.24342	2.1708	0.295508	0.688726	0.600451	0.793517	0.627503	0.774915	0.580364	0	0.203001	1.09752
OS01G0508100	6.21635	10.9288	4.807	15.6537	4.08799	19.8637	6.40546	17.8218	4.65725	16.2238	10.282	30.9339
OS01G0508300	3.44587	1.11865	1.71501	0.844772	3.03704	1.27808	2.3565	1.0463	2.40514	1.08188	2.09915	0.602562
OS01G0508500	0.0265033	0.0767004	1.64146	0.382787	0.798531	0.56284	1.02183	0.276465	1.9999	0.302706	1.40472	0.0552153
OS01G0509400	3.9226	2.10167	3.51101	3.09701	1.25844	0.873293	0.789918	0.770171	0.59653	0.310618	1.01618	0.816951
OS01G0509700	0.959681	0.0324509	5.88597	0	4.77648	0.0197882	4.97966	0	3.87661	0	1.47998	0
OS01G0509750	0	0	0	0	0	0	0	0	0	0	0	0
OS01G0509800	0.0745795	0	0	0	0	0	0.167364	0	0	0	0	0
OS01G0509900	2.72313	2.89968	3.30337	3.93478	3.16514	3.16101	1.25617	2.6327	1.11398	1.64562	1.26397	1.34663
OS01G0510100	55.1991	55.3139	66.5311	67.7027	61.1134	63.0438	66.177	70.401	58.9107	61.3589	62.2368	69.3009
OS01G0510200	390.73	89.267	43.5492	27.3111	45.9878	69.0822	45.7768	47.0422	42.9242	48.822	81.8128	75.0027
OS01G0510500	21.0764	30.9821	22.9569	31.0247	20.7433	35.9556	17.5877	28.4128	18.8865	30.608	14.0968	21.5867
OS01G0510600	5.0647	13.8697	13.6096	18.2071	16.2909	20.1054	24.9207	19.8053	18.927	23.3324	24.9049	21.6997
OS01G0510701	4.52237	5.03602	4.16164	3.76396	3.84328	3.86478	4.58196	2.58767	4.37358	3.38692	3.46778	3.26314
OS01G0510800	33.8387	37.5775	36.2117	39.046	33.2922	37.399	31.0899	36.9274	27.282	36.4719	24.3679	28.1677
OS01G0510901	0.947165	1.06366	0.65551	0.715706	0.940946	0.63441	0.821375	0.555051	0.960046	0.773523	0.615239	0.598297
OS01G0511000	107.413	71.9275	60.8471	60.1409	63.6909	62.0103	87.3362	76.0332	101.559	66.2824	174.499	193.715
OS01G0511100	18.5872	59.8651	10.9061	17.045	15.7044	18.1641	34.2706	19.331	22.6027	28.7839	38.2969	24.3453
OS01G0511200	28.2871	23.573	39.1178	39.2501	30.2238	23.3241	23.6465	21.5571	20.1891	19.2738	26.5837	24.1419
OS01G0511300	40.2442	30.5143	40.9224	38.238	32.8822	27.8365	29.275	26.6148	30.6708	25.7918	34.0684	29.7907
OS01G0511400	0	0	0	0	0	0	0	0	0	0	0	0
OS01G0511600	0.284305	3.1962	2.79584	2.71913	1.75489	3.41636	3.19468	3.37701	4.06662	2.79566	7.24095	2.8451
OS01G0511700	3.1122	0	3.58079	0	3.82508	0	4.10235	0	4.87939	0	3.14507	0
OS01G0511800	5.15201	3.67277	1.90813	3.86993	3.70133	5.35237	1.1928	3.39638	0.909581	2.35553	1.20351	2.96674
OS01G0512100	36.5887	30.5942	56.4131	34.6135	59.7703	37.8222	47.273	35.0224	43.3245	34.6743	33.6886	33.0741
OS01G0512200	7.99826	7.79855	7.72799	8.01456	5.97026	7.72261	7.51781	6.30228	7.27917	6.28864	6.97073	8.12849
OS01G0512400	2.94809	2.28914	4.194	2.60756	2.63759	2.08217	1.02345	0.861891	1.34166	1.26105	1.43735	1.27136
OS01G0512700	0.160648	0.0516578	0	0	0	0.189545	0	0	0	0	0.0567647	0.0557816
OS01G0512800	0	0	0	0	0	0	0	0	0	0	0	0
OS01G0513100	24.9801	21.4681	21.3544	19.6677	22.7852	23.0913	23.93	21.0317	21.8822	22.0056	25.3119	30.0458
OS01G0513200	3.58436	5.19932	4.27784	4.15209	3.44491	4.69981	3.53237	4.99671	3.51278	4.03792	3.90244	4.23595
OS01G0513400	20.5513	28.0576	20.5832	20.4464	17.2955	23.5184	20.2633	22.1648	17.4728	24.3007	20.6064	21.2064
OS01G0513500	6.73306	5.94804	4.90995	6.08706	2.93736	5.09916	2.56693	4.03673	2.28398	2.80211	3.45052	4.72674
OS01G0513700	21.4808	15.7937	19.1066	17.8633	16.5703	15.3837	19.1523	17.6108	16.8011	15.6501	27.6576	27.0759
OS01G0513800	20.6429	19.2061	26.4185	30.5948	21.2228	20.4737	14.5033	26.549	17.4244	17.6012	14.5045	18.6555
OS01G0513850	17.3104	16.2453	20.7648	23.787	18.3878	17.056	11.8819	25.4944	14.431	16.9576	13.6416	16.3625
OS01G0513900	6.96895	7.8093	11.9995	11.9031	6.95281	5.13442	2.29211	3.30048	1.86091	2.14249	2.96445	2.39072
OS01G0513950	6.96175	9.10396	9.06735	13.9245	7.32721	6.08273	1.71979	4.13008	1.33247	1.92331	4.40159	2.16404
OS01G0514000	114.744	106.273	140.758	155.408	127.611	115.082	124.422	110.385	104.926	117.473	75.0206	79.2445
OS01G0514300	14.4506	14.4676	12.0663	12.9501	12.6827	14.1444	12.7555	13.7643	12.4627	15.9972	13.8042	16.3725
OS01G0514450	0.947196	1.31057	2.04182	1.93468	1.49927	1.60138	1.5349	1.71734	1.16183	1.40821	0.74191	0.728984
OS01G0514600	4.7949	4.16469	8.03179	7.27738	5.35937	2.80894	1.82196	1.63013	1.66149	1.41564	3.24137	2.2822
OS01G0514700	0.47031	0.355202	0.197252	0.291491	0.191473	0.179196	0.24035	0.474751	0.215769	0.216264	0.201909	0.396686
OS01G0514850	14.5749	9.90805	7.95748	8.52525	9.21798	8.77569	9.47951	7.08807	8.13099	6.11755	8.67837	12.2432
OS01G0515300	0.11637	0.133684	0.0555759	0.0432273	0.0674198	0.0525604	0.0844801	0.0168331	0.0683129	0.0507338	0.0284353	0.00931076
[truncated: 35,844 more rows]
